# Supplementary material for: Metabolic transitions along a moisture gradient in a poly-extreme high-altitude desert ecosystem within the Atacama Desert
Source: Environ Microbiome. 2026 Jan 23;21:20. doi: 10.1186/s40793-025-00847-7 (PMC12849286; doi:10.1186/s40793-025-00847-7)
Supplement: Supplementary file 1 — Supplementary Material 1 [file 40793_2025_847_MOESM1_ESM.xlsx]

## Sheet: Table of content
Sheets:
Table S1: Metadata of physicochemical parameters, bacterial abundance, microbial activity and RNA content along the moisture transect in the BB plain.
Table S2: Overview of sequencing output.
Table S3: Assembly statistics for metagenomic datasets.
Table S4: Prokaryotic and Eukaryotic abundance of the transcriptomic data mapped to Silva database.
Table S5: Transcribed genes along the moisture transect in the BB plain.
Table S6: Prokaryotic of the transcriptomic data mapped to Silva database.
Table S7: PERMANOVA results.
Table S8: Eukaryotic of the transcriptomic data mapped to Silva database.
Table S9: Quantitative metatranscriptomic (QT) factors.
Table S10: Raw and normalized gene counts for different processes of transcriptomic analysis.
Table S11: Taxa associated to energy metabolism and other processes along the moisture transect in the BB plain.
Table S12: Protein sequence of genes identified as hydrogenase large subunit gene (K06281) in transcriptomic analysis and reference sequences for groups 1a, 1b, 1c, 1d, 1e, 1f, 1g, 1h, 1i, 1l, and 2a.
Table S13: Raw and normalized gene counts of genes identified as hydrogenase large subunit gene (K06281) in transcriptomic analysis.
Table S14: Co-occurrence network analysis parameters
Table S15: Taxa of network co-ocurrance analysis.
Table S16 Potential genera involved in trace gas metabolism (trace gas oxidizers), photosynthesis (photosynthesizers), and nitrogen fixation (diazotrophs).

## Sheet: Table_S1
Sample ID	Transect	Soil pit	Distance	Depth (cm)	Mouisture (%)	pH	EC (mS cm-1)	Fluoride (mg L-1)	Chloride (mg L-1)	Nitrate (mg L-1)	Sulphate (mg L-1)	Lithium (mg L-1)	Sodium (mg L-1)	Potassium (mg L-1)	Magnesium (mg L-1)	Calcium (mg L-1)	TC (%)	TOC (%)	TN (%)	aw	iDNA 16S rRNA gene copy number (in copies g-1 soil dw)	ATP content (in mol g-1 soil dw)	Fluorescein realised (in mg g-1 soil dw 3h-1)	RNA (ng g-1 soil dw)
T1-P1-1	T1	P1	0	0-5	38.05	6.48	228	0.12	8.5	3.25	73.2	0	10.23	3.51	2.61	21.2	0.07	<0.1	<0.1	0.9796	36700000	4.37e-12	81.5	159
T1-P1-4	T1	P1	0	20-30	19.97	6.58	134.8	0.24	3.18	2.92	28.25	0	5.85	2.27	1.17	10.31	0.11	0.108	<0.1	0.9778	17900000	3.98e-12	38.9	46.8
T1-P3-1	T1	P3	7	0-5	22.31	6.51	157.3	0.12	4.37	7.7	30.38	0	6.57	1.59	1.57	15.06	0.08	<0.1	<0.1	0.9786	77800000	1.29e-11	146	563
T1-P3-4	T1	P3	7	20-30	18.11	6.59	95.9	0.15	1.92	2.22	17.5	0	6.17	2.03	0.91	7.33	0.05	<0.1	<0.1	0.9755	37400000	9.38e-12	27.7	134
T1-P4-1	T1	P4	21	0-5	12.63	6.6	105.9	0.12	1.53	2.74	19.78	0	7.18	2.13	0.99	7.19	0.04	<0.1	<0.1	0.9776	205000000	3.63e-11	109	513
T1-P4-4	T1	P4	21	20-30	23.81	6.3	145	0.14	2.67	2.8	29.11	0	7.82	2.05	1.49	13.55	0.16	0.16	<0.1	0.9779	38700000	7.98e-12	28.4	53.2
T1-P5-1	T1	P5	67.5	0-5	9.45	6.24	75.1	0.15	0.94	1.53	10.96	0	4.31	1.17	0.53	5.83	0.07	<0.1	<0.1	0.9767	29600000	1.3e-11	51.2	63.6
T1-P5-4	T1	P5	67.5	20-30	8.04	6.49	35.1	0	0.28	0	2.62	0	2.51	1.19	0	0.91	0.03	<0.1	<0.1	0.9765	3190000	1.38e-12	0	7.81
T2-P1-1	T2	P1	0	0-5	35.32	6.35	235	0.1	5.05	4.95	53.05	0	9.14	2.93	3.19	27.16	0.07	<0.1	<0.1	0.9804	27600000	1.07e-11	89.8	172
T2-P1-4	T2	P1	0	20-30	25.48	6.35	119.2	0	1.3	0.96	12.15	0	5.99	1.94	0.97	11.85	0.06	<0.1	<0.1	0.9805	18600000	2.67e-12	11.6	41
T2-P3-1	T2	P3	7	0-5	21.87	6.55	106.2	0.1	4.46	1.02	11.6	0	6.06	4.27	0.86	6.85	0.06	<0.1	<0.1	0.9698	41700000	5.02e-12	23.2	493
T2-P3-4	T2	P3	7	20-30	25.48	6.31	76.4	0.14	1.08	0.97	10.34	0	4.77	1.52	0.54	5.27	0.06	<0.1	<0.1	0.9805	20700000	5.38e-12	31.6	185
T2-P4-1	T2	P4	21	0-5	20.85	6.36	116.4	0.11	1.97	3.06	15.65	0	6.61	2.41	0.99	9.09	0.05	<0.1	<0.1	0.9844	59300000	1.43e-11	75.3	384
T2-P4-4	T2	P4	21	20-30	27.69	6.15	463	0	86.84	0.68	12.15	0	9.79	57.75	3.19	29.09	0.1	<0.1	<0.1	0.9858	30900000	4.62e-12	11.8	71
T2-P5-1	T2	P5	67.5	0-5	8.1	6.47	153.6	0.1	2.54	2.97	19.05	0	4.38	2.47	2.01	16.43	0.06	<0.1	<0.1	0.9735	51200000	2.19e-11	73.4	93.7
T2-P5-4	T2	P5	67.5	20-30	18.36	6.57	58.6	0.12	0.63	0.46	6.33	0	3.66	1.1	0	3.72	0.059	<0.1	<0.1	0.9818	6280000	5.03e-12	16.6	75.8
T3-P1-1	T3	P1	0	0-5	33.69	6.22	206	0	3.36	2.23	31.14	0	7.04	2.02	2.64	24.33	0.12	0.111	<0.1	0.986	5320000	4.75e-12	14.4	43.4
T3-P1-4	T3	P1	0	20-30	35.81	6.29	157.4	0	2.58	1.05	22.41	0	6.16	1.93	1.82	16.14	0.06	<0.1	<0.1	0.9784	9030000	3.43e-12	11	37
T3-P3-1	T3	P3	13	0-5	13.5	6.32	167.4	0	2.88	8.39	14.92	0	7.09	2.36	2.03	16.08	0.08	<0.1	<0.1	0.9754	108000000	2.82e-11	136	893
T3-P3-4	T3	P3	13	20-30	21.71	6.09	73.6	0	0.89	0.52	8.44	0	3.27	0	0	6.74	0.06	<0.1	<0.1	0.9787	27800000	4.27e-12	9.75	28.3
T3-P4-1	T3	P4	27	0-5	13.25	5.85	169.3	0	1.98	6.24	18.73	0	6.12	1.84	2.18	18.26	0.08	<0.1	<0.1	0.9749	98900000	2.89e-11	107	725
T3-P4-4	T3	P4	27	20-30	16.45	6.35	79	0	0.86	0.56	8.75	0	3.78	1.27	0	6.66	0.07	<0.1	<0.1	0.9833	14700000	4.68e-12	0	27.4
T3-P5-1	T3	P5	73.5	0-5	9.97	6	75.1	0.08	0.8	0.55	8.87	0	2.67	1.85	0	7.69	0.04	<0.1	<0.1	0.9807	15100000	5.12e-12	4.41	30.1
T3-P5-4	T3	P5	73.5	20-30	17.69	6.37	45	0	0.47	0	4.33	0	3.06	1.3	0	2.31	0.04	<0.1	<0.1	0.9774	4920000	1.95e-12	0	7.29

## Sheet: S2
Sequencing method	Sample	raw reads	QC read counts	Reads mapping to SILVA database	% of QC reads to SILVA	Read counts to genes	Counts genes % of QC
Metagenomes	T1_P1_1	82917380	78480882	37548	0.05	34559212	44.04
	T1_P1_4	64935570	61582668	23448	0.04	38797381	63
	T1_P3_1	77519964	65302422	28604	0.04	23861053	36.54
	T1_P3_4	79374710	65671910	25932	0.04	42837047	65.23
	T1_P4_1	65290630	54284370	30578	0.06	24762165	45.62
	T1_P4_4	73906896	59874174	23818	0.04	48538652	81.07
	T1_P5_1	77305656	73176558	29910	0.04	41307931	56.45
	T1_P5_4	83644012	79100696	33838	0.04	40321673	50.98
Metatranscriptomes	T1_P1_1	89472400	89432264	27757606	31.04	13947932	15.6
	T1_P1_4	79436394	79392056	27121212	34.16	10476910	13.2
	T1_P3_1	106566762	106487284	33424552	31.39	11934618	11.21
	T1_P3_4	83540562	83508042	30219810	36.19	10473464	12.54
	T1_P4_1	87385932	87315768	27521034	31.52	10207384	11.69
	T1_P4_4	81082238	81040558	28793486	35.53	12910252	15.93
	T1_P5_1	136692826	136638678	43117126	31.56	22062174	16.15
	T1_P5_4	87192604	87153672	30011440	34.44	11169086	12.82
	T2_P1_1	80644416	80619590	24028780	29.81	9979534	12.38
	T2_P1_4	115980798	115925380	41312236	35.64	20744470	17.89
	T2_P3_1	85457938	85370920	27656840	32.4	10071002	11.8
	T2_P3_4	124163456	124051274	43628394	35.17	18027336	14.53
	T2_P4_1	92501756	92443068	28311432	30.63	11417542	12.35
	T2_P4_4	104232964	104155752	35647582	34.23	19070782	18.31
	T2_P5_1	86779112	86737046	41565446	47.92	23337084	26.91
	T2_P5_4	128540742	128481302	31053382	24.17	11958780	9.31
	T3_P1_1	79985258	79963920	27105254	33.9	13493834	16.87
	T3_P1_4	93200586	93165248	33146070	35.58	14676010	15.75
	T3_P3_1	83538080	83508172	29522992	35.35	9567122	11.46
	T3_P3_4	86464050	86442454	30611140	35.41	12166764	14.07
	T3_P4_1	82881000	82847632	25452800	30.72	10765128	12.99
	T3_P4_4	79876350	79836962	25121056	31.47	11352550	14.22
	T3_P5_1	89883898	89863366	31055128	34.56	16958292	18.87
	T3_P5_4	80844540	80827060	28608018	35.39	14277638	17.66

## Sheet: S3
Sample	n_scaffolds	n_contigs	contig_bp	gap_pct	N50	L50	N90	L90	max	GC content (mean)	GC content (standard deviation)	Predicted gene counts	Assembled reads	Assembled reads (%)
T1_P1_1	144528	151832	427498178	0.09	19012	3833	111107	1184	271662	0.59392	0.09726	495570	47744620	61.1838
T1_P1_4	125128	131077	383842025	0.101	17770	3985	95358	1220	538165	0.6226	0.07259	450052	37756504	61.7061
T1_P3_1	128043	136080	407626206	0.09	15489	4407	97255	1211	311062	0.59511	0.10789	468582	39123166	60.6878
T1_P3_4	118473	127011	346123916	0.099	17973	3558	93081	1179	540485	0.61868	0.07717	410117	38731624	59.8407
T1_P4_1	119559	128393	353161815	0.09	18482	3614	93709	1192	322200	0.60065	0.09937	418352	29486146	55.143
T1_P4_4	83522	90260	252583644	0.129	14760	3606	66142	1231	380792	0.61956	0.06795	301690	42607800	72.2277
T1_P5_1	143092	151827	425110787	0.11	22651	3639	111517	1210	363054	0.64499	0.07497	505855	47707760	65.5841
T1_P5_4	151405	162947	476285765	0.096	21659	4126	116874	1214	435786	0.66106	0.05315	574816	46785230	59.5932

## Sheet: S4
Taxa ID	T1-P1-1	T1-P1-4	T1-P3-1	T1-P3-4	T1-P4-1	T1-P4-4	T1-P5-1	T1-P5-4	T2-P1-1	T2-P1-4	T2-P3-1	T2-P3-4	T2-P4-1	T2-P4-4	T2-P5-1	T2-P5-4	T3-P1-1	T3-P1-4	T3-P3-1	T3-P3-4	T3-P4-1	T3-P4-4	T3-P5-1	T3-P5-4	Kingdom	Phylum	Class	Order	Family	Genus
Taxa_00001	0	0	0	0	0	0.001	0	0	0	0	0	0	0	0	0.001	0	0	0	0	0	0	0	0	0	Archaea	Crenarchaeota	Nitrososphaeria	Nitrososphaerales	Nitrososphaeraceae	Candidatus_Nitrososphaera
Taxa_00002	0	0	0	0	0	0	0	0	0	0	0	0	0	0	0	0	0	0	0	0	0	0	0	0	Archaea	Crenarchaeota	Nitrososphaeria	Nitrosotaleales	Nitrosotaleaceae	Candidatus_Nitrosotalea
Taxa_00003	0	0	0	0	0	0	0	0	0	0	0	0	0	0	0	0	0	0	0	0	0	0	0	0	Archaea	Halobacterota	Halobacteria	Halobacterales	Halomicrobiaceae	Halomarina
Taxa_00004	0	0	0	0	0	0	0	0	0	0	0	0	0	0	0	0	0	0	0	0	0	0	0	0	Archaea	Halobacterota	Methanomicrobia	Methanomicrobiales	Methanospirillaceae	Methanospirillum
Taxa_00005	0	0	0	0	0	0	0	0	0	0	0	0	0	0	0	0	0	0	0	0	0	0	0	0	Archaea	Nanoarchaeota	Nanoarchaeia	Woesearchaeales	NA	NA
Taxa_00006	0	0	0	0	0	0	0.001	0	0	0	0.001	0	0	0	0	0	0	0	0	0	0	0	0	0	Archaea	Thermoplasmatota	Thermoplasmata	Marine_Group_II	NA	NA
Taxa_00007	0	0	0	0	0	0	0	0	0	0	0	0	0	0	0	0	0	0	0	0	0	0	0	0	Bacteria	Acidobacteriota	Acidobacteriae	NA	NA	NA
Taxa_00008	0	0	0	0	0	0	0	0	0	0	0	0	0	0	0	0	0	0	0	0	0	0	0	0	Bacteria	Acidobacteriota	Acidobacteriae	Acidobacteriales	NA	NA
Taxa_00009	0	0	0	0.001	0	0	0	0	0	0	0	0	0	0	0	0	0.001	0	0	0	0	0	0	0	Bacteria	Acidobacteriota	Acidobacteriae	Acidobacteriales	Acidobacteriaceae_(Subgroup_1)	NA
Taxa_00010	0	0	0	0	0	0	0	0	0	0	0	0	0	0	0	0	0	0	0	0	0	0	0	0	Bacteria	Acidobacteriota	Acidobacteriae	Acidobacteriales	Acidobacteriaceae_(Subgroup_1)	Acidicapsa
Taxa_00011	0	0	0	0	0	0	0	0	0	0	0	0	0	0	0	0	0	0	0	0	0	0	0	0	Bacteria	Acidobacteriota	Acidobacteriae	Acidobacteriales	Acidobacteriaceae_(Subgroup_1)	Acidipila
Taxa_00012	0	0	0	0	0	0	0.002	0	0	0	0	0	0	0	0	0	0.001	0	0	0	0	0	0	0	Bacteria	Acidobacteriota	Acidobacteriae	Acidobacteriales	Acidobacteriaceae_(Subgroup_1)	Edaphobacter
Taxa_00013	0	0	0	0	0	0	0	0	0	0	0	0	0	0	0	0	0	0	0	0	0	0.002	0	0	Bacteria	Acidobacteriota	Acidobacteriae	Acidobacteriales	Acidobacteriaceae_(Subgroup_1)	Granulicella
Taxa_00014	0	0	0	0	0	0	0	0	0	0	0	0	0	0	0	0	0	0	0	0	0	0	0	0	Bacteria	Acidobacteriota	Acidobacteriae	Acidobacteriales	Acidobacteriaceae_(Subgroup_1)	Occallatibacter
Taxa_00015	0	0	0	0	0	0	0	0	0	0	0	0	0.001	0	0	0	0	0	0	0	0	0	0	0	Bacteria	Acidobacteriota	Acidobacteriae	Acidobacteriales	Acidobacteriaceae_(Subgroup_1)	Terriglobus
Taxa_00016	0	0	0	0	0	0	0	0	0	0	0	0	0	0	0	0	0	0	0	0	0	0	0	0	Bacteria	Acidobacteriota	Acidobacteriae	Acidobacteriales	Koribacteraceae	Candidatus_Koribacter
Taxa_00017	0	0	0	0	0	0.002	0	0	0	0	0	0	0	0	0	0	0	0	0	0	0	0.001	0	0	Bacteria	Acidobacteriota	Acidobacteriae	AKIW659	NA	NA
Taxa_00018	0	0	0	0	0	0	0	0	0	0	0	0	0	0	0	0	0	0	0	0	0	0	0	0	Bacteria	Acidobacteriota	Acidobacteriae	Elev-16S-1166	NA	NA
Taxa_00019	0	0	0	0	0	0	0	0	0	0	0	0	0	0.001	0.001	0.001	0	0	0	0.001	0	0	0	0	Bacteria	Acidobacteriota	Acidobacteriae	GOUTB8	NA	NA
Taxa_00020	0	0	0	0	0	0	0	0	0	0	0	0	0	0	0	0	0	0	0	0	0	0	0	0	Bacteria	Acidobacteriota	Acidobacteriae	Subgroup_12	NA	NA
Taxa_00021	0	0	0	0	0	0	0	0	0	0	0	0	0	0	0	0	0	0	0	0	0	0	0	0	Bacteria	Acidobacteriota	Acidobacteriae	Subgroup_13	NA	NA
Taxa_00022	0	0	0	0	0	0	0	0	0	0	0	0	0	0	0	0	0	0	0	0	0	0	0	0	Bacteria	Acidobacteriota	Acidobacteriae	Subgroup_2	NA	NA
Taxa_00023	0	0	0	0	0	0	0	0	0	0	0	0	0	0	0	0	0	0	0	0	0	0	0	0	Bacteria	Acidobacteriota	AT-s3-28	NA	NA	NA
Taxa_00024	0	0	0	0	0	0	0	0	0	0	0	0	0	0	0	0	0	0	0	0	0	0.001	0	0	Bacteria	Acidobacteriota	Blastocatellia	Blastocatellales	Blastocatellaceae	NA
Taxa_00025	0	0	0	0	0	0	0	0	0	0	0	0	0	0	0	0	0	0	0	0	0	0	0	0	Bacteria	Acidobacteriota	Blastocatellia	Blastocatellales	Blastocatellaceae	Aridibacter
Taxa_00026	0.001	0	0	0	0.002	0	0	0	0	0	0	0	0	0	0	0.001	0	0	0	0	0.001	0	0	0	Bacteria	Acidobacteriota	Blastocatellia	Blastocatellales	Blastocatellaceae	OLB17
Taxa_00027	0	0	0	0	0	0	0	0	0	0	0	0	0	0	0	0	0	0	0	0	0	0	0	0	Bacteria	Acidobacteriota	Blastocatellia	Blastocatellales	Blastocatellaceae	Tellurimicrobium
Taxa_00028	0	0	0	0	0	0	0	0	0	0	0	0	0	0	0	0	0	0	0	0	0	0	0	0	Bacteria	Acidobacteriota	Blastocatellia	DS-100	NA	NA
Taxa_00029	0	0	0	0	0	0	0	0	0.001	0	0	0	0	0	0	0	0	0	0	0	0	0.001	0	0	Bacteria	Acidobacteriota	Blastocatellia	Pyrinomonadales	Pyrinomonadaceae	Pyrinomonas
Taxa_00030	0	0	0	0	0	0	0	0	0	0	0	0	0	0	0	0	0	0	0	0	0	0	0	0	Bacteria	Acidobacteriota	Holophagae	Holophagales	Holophagaceae	NA
Taxa_00031	0	0	0	0	0	0.001	0	0	0	0	0	0	0	0	0	0	0	0	0	0	0	0	0	0	Bacteria	Acidobacteriota	Holophagae	Holophagales	Holophagaceae	Geothrix
Taxa_00032	0	0	0.001	0	0	0	0	0	0	0	0	0	0	0	0	0	0	0	0	0	0	0	0	0	Bacteria	Acidobacteriota	Subgroup_11	NA	NA	NA
Taxa_00033	0	0	0	0	0	0	0	0	0	0.001	0	0	0	0	0	0	0	0	0	0	0	0	0	0	Bacteria	Acidobacteriota	Subgroup_18	NA	NA	NA
Taxa_00034	0	0	0	0	0	0	0	0	0	0	0	0	0	0	0	0	0	0	0	0	0	0	0	0	Bacteria	Acidobacteriota	Subgroup_19	NA	NA	NA
Taxa_00035	0	0	0	0	0	0	0	0.001	0	0	0	0	0	0	0	0	0	0	0	0	0	0	0	0	Bacteria	Acidobacteriota	Subgroup_20	NA	NA	NA
Taxa_00036	0	0	0	0	0	0	0	0	0	0	0	0	0	0	0	0	0	0	0	0	0	0	0	0	Bacteria	Acidobacteriota	Subgroup_21	NA	NA	NA
Taxa_00037	0	0	0	0	0	0	0	0	0	0	0	0	0	0	0	0	0	0	0	0	0	0	0	0	Bacteria	Acidobacteriota	Subgroup_25	NA	NA	NA
Taxa_00038	0	0	0	0	0	0	0	0	0	0	0	0	0.001	0	0	0	0	0	0	0	0.002	0	0	0	Bacteria	Acidobacteriota	Thermoanaerobaculia	Thermoanaerobaculales	Thermoanaerobaculaceae	Subgroup_10
Taxa_00039	0	0	0	0.001	0	0	0	0	0	0	0	0	0	0	0	0	0	0.001	0	0	0	0	0	0	Bacteria	Acidobacteriota	Vicinamibacteria	Vicinamibacterales	Vicinamibacteraceae	Vicinamibacter
Taxa_00040	0	0	0	0	0	0	0	0	0	0	0	0	0	0	0	0	0	0	0	0	0	0	0	0	Bacteria	Actinomycetota	Acidimicrobiia	Acidimicrobiales	Acidimicrobiaceae	NA
Taxa_00041	0	0	0	0	0	0	0	0	0	0	0	0	0	0	0	0	0	0	0	0	0	0	0	0	Bacteria	Actinomycetota	Acidimicrobiia	Acidimicrobiales	Acidimicrobiaceae	Ferrithrix
Taxa_00042	0	0	0	0	0	0	0	0	0	0.001	0	0	0	0	0	0	0	0	0	0	0	0	0	0	Bacteria	Actinomycetota	Acidimicrobiia	Acidimicrobiales	Acidimicrobiales_Incertae_Sedis	Aciditerrimonas
Taxa_00043	0	0	0	0	0	0	0	0	0	0	0	0	0	0	0	0	0.001	0	0	0	0	0	0	0	Bacteria	Actinomycetota	Acidimicrobiia	Actinomarinales	NA	NA
Taxa_00044	0	0	0	0	0	0	0	0	0	0	0	0	0	0	0	0	0	0	0	0	0	0	0	0	Bacteria	Actinomycetota	Acidimicrobiia	Microtrichales	Microtrichaceae	Candidatus_Microthrix
Taxa_00045	0.001	0	0	0	0	0	0	0	0	0	0	0	0	0	0	0	0	0	0	0	0	0	0	0	Bacteria	Actinomycetota	Actinomycetota	NA	NA	NA
Taxa_00046	0	0	0	0	0	0	0	0	0	0	0	0	0	0	0	0	0	0	0	0	0	0	0	0	Bacteria	Actinomycetota	Actinomycetota	Actinomycetales	Actinomycetaceae	Actinobaculum
Taxa_00047	0	0	0	0	0	0	0	0	0	0.001	0	0	0	0	0	0	0	0	0	0	0	0	0	0	Bacteria	Actinomycetota	Actinomycetota	Actinomycetales	Actinomycetaceae	Actinomyces
Taxa_00048	0	0	0	0	0	0	0	0	0	0	0	0	0	0	0	0	0	0	0	0	0	0	0	0	Bacteria	Actinomycetota	Actinomycetota	Actinomycetales	Actinomycetaceae	Arcanobacterium
Taxa_00049	0	0	0	0	0	0	0	0	0	0	0	0	0	0	0	0	0	0	0	0	0	0	0	0	Bacteria	Actinomycetota	Actinomycetota	Bifidobacteriales	Bifidobacteriaceae	Gardnerella
Taxa_00050	0	0	0.002	0	0	0	0	0	0	0	0	0	0	0	0	0	0	0	0	0	0	0	0	0	Bacteria	Actinomycetota	Actinomycetota	Catenulisporales	Catenulisporaceae	Catenulispora
Taxa_00051	0	0	0	0	0	0	0	0	0	0	0	0	0	0	0	0	0	0	0	0	0	0	0	0	Bacteria	Actinomycetota	Actinomycetota	Corynebacteriales	Corynebacteriaceae	NA
Taxa_00052	0	0	0	0	0	0	0	0	0	0	0	0	0	0	0	0	0	0	0.001	0	0	0	0	0	Bacteria	Actinomycetota	Actinomycetota	Corynebacteriales	Corynebacteriaceae	Corynebacterium
Taxa_00053	0	0	0	0	0	0	0	0	0	0	0	0	0	0	0	0	0	0	0	0.001	0	0	0	0	Bacteria	Actinomycetota	Actinomycetota	Corynebacteriales	Corynebacteriaceae	Lawsonella
Taxa_00054	0	0.001	0	0	0	0	0	0	0.001	0	0	0	0	0	0	0	0	0	0	0	0	0	0	0	Bacteria	Actinomycetota	Actinomycetota	Corynebacteriales	Corynebacteriaceae	Turicella
Taxa_00055	0	0	0	0	0	0	0	0	0	0.001	0	0	0	0	0	0	0	0	0	0	0	0	0	0	Bacteria	Actinomycetota	Actinomycetota	Corynebacteriales	Dietziaceae	Dietzia
Taxa_00056	0	0	0	0	0	0	0	0	0	0	0	0	0	0.001	0	0	0	0	0.001	0	0	0	0	0	Bacteria	Actinomycetota	Actinomycetota	Corynebacteriales	Mycobacteriaceae	Mycobacterium
Taxa_00057	0	0	0	0	0	0	0.001	0	0	0	0	0.001	0	0	0	0	0	0	0	0	0	0	0	0	Bacteria	Actinomycetota	Actinomycetota	Corynebacteriales	Nocardiaceae	Gordonia
Taxa_00058	0	0	0	0	0	0	0	0	0	0	0	0	0	0	0	0	0	0	0	0	0	0	0	0	Bacteria	Actinomycetota	Actinomycetota	Corynebacteriales	Nocardiaceae	Millisia
Taxa_00059	0	0	0	0	0	0	0	0	0.001	0	0	0	0	0	0	0	0.001	0	0	0	0	0	0	0	Bacteria	Actinomycetota	Actinomycetota	Corynebacteriales	Nocardiaceae	Nocardia
Taxa_00060	0	0	0	0	0	0	0	0	0	0	0	0	0	0	0	0	0.001	0	0.001	0	0	0	0	0	Bacteria	Actinomycetota	Actinomycetota	Corynebacteriales	Nocardiaceae	Rhodococcus
Taxa_00061	0	0	0	0	0	0	0	0	0	0	0	0	0	0	0	0	0	0	0	0	0	0	0	0	Bacteria	Actinomycetota	Actinomycetota	Corynebacteriales	Nocardiaceae	Williamsia
Taxa_00062	0	0	0	0	0	0	0	0	0	0	0	0	0	0	0.001	0	0	0	0	0	0	0	0	0	Bacteria	Actinomycetota	Actinomycetota	Euzebyales	Euzebyaceae	NA
Taxa_00063	0	0	0	0	0	0	0	0	0	0	0	0	0	0	0	0	0	0	0	0	0	0	0	0	Bacteria	Actinomycetota	Actinomycetota	Euzebyales	Euzebyaceae	Euzebya
Taxa_00064	0	0	0	0	0	0	0	0	0	0	0	0	0	0	0	0	0	0	0	0	0	0	0	0	Bacteria	Actinomycetota	Actinomycetota	FFCH16263	NA	NA
Taxa_00065	0	0	0	0	0	0.001	0	0	0	0	0	0	0	0	0	0	0	0	0	0	0	0	0	0	Bacteria	Actinomycetota	Actinomycetota	Frankiales	Frankiaceae	Frankia
Taxa_00066	0	0	0	0	0	0	0	0	0	0	0	0	0	0	0	0	0	0	0	0	0	0	0	0	Bacteria	Actinomycetota	Actinomycetota	Frankiales	Geodermatophilaceae	NA
Taxa_00067	0	0	0	0	0	0	0	0	0	0	0	0	0	0	0	0	0	0	0	0	0	0	0	0	Bacteria	Actinomycetota	Actinomycetota	Frankiales	Geodermatophilaceae	Antricoccus
Taxa_00068	0	0	0	0	0	0	0	0	0	0	0	0	0	0	0	0	0	0	0	0	0	0	0	0	Bacteria	Actinomycetota	Actinomycetota	Frankiales	Geodermatophilaceae	Blastococcus
Taxa_00069	0	0	0	0	0	0	0	0	0	0	0	0	0	0	0	0	0	0	0	0	0	0	0	0	Bacteria	Actinomycetota	Actinomycetota	Frankiales	Geodermatophilaceae	Geodermatophilus
Taxa_00070	0	0	0	0.001	0.001	0	0	0	0	0	0	0	0	0	0	0	0	0	0	0	0	0	0	0	Bacteria	Actinomycetota	Actinomycetota	Frankiales	Geodermatophilaceae	Modestobacter
Taxa_00071	0	0	0	0	0	0	0	0	0	0	0	0	0	0	0	0	0	0	0	0	0	0	0	0	Bacteria	Actinomycetota	Actinomycetota	Frankiales	Sporichthyaceae	Candidatus_Planktophila
Taxa_00072	0	0	0	0	0	0	0	0	0	0	0	0	0	0	0	0	0	0	0	0	0	0	0	0	Bacteria	Actinomycetota	Actinomycetota	Frankiales	Sporichthyaceae	Longivirga
Taxa_00073	0	0	0	0	0	0	0	0.001	0	0	0	0	0.001	0	0	0.001	0	0	0	0	0	0.001	0	0	Bacteria	Actinomycetota	Actinomycetota	Kineosporiales	Kineosporiaceae	NA
Taxa_00074	0	0	0	0	0	0	0	0	0	0	0	0	0	0	0	0	0	0	0	0	0	0	0	0	Bacteria	Actinomycetota	Actinomycetota	Kineosporiales	Kineosporiaceae	Angustibacter
Taxa_00075	0	0	0	0	0	0	0	0	0	0	0	0	0	0	0	0	0	0	0	0	0	0	0	0.001	Bacteria	Actinomycetota	Actinomycetota	Kineosporiales	Kineosporiaceae	Kineococcus
Taxa_00076	0	0	0	0	0	0	0	0	0	0	0	0	0	0	0	0	0	0.001	0	0	0	0	0	0	Bacteria	Actinomycetota	Actinomycetota	Kineosporiales	Kineosporiaceae	Kineosporia
Taxa_00077	0	0	0	0	0	0	0	0	0	0	0	0	0	0	0	0	0	0	0	0	0	0	0.001	0	Bacteria	Actinomycetota	Actinomycetota	Kineosporiales	Kineosporiaceae	Pseudokineococcus
Taxa_00078	0	0	0	0	0	0	0	0	0	0	0	0	0	0	0	0	0	0	0	0	0	0	0	0	Bacteria	Actinomycetota	Actinomycetota	Micrococcales	NA	NA
Taxa_00079	0	0	0	0	0	0	0	0	0	0	0	0	0	0	0	0	0	0	0	0	0	0	0	0	Bacteria	Actinomycetota	Actinomycetota	Micrococcales	Beutenbergiaceae	NA
Taxa_00080	0	0	0	0	0	0	0	0	0	0	0	0	0	0	0	0	0	0	0	0	0	0	0	0	Bacteria	Actinomycetota	Actinomycetota	Micrococcales	Beutenbergiaceae	Beutenbergia
Taxa_00081	0	0	0	0	0	0	0	0	0	0	0	0	0	0	0	0	0	0	0	0	0	0	0	0	Bacteria	Actinomycetota	Actinomycetota	Micrococcales	Beutenbergiaceae	Serinibacter
Taxa_00082	0	0	0	0	0	0	0	0	0	0	0	0.001	0	0	0	0	0	0	0	0	0	0	0	0	Bacteria	Actinomycetota	Actinomycetota	Micrococcales	Bogoriellaceae	Bogoriella
Taxa_00083	0	0	0	0	0	0	0	0	0	0	0	0	0	0	0	0	0	0	0	0	0	0	0	0	Bacteria	Actinomycetota	Actinomycetota	Micrococcales	Bogoriellaceae	Georgenia
Taxa_00084	0.001	0	0	0	0	0	0	0	0	0	0	0	0	0	0	0	0	0	0	0	0	0	0	0	Bacteria	Actinomycetota	Actinomycetota	Micrococcales	Brevibacteriaceae	Brevibacterium
Taxa_00085	0	0	0	0	0	0	0	0	0	0	0	0	0	0	0.001	0	0	0	0	0	0	0	0	0	Bacteria	Actinomycetota	Actinomycetota	Micrococcales	Brevibacteriaceae	Sediminivirga
Taxa_00086	0	0	0	0	0	0	0	0.001	0	0	0	0	0	0	0	0	0	0	0	0	0	0	0	0	Bacteria	Actinomycetota	Actinomycetota	Micrococcales	Cellulomonadaceae	Actinotalea
Taxa_00087	0	0	0.001	0	0	0	0	0	0	0	0	0	0	0	0	0	0	0	0	0	0	0	0	0	Bacteria	Actinomycetota	Actinomycetota	Micrococcales	Cellulomonadaceae	Cellulomonas
Taxa_00088	0	0	0	0	0	0	0	0	0	0	0	0	0	0	0	0	0	0	0	0	0	0	0	0	Bacteria	Actinomycetota	Actinomycetota	Micrococcales	Cellulomonadaceae	Oerskovia
Taxa_00089	0	0	0	0	0	0	0	0	0.001	0	0	0	0	0	0	0	0	0	0	0	0	0	0	0	Bacteria	Actinomycetota	Actinomycetota	Micrococcales	Cellulomonadaceae	Pseudactinotalea
Taxa_00090	0	0	0	0	0	0	0	0	0	0	0	0	0	0	0	0	0	0	0	0	0	0	0	0	Bacteria	Actinomycetota	Actinomycetota	Micrococcales	Cellulomonadaceae	Tropicihabitans
Taxa_00091	0	0	0	0	0	0	0	0	0	0	0	0	0	0	0	0	0	0	0	0	0	0	0	0	Bacteria	Actinomycetota	Actinomycetota	Micrococcales	Demequinaceae	NA
Taxa_00092	0	0	0	0.001	0	0	0	0	0	0	0	0	0	0	0	0	0	0	0	0	0	0	0	0	Bacteria	Actinomycetota	Actinomycetota	Micrococcales	Demequinaceae	Demequina
Taxa_00093	0	0	0	0	0	0	0.001	0	0	0	0	0	0	0	0	0	0	0	0	0	0	0	0	0	Bacteria	Actinomycetota	Actinomycetota	Micrococcales	Demequinaceae	Lysinimicrobium
Taxa_00094	0	0	0	0	0	0	0	0	0	0	0	0	0	0	0	0	0	0	0	0	0	0	0	0	Bacteria	Actinomycetota	Actinomycetota	Micrococcales	Dermabacteraceae	NA
Taxa_00095	0	0	0	0	0	0	0	0	0	0	0.001	0	0	0	0	0	0	0.001	0	0	0	0	0	0	Bacteria	Actinomycetota	Actinomycetota	Micrococcales	Dermabacteraceae	Brachybacterium
Taxa_00096	0	0	0	0	0	0	0	0	0	0	0	0	0	0	0	0	0	0	0	0	0	0	0	0	Bacteria	Actinomycetota	Actinomycetota	Micrococcales	Dermabacteraceae	Dermabacter
Taxa_00097	0	0	0	0	0	0	0	0	0.001	0	0	0	0	0	0	0	0	0	0	0	0	0	0	0	Bacteria	Actinomycetota	Actinomycetota	Micrococcales	Dermacoccaceae	NA
Taxa_00098	0	0	0	0	0	0	0	0	0	0	0	0	0	0	0	0	0	0	0	0	0	0	0	0	Bacteria	Actinomycetota	Actinomycetota	Micrococcales	Dermacoccaceae	Allobranchiibius
Taxa_00099	0	0.001	0	0	0	0	0	0	0	0	0	0	0	0	0	0	0.001	0	0	0.001	0	0	0	0.001	Bacteria	Actinomycetota	Actinomycetota	Micrococcales	Dermacoccaceae	Dermacoccus
Taxa_00100	0	0	0	0	0	0	0	0	0	0	0	0	0	0	0	0	0	0	0	0	0	0	0	0	Bacteria	Actinomycetota	Actinomycetota	Micrococcales	Dermacoccaceae	Flexivirga
Taxa_00101	0	0	0	0	0	0	0	0	0	0	0	0	0	0	0	0	0	0	0	0	0	0	0	0	Bacteria	Actinomycetota	Actinomycetota	Micrococcales	Dermacoccaceae	Kytococcus
Taxa_00102	0	0	0.001	0	0	0	0	0	0	0	0	0	0	0	0	0	0	0	0.001	0	0	0	0	0	Bacteria	Actinomycetota	Actinomycetota	Micrococcales	Dermatophilaceae	NA
Taxa_00103	0	0	0	0	0	0	0	0	0	0	0	0	0	0	0	0	0	0	0	0	0	0	0	0	Bacteria	Actinomycetota	Actinomycetota	Micrococcales	Dermatophilaceae	Kineosphaera
Taxa_00104	0	0	0	0	0	0	0	0	0	0	0	0	0	0	0.001	0	0	0	0	0	0	0	0	0	Bacteria	Actinomycetota	Actinomycetota	Micrococcales	Dermatophilaceae	Mobilicoccus
Taxa_00105	0	0	0	0	0	0	0	0	0	0	0	0	0	0	0	0	0	0	0	0	0	0	0	0	Bacteria	Actinomycetota	Actinomycetota	Micrococcales	Dermatophilaceae	Piscicoccus
Taxa_00106	0	0	0	0	0	0	0	0	0	0	0	0	0	0	0	0	0	0	0	0	0	0	0	0	Bacteria	Actinomycetota	Actinomycetota	Micrococcales	Intrasporangiaceae	NA
Taxa_00107	0	0	0	0	0	0	0	0	0	0	0	0	0	0	0	0	0	0	0	0	0	0	0	0	Bacteria	Actinomycetota	Actinomycetota	Micrococcales	Intrasporangiaceae	Arsenicicoccus
Taxa_00108	0	0	0	0	0	0	0	0	0.001	0	0.001	0	0	0.002	0	0.002	0	0	0	0	0	0	0	0	Bacteria	Actinomycetota	Actinomycetota	Micrococcales	Intrasporangiaceae	Humibacillus
Taxa_00109	0	0	0	0	0	0	0	0	0	0	0	0	0	0.001	0	0	0	0	0	0	0	0	0	0	Bacteria	Actinomycetota	Actinomycetota	Micrococcales	Intrasporangiaceae	Intrasporangium
Taxa_00110	0	0	0	0	0	0	0	0	0	0	0	0	0	0	0	0	0	0	0	0	0	0.001	0	0	Bacteria	Actinomycetota	Actinomycetota	Micrococcales	Intrasporangiaceae	Janibacter
Taxa_00111	0	0	0	0	0	0	0	0	0	0	0	0	0	0	0	0	0	0	0	0	0	0	0	0	Bacteria	Actinomycetota	Actinomycetota	Micrococcales	Intrasporangiaceae	Kribbia
Taxa_00112	0	0	0	0	0	0	0	0	0	0	0	0	0	0	0	0	0	0	0	0	0	0	0	0	Bacteria	Actinomycetota	Actinomycetota	Micrococcales	Intrasporangiaceae	Marihabitans
Taxa_00113	0	0	0	0	0	0	0	0	0	0	0	0	0	0.001	0	0	0	0	0	0	0	0	0	0	Bacteria	Actinomycetota	Actinomycetota	Micrococcales	Intrasporangiaceae	Ornithinibacter
Taxa_00114	0	0	0	0	0	0	0	0	0	0	0	0	0	0	0	0	0	0	0	0	0	0	0	0	Bacteria	Actinomycetota	Actinomycetota	Micrococcales	Intrasporangiaceae	Ornithinicoccus
Taxa_00115	0	0	0	0	0	0	0	0	0	0	0	0	0	0	0	0	0	0	0.001	0	0	0	0	0	Bacteria	Actinomycetota	Actinomycetota	Micrococcales	Intrasporangiaceae	Ornithinimicrobium
Taxa_00116	0	0	0	0	0	0	0	0	0	0	0	0	0	0	0	0	0	0	0	0	0	0	0	0	Bacteria	Actinomycetota	Actinomycetota	Micrococcales	Intrasporangiaceae	Oryzihumus
Taxa_00117	0	0	0	0	0	0	0	0	0	0	0	0	0	0	0	0	0	0	0	0	0	0	0	0	Bacteria	Actinomycetota	Actinomycetota	Micrococcales	Intrasporangiaceae	Phycicoccus
Taxa_00118	0	0	0	0	0	0	0	0	0	0	0	0	0	0	0	0	0	0	0	0	0	0	0	0	Bacteria	Actinomycetota	Actinomycetota	Micrococcales	Intrasporangiaceae	Serinicoccus
Taxa_00119	0	0	0	0	0	0	0	0	0	0	0	0	0	0	0	0	0	0	0	0	0	0	0	0	Bacteria	Actinomycetota	Actinomycetota	Micrococcales	Intrasporangiaceae	Terrabacter
Taxa_00120	0	0	0	0	0	0	0	0	0	0	0	0	0	0	0	0	0	0	0	0	0	0	0	0	Bacteria	Actinomycetota	Actinomycetota	Micrococcales	Intrasporangiaceae	Tetrasphaera
Taxa_00121	0	0	0	0	0	0	0	0	0	0	0	0	0	0	0	0	0	0	0	0	0	0	0	0	Bacteria	Actinomycetota	Actinomycetota	Micrococcales	Jonesiaceae	Jonesia
Taxa_00122	0	0	0	0	0	0	0	0	0	0	0	0	0	0	0	0	0	0	0	0	0	0	0	0	Bacteria	Actinomycetota	Actinomycetota	Micrococcales	Microbacteriaceae	Agreia
Taxa_00123	0	0	0	0	0	0	0	0	0	0	0	0	0	0	0	0	0	0	0	0	0	0	0	0	Bacteria	Actinomycetota	Actinomycetota	Micrococcales	Microbacteriaceae	Agrococcus
Taxa_00124	0	0	0	0	0	0	0	0	0	0	0	0	0	0	0	0	0	0	0	0	0	0	0	0	Bacteria	Actinomycetota	Actinomycetota	Micrococcales	Microbacteriaceae	Agromyces
Taxa_00125	0	0	0	0	0	0	0	0	0	0	0	0	0	0	0	0	0	0	0	0	0	0	0	0	Bacteria	Actinomycetota	Actinomycetota	Micrococcales	Microbacteriaceae	Alpinimonas
Taxa_00126	0	0	0	0	0	0	0	0	0	0	0	0	0	0	0	0	0	0	0	0	0	0	0	0	Bacteria	Actinomycetota	Actinomycetota	Micrococcales	Microbacteriaceae	Amnibacterium
Taxa_00127	0	0	0	0	0	0	0	0	0	0	0	0	0	0	0	0	0	0	0	0	0	0	0	0	Bacteria	Actinomycetota	Actinomycetota	Micrococcales	Microbacteriaceae	Aurantimicrobium
Taxa_00128	0	0	0	0	0	0	0	0	0	0	0	0	0	0	0	0	0	0	0	0	0	0	0	0	Bacteria	Actinomycetota	Actinomycetota	Micrococcales	Microbacteriaceae	Candidatus_Aquiluna
Taxa_00129	0	0	0	0	0	0	0	0	0	0	0	0	0	0	0	0	0	0	0	0	0	0	0	0	Bacteria	Actinomycetota	Actinomycetota	Micrococcales	Microbacteriaceae	Candidatus_Flaviluna
Taxa_00130	0	0	0	0	0	0	0	0	0	0	0	0	0	0	0	0	0	0	0	0	0	0	0	0	Bacteria	Actinomycetota	Actinomycetota	Micrococcales	Microbacteriaceae	Candidatus_Planktoluna
Taxa_00131	0	0.001	0	0	0	0	0	0	0	0	0	0	0	0	0	0	0	0	0	0	0	0	0	0	Bacteria	Actinomycetota	Actinomycetota	Micrococcales	Microbacteriaceae	Chryseoglobus
Taxa_00132	0	0	0	0	0	0	0	0	0.001	0	0	0	0	0	0	0	0	0	0	0	0	0	0	0	Bacteria	Actinomycetota	Actinomycetota	Micrococcales	Microbacteriaceae	Clavibacter
Taxa_00133	0	0	0	0	0	0	0	0	0	0	0	0	0	0	0	0	0	0	0	0	0	0.001	0	0	Bacteria	Actinomycetota	Actinomycetota	Micrococcales	Microbacteriaceae	Conyzicola
Taxa_00134	0	0	0	0	0	0	0	0	0	0.001	0	0	0	0	0	0	0	0	0	0	0	0	0	0	Bacteria	Actinomycetota	Actinomycetota	Micrococcales	Microbacteriaceae	Cryocola
Taxa_00135	0	0	0	0	0	0	0	0	0	0	0	0	0	0	0	0	0	0.001	0	0	0	0.001	0	0	Bacteria	Actinomycetota	Actinomycetota	Micrococcales	Microbacteriaceae	Curtobacterium
Taxa_00136	0	0	0	0	0	0	0	0	0	0	0	0	0	0	0	0	0	0	0	0	0	0	0	0	Bacteria	Actinomycetota	Actinomycetota	Micrococcales	Microbacteriaceae	Diaminobutyricimonas
Taxa_00137	0	0	0	0	0	0	0	0	0.001	0	0	0	0	0	0	0	0.001	0	0	0	0	0	0	0	Bacteria	Actinomycetota	Actinomycetota	Micrococcales	Microbacteriaceae	Frigoribacterium
Taxa_00138	0	0	0	0	0	0	0	0	0	0	0	0	0	0	0	0	0	0	0	0	0.001	0	0	0	Bacteria	Actinomycetota	Actinomycetota	Micrococcales	Microbacteriaceae	Frondihabitans
Taxa_00139	0	0	0	0	0	0	0	0	0	0	0	0	0	0.001	0	0	0	0	0	0	0	0	0	0	Bacteria	Actinomycetota	Actinomycetota	Micrococcales	Microbacteriaceae	Galbitalea
Taxa_00140	0	0	0	0	0	0	0	0	0	0	0	0	0	0	0	0	0	0	0	0	0	0	0	0	Bacteria	Actinomycetota	Actinomycetota	Micrococcales	Microbacteriaceae	Glaciibacter
Taxa_00141	0	0	0	0	0	0	0	0	0	0	0	0	0	0	0	0	0	0	0	0	0	0	0	0	Bacteria	Actinomycetota	Actinomycetota	Micrococcales	Microbacteriaceae	Glaciihabitans
Taxa_00142	0	0	0	0	0	0	0	0	0	0	0	0	0	0	0	0	0	0	0	0	0	0.001	0	0	Bacteria	Actinomycetota	Actinomycetota	Micrococcales	Microbacteriaceae	Gryllotalpicola
Taxa_00143	0	0	0	0	0	0	0	0	0	0	0	0	0	0	0	0	0	0	0	0	0	0	0	0	Bacteria	Actinomycetota	Actinomycetota	Micrococcales	Microbacteriaceae	Herbiconiux
Taxa_00144	0.001	0	0	0	0	0	0	0	0	0	0	0	0	0	0	0	0	0	0	0	0	0	0	0	Bacteria	Actinomycetota	Actinomycetota	Micrococcales	Microbacteriaceae	Homoserinibacter
Taxa_00145	0	0	0	0	0	0	0	0	0	0	0	0	0	0	0	0	0	0	0	0	0	0	0	0	Bacteria	Actinomycetota	Actinomycetota	Micrococcales	Microbacteriaceae	Homoserinimonas
Taxa_00146	0	0	0	0	0	0	0	0	0	0	0	0	0	0	0	0	0	0	0	0	0	0	0	0	Bacteria	Actinomycetota	Actinomycetota	Micrococcales	Microbacteriaceae	Huakuichenia
Taxa_00147	0	0	0	0	0	0	0	0	0	0.001	0	0	0	0.001	0	0	0	0	0	0	0	0	0	0	Bacteria	Actinomycetota	Actinomycetota	Micrococcales	Microbacteriaceae	Klugiella
Taxa_00148	0	0	0	0	0	0	0	0	0	0	0	0	0	0	0	0	0	0	0	0	0.001	0	0	0	Bacteria	Actinomycetota	Actinomycetota	Micrococcales	Microbacteriaceae	Labedella
Taxa_00149	0	0	0	0	0	0	0	0	0	0	0	0	0	0	0	0	0	0	0	0	0	0	0	0	Bacteria	Actinomycetota	Actinomycetota	Micrococcales	Microbacteriaceae	Leifsonia
Taxa_00150	0	0	0	0	0	0	0	0	0	0	0.001	0	0.001	0	0	0	0.001	0	0	0.001	0	0	0	0	Bacteria	Actinomycetota	Actinomycetota	Micrococcales	Microbacteriaceae	Leucobacter
Taxa_00151	0	0	0	0	0	0	0	0	0	0	0	0	0	0	0	0	0	0	0	0	0.001	0.001	0	0	Bacteria	Actinomycetota	Actinomycetota	Micrococcales	Microbacteriaceae	Lysinimonas
Taxa_00152	0	0	0	0	0	0	0	0	0	0	0	0	0	0	0	0	0	0	0	0	0	0	0	0	Bacteria	Actinomycetota	Actinomycetota	Micrococcales	Microbacteriaceae	Marisediminicola
Taxa_00153	0	0.001	0	0	0	0	0	0	0	0	0	0	0	0	0	0	0	0	0	0	0	0	0	0	Bacteria	Actinomycetota	Actinomycetota	Micrococcales	Microbacteriaceae	Microbacterium
Taxa_00154	0	0	0	0	0	0	0	0	0	0	0	0	0	0	0	0	0	0	0	0	0	0	0	0	Bacteria	Actinomycetota	Actinomycetota	Micrococcales	Microbacteriaceae	Microterricola
Taxa_00155	0	0	0	0	0	0	0	0	0	0	0	0	0	0	0	0	0	0	0	0	0	0	0	0	Bacteria	Actinomycetota	Actinomycetota	Micrococcales	Microbacteriaceae	ML602J-51
Taxa_00156	0	0	0	0	0	0	0	0	0	0	0	0	0	0	0	0	0	0	0	0	0	0	0	0	Bacteria	Actinomycetota	Actinomycetota	Micrococcales	Microbacteriaceae	MWH-Ta3
Taxa_00157	0	0	0	0	0	0	0	0	0	0	0	0	0	0	0	0	0	0	0	0	0	0	0	0	Bacteria	Actinomycetota	Actinomycetota	Micrococcales	Microbacteriaceae	Mycetocola
Taxa_00158	0	0	0	0	0	0	0	0	0	0	0	0	0	0	0	0	0	0	0	0	0	0	0	0	Bacteria	Actinomycetota	Actinomycetota	Micrococcales	Microbacteriaceae	Naasia
Taxa_00159	0	0	0	0	0	0	0	0	0	0	0	0	0	0	0	0	0	0	0	0	0	0	0	0	Bacteria	Actinomycetota	Actinomycetota	Micrococcales	Microbacteriaceae	Okibacterium
Taxa_00160	0	0	0	0	0	0	0	0	0	0	0	0	0	0	0	0	0	0	0	0.001	0	0	0	0	Bacteria	Actinomycetota	Actinomycetota	Micrococcales	Microbacteriaceae	Parafrigoribacterium
Taxa_00161	0	0	0	0	0	0	0	0	0	0	0	0	0	0	0	0	0	0	0	0	0	0	0	0	Bacteria	Actinomycetota	Actinomycetota	Micrococcales	Microbacteriaceae	Plantibacter
Taxa_00162	0	0	0	0	0	0	0	0	0	0	0	0	0	0	0	0	0	0	0	0	0	0	0	0	Bacteria	Actinomycetota	Actinomycetota	Micrococcales	Microbacteriaceae	Pseudoclavibacter
Taxa_00163	0	0	0	0	0	0	0	0	0	0	0	0	0	0	0	0	0	0	0	0	0	0	0	0.001	Bacteria	Actinomycetota	Actinomycetota	Micrococcales	Microbacteriaceae	Rathayibacter
Taxa_00164	0	0	0	0	0	0	0	0	0	0	0	0	0	0	0	0	0	0	0	0	0	0	0	0	Bacteria	Actinomycetota	Actinomycetota	Micrococcales	Microbacteriaceae	Rhodoluna
Taxa_00165	0	0	0	0	0	0	0	0	0	0	0	0	0	0	0	0	0	0	0	0	0	0	0	0	Bacteria	Actinomycetota	Actinomycetota	Micrococcales	Microbacteriaceae	Salinibacterium
Taxa_00166	0	0	0	0	0	0	0	0.001	0	0	0	0	0.002	0	0	0	0	0	0	0	0	0	0	0	Bacteria	Actinomycetota	Actinomycetota	Micrococcales	Microbacteriaceae	Schumannella
Taxa_00167	0	0	0	0	0	0	0	0	0	0	0	0	0	0	0	0	0	0	0	0	0	0	0	0	Bacteria	Actinomycetota	Actinomycetota	Micrococcales	Microbacteriaceae	Subtercola
Taxa_00168	0	0	0	0.001	0	0	0	0	0	0	0	0	0	0	0	0.001	0.001	0	0	0.001	0	0	0	0	Bacteria	Actinomycetota	Actinomycetota	Micrococcales	Micrococcaceae	NA
Taxa_00169	0	0	0	0	0	0	0	0	0	0	0	0.001	0	0	0	0	0	0	0	0	0	0	0	0	Bacteria	Actinomycetota	Actinomycetota	Micrococcales	Micrococcaceae	Acaricomes
Taxa_00170	0	0	0	0	0	0	0	0	0	0	0	0	0	0	0	0	0	0	0	0	0	0	0	0	Bacteria	Actinomycetota	Actinomycetota	Micrococcales	Micrococcaceae	Arthrobacter
Taxa_00171	0	0	0	0	0	0	0	0	0	0	0	0	0	0	0	0	0	0	0	0.001	0	0	0	0	Bacteria	Actinomycetota	Actinomycetota	Micrococcales	Micrococcaceae	Citricoccus
Taxa_00172	0	0	0	0	0	0	0	0	0	0	0	0	0	0	0	0	0.001	0	0	0	0	0	0	0	Bacteria	Actinomycetota	Actinomycetota	Micrococcales	Micrococcaceae	Glutamicibacter
Taxa_00173	0.001	0	0	0	0	0	0	0	0	0	0	0	0	0	0	0	0	0	0	0	0	0	0	0	Bacteria	Actinomycetota	Actinomycetota	Micrococcales	Micrococcaceae	Kocuria
Taxa_00174	0.001	0	0	0	0	0	0	0	0	0	0	0	0	0	0	0	0	0	0	0.001	0	0	0	0	Bacteria	Actinomycetota	Actinomycetota	Micrococcales	Micrococcaceae	Micrococcus
Taxa_00175	0	0	0	0	0	0	0	0	0	0	0	0	0	0	0	0	0	0	0	0	0	0	0	0	Bacteria	Actinomycetota	Actinomycetota	Micrococcales	Micrococcaceae	Neomicrococcus
Taxa_00176	0	0	0	0	0	0	0	0	0	0.001	0	0	0	0	0	0	0	0	0	0	0	0	0	0	Bacteria	Actinomycetota	Actinomycetota	Micrococcales	Micrococcaceae	Nesterenkonia
Taxa_00177	0	0	0	0	0	0	0	0	0	0	0	0	0	0	0	0	0	0	0	0	0	0	0	0	Bacteria	Actinomycetota	Actinomycetota	Micrococcales	Micrococcaceae	Paenarthrobacter
Taxa_00178	0	0	0	0.001	0	0	0	0	0	0	0	0	0	0	0	0	0	0	0	0	0	0	0	0	Bacteria	Actinomycetota	Actinomycetota	Micrococcales	Micrococcaceae	Paeniglutamicibacter
Taxa_00179	0	0	0	0	0	0	0	0	0	0	0	0	0	0	0	0	0	0	0	0	0	0	0	0.001	Bacteria	Actinomycetota	Actinomycetota	Micrococcales	Micrococcaceae	Pseudarthrobacter
Taxa_00180	0	0	0	0	0	0	0	0	0	0	0	0	0	0	0	0	0	0	0	0	0	0	0	0	Bacteria	Actinomycetota	Actinomycetota	Micrococcales	Micrococcaceae	Pseudoglutamicibacter
Taxa_00181	0	0	0	0	0	0	0	0	0	0	0	0	0	0	0	0	0	0	0	0	0	0	0	0	Bacteria	Actinomycetota	Actinomycetota	Micrococcales	Micrococcaceae	Renibacterium
Taxa_00182	0	0	0	0	0	0	0	0	0	0	0	0	0	0.001	0	0	0	0	0	0	0	0	0	0	Bacteria	Actinomycetota	Actinomycetota	Micrococcales	Micrococcaceae	Rothia
Taxa_00183	0	0	0	0	0	0	0	0	0	0	0	0	0	0	0	0	0	0	0	0	0	0	0	0	Bacteria	Actinomycetota	Actinomycetota	Micrococcales	Micrococcaceae	Zhihengliuella
Taxa_00184	0	0	0	0	0	0	0	0	0	0	0	0	0	0	0	0	0	0	0	0	0	0	0	0	Bacteria	Actinomycetota	Actinomycetota	Micrococcales	Micrococcales_Incertae_Sedis	Luteimicrobium
Taxa_00185	0	0	0	0	0	0	0	0	0	0	0	0	0	0	0	0	0.001	0	0	0	0	0	0	0	Bacteria	Actinomycetota	Actinomycetota	Micrococcales	Micrococcales_Incertae_Sedis	Timonella
Taxa_00186	0	0.001	0	0	0	0.001	0	0	0	0.001	0	0	0	0	0	0	0	0	0	0	0	0	0	0	Bacteria	Actinomycetota	Actinomycetota	Micrococcales	Promicromonosporaceae	Cellulosimicrobium
Taxa_00187	0	0	0	0	0	0	0	0	0	0	0	0	0	0	0	0	0	0	0	0	0	0	0	0	Bacteria	Actinomycetota	Actinomycetota	Micrococcales	Promicromonosporaceae	Isoptericola
Taxa_00188	0	0	0	0	0	0	0	0	0	0	0	0	0	0	0	0	0	0	0	0	0	0	0	0	Bacteria	Actinomycetota	Actinomycetota	Micrococcales	Promicromonosporaceae	Xylanimicrobium
Taxa_00189	0	0	0	0	0	0	0	0	0	0	0	0	0	0	0	0	0	0	0	0	0	0	0	0	Bacteria	Actinomycetota	Actinomycetota	Micrococcales	Ruaniaceae	Haloactinobacterium
Taxa_00190	0	0	0	0	0	0	0	0	0	0	0	0	0	0	0	0	0	0	0	0	0	0	0	0	Bacteria	Actinomycetota	Actinomycetota	Micrococcales	Ruaniaceae	Ruania
Taxa_00191	0	0	0	0	0	0	0	0	0	0	0	0	0	0	0	0	0	0	0	0	0	0	0	0	Bacteria	Actinomycetota	Actinomycetota	Micrococcales	Sanguibacteraceae	Sanguibacter
Taxa_00192	0	0	0	0	0	0	0	0	0	0	0	0	0	0	0	0	0	0	0	0	0.001	0	0	0	Bacteria	Actinomycetota	Actinomycetota	Micromonosporales	Micromonosporaceae	NA
Taxa_00193	0	0	0	0	0	0	0	0	0	0	0	0	0	0	0	0	0	0	0	0	0	0.001	0	0	Bacteria	Actinomycetota	Actinomycetota	Micromonosporales	Micromonosporaceae	Actinoplanes
Taxa_00194	0	0	0	0	0	0	0	0.001	0	0	0	0	0	0	0	0	0	0	0	0	0	0	0	0	Bacteria	Actinomycetota	Actinomycetota	Micromonosporales	Micromonosporaceae	Allocatelliglobosispora
Taxa_00195	0	0	0	0	0	0	0	0	0	0	0	0	0	0	0	0	0	0	0	0	0	0	0	0	Bacteria	Actinomycetota	Actinomycetota	Micromonosporales	Micromonosporaceae	Asanoa
Taxa_00196	0	0	0	0	0	0	0	0	0	0	0	0	0	0	0	0	0	0	0	0	0	0	0	0	Bacteria	Actinomycetota	Actinomycetota	Micromonosporales	Micromonosporaceae	Catellatospora
Taxa_00197	0	0	0	0	0	0	0	0	0	0	0	0	0	0	0	0	0	0	0	0	0	0	0	0	Bacteria	Actinomycetota	Actinomycetota	Micromonosporales	Micromonosporaceae	Catenuloplanes
Taxa_00198	0	0	0	0	0	0	0	0	0	0	0	0	0	0	0	0	0	0	0	0	0	0	0	0	Bacteria	Actinomycetota	Actinomycetota	Micromonosporales	Micromonosporaceae	Couchioplanes
Taxa_00199	0	0	0	0	0	0	0	0	0	0	0	0	0	0	0	0	0.001	0	0	0	0	0	0	0	Bacteria	Actinomycetota	Actinomycetota	Micromonosporales	Micromonosporaceae	Dactylosporangium
Taxa_00200	0	0	0	0	0	0	0	0	0	0	0	0	0	0	0	0	0	0	0	0	0	0	0	0	Bacteria	Actinomycetota	Actinomycetota	Micromonosporales	Micromonosporaceae	Hamadaea
Taxa_00201	0	0	0	0	0	0	0	0	0	0	0	0	0	0	0	0	0	0	0	0	0	0	0	0	Bacteria	Actinomycetota	Actinomycetota	Micromonosporales	Micromonosporaceae	Krasilnikovia
Taxa_00202	0	0	0.001	0	0	0	0.001	0.001	0	0	0	0.001	0	0	0.001	0	0	0	0	0	0	0.002	0	0	Bacteria	Actinomycetota	Actinomycetota	Micromonosporales	Micromonosporaceae	Longispora
Taxa_00203	0	0.001	0	0	0	0	0	0	0	0	0	0	0	0	0	0	0	0	0	0	0	0	0	0	Bacteria	Actinomycetota	Actinomycetota	Micromonosporales	Micromonosporaceae	Luedemannella
Taxa_00204	0	0	0	0	0	0	0.001	0	0	0	0	0	0	0	0	0	0	0	0	0	0	0	0	0	Bacteria	Actinomycetota	Actinomycetota	Micromonosporales	Micromonosporaceae	Micromonospora
Taxa_00205	0	0	0	0	0	0	0	0	0	0	0	0	0	0	0	0	0	0	0	0	0	0	0	0	Bacteria	Actinomycetota	Actinomycetota	Micromonosporales	Micromonosporaceae	Phytohabitans
Taxa_00206	0	0	0	0	0	0	0	0	0	0	0	0	0	0	0	0	0	0	0	0	0	0	0	0	Bacteria	Actinomycetota	Actinomycetota	Micromonosporales	Micromonosporaceae	Pilimelia
Taxa_00207	0	0	0	0	0	0	0	0	0	0	0	0	0	0	0	0	0	0	0	0	0	0	0	0	Bacteria	Actinomycetota	Actinomycetota	Micromonosporales	Micromonosporaceae	Stackebrandtia
Taxa_00208	0	0	0	0	0	0	0	0	0	0	0.001	0	0	0	0	0	0	0	0	0	0	0	0	0	Bacteria	Actinomycetota	Actinomycetota	Micromonosporales	Micromonosporaceae	Virgisporangium
Taxa_00209	0	0	0	0	0	0	0	0	0	0	0	0	0	0	0	0	0	0	0	0	0	0	0	0	Bacteria	Actinomycetota	Actinomycetota	Propionibacteriales	Nocardioidaceae	NA
Taxa_00210	0	0.001	0.001	0	0	0	0	0	0	0	0	0	0	0	0	0	0	0	0	0	0	0	0	0	Bacteria	Actinomycetota	Actinomycetota	Propionibacteriales	Nocardioidaceae	Kribbella
Taxa_00211	0	0	0	0	0	0	0	0	0	0	0	0	0	0	0	0.001	0	0	0	0.001	0	0	0	0	Bacteria	Actinomycetota	Actinomycetota	Propionibacteriales	Nocardioidaceae	Mumia
Taxa_00212	0	0	0	0	0	0	0	0.001	0	0	0	0	0	0	0	0	0	0	0	0	0	0	0	0	Bacteria	Actinomycetota	Actinomycetota	Propionibacteriales	Nocardioidaceae	Tenggerimyces
Taxa_00213	0	0	0	0	0	0	0	0	0	0	0	0	0	0	0	0	0	0	0	0	0	0	0	0	Bacteria	Actinomycetota	Actinomycetota	Propionibacteriales	Propionibacteriaceae	Aestuariimicrobium
Taxa_00214	0	0	0	0	0	0	0	0	0	0	0	0	0	0	0	0	0	0	0	0	0	0	0	0	Bacteria	Actinomycetota	Actinomycetota	Propionibacteriales	Propionibacteriaceae	Auraticoccus
Taxa_00215	0	0	0	0	0	0.001	0	0	0.001	0.001	0	0	0	0	0	0	0	0	0	0	0.001	0	0	0	Bacteria	Actinomycetota	Actinomycetota	Propionibacteriales	Propionibacteriaceae	Cutibacterium
Taxa_00216	0	0	0	0.001	0	0	0	0	0	0	0	0	0	0	0	0	0	0	0	0	0	0	0	0	Bacteria	Actinomycetota	Actinomycetota	Propionibacteriales	Propionibacteriaceae	Luteococcus
Taxa_00217	0	0	0	0	0	0	0	0	0	0	0	0	0	0	0	0	0	0	0	0	0	0	0	0	Bacteria	Actinomycetota	Actinomycetota	Propionibacteriales	Propionibacteriaceae	Marinilutecoccus
Taxa_00218	0	0	0	0	0	0	0	0	0	0	0	0	0	0	0	0	0	0	0	0	0	0	0	0	Bacteria	Actinomycetota	Actinomycetota	Propionibacteriales	Propionibacteriaceae	Micropruina
Taxa_00219	0	0	0	0	0	0	0	0	0	0	0	0	0	0	0	0	0	0	0	0	0.001	0	0	0.001	Bacteria	Actinomycetota	Actinomycetota	Propionibacteriales	Propionibacteriaceae	Naumannella
Taxa_00220	0	0	0	0	0	0	0	0	0	0	0	0	0	0	0	0	0	0	0	0	0	0	0	0	Bacteria	Actinomycetota	Actinomycetota	Propionibacteriales	Propionibacteriaceae	Phytoactinopolyspora
Taxa_00221	0	0	0	0	0	0	0	0	0	0	0	0	0	0	0	0	0	0	0	0	0	0	0	0	Bacteria	Actinomycetota	Actinomycetota	Propionibacteriales	Propionibacteriaceae	Propionibacterium
Taxa_00222	0	0	0	0	0	0	0	0	0	0	0	0	0	0	0	0	0	0	0	0	0	0	0	0	Bacteria	Actinomycetota	Actinomycetota	Propionibacteriales	Propionibacteriaceae	Propionicicella
Taxa_00223	0	0	0	0.001	0	0	0	0.001	0	0	0	0	0.001	0	0	0	0	0	0	0	0	0	0	0	Bacteria	Actinomycetota	Actinomycetota	Propionibacteriales	Propionibacteriaceae	Propioniciclava
Taxa_00224	0	0	0	0	0	0	0	0	0	0	0	0	0	0	0	0	0	0	0	0	0	0	0	0	Bacteria	Actinomycetota	Actinomycetota	Propionibacteriales	Propionibacteriaceae	Propionicimonas
Taxa_00225	0	0	0	0	0	0	0	0	0	0	0	0	0	0	0	0	0	0	0	0	0	0	0	0	Bacteria	Actinomycetota	Actinomycetota	Propionibacteriales	Propionibacteriaceae	Propioniferax
Taxa_00226	0	0	0	0	0	0	0	0	0	0	0	0	0	0	0	0	0	0	0	0	0	0	0	0	Bacteria	Actinomycetota	Actinomycetota	Propionibacteriales	Propionibacteriaceae	Pseudopropionibacterium
Taxa_00227	0	0	0	0	0	0	0	0	0	0	0	0	0	0	0	0	0	0	0	0	0	0	0	0	Bacteria	Actinomycetota	Actinomycetota	Propionibacteriales	Propionibacteriaceae	Tessaracoccus
Taxa_00228	0	0	0	0	0	0	0	0	0	0	0	0	0	0	0	0	0	0	0	0	0	0	0	0	Bacteria	Actinomycetota	Actinomycetota	Pseudonocardiales	Pseudonocardiaceae	Actinoalloteichus
Taxa_00229	0	0	0	0	0	0	0	0	0	0	0	0	0	0	0	0	0	0	0	0	0	0	0	0	Bacteria	Actinomycetota	Actinomycetota	Pseudonocardiales	Pseudonocardiaceae	Actinokineospora
Taxa_00230	0	0	0.001	0	0	0	0	0	0	0	0	0	0	0	0	0	0	0	0	0	0	0.001	0	0	Bacteria	Actinomycetota	Actinomycetota	Pseudonocardiales	Pseudonocardiaceae	Actinomycetospora
Taxa_00231	0	0	0	0	0	0.001	0	0	0	0.001	0	0	0	0	0	0	0	0	0	0	0	0	0	0	Bacteria	Actinomycetota	Actinomycetota	Pseudonocardiales	Pseudonocardiaceae	Actinophytocola
Taxa_00232	0	0	0.001	0	0	0	0	0	0	0	0	0	0	0.001	0	0	0	0	0	0	0.001	0	0	0	Bacteria	Actinomycetota	Actinomycetota	Pseudonocardiales	Pseudonocardiaceae	Actinorectispora
Taxa_00233	0	0	0	0	0	0	0	0	0	0	0	0	0	0.001	0	0	0.001	0	0	0	0	0	0	0	Bacteria	Actinomycetota	Actinomycetota	Pseudonocardiales	Pseudonocardiaceae	Alloactinosynnema
Taxa_00234	0	0	0	0	0	0	0	0	0	0	0	0	0	0	0	0	0	0	0	0	0	0	0	0	Bacteria	Actinomycetota	Actinomycetota	Pseudonocardiales	Pseudonocardiaceae	Allokutzneria
Taxa_00235	0	0	0	0	0	0	0	0	0	0	0	0	0	0	0	0	0	0	0	0	0.001	0	0	0	Bacteria	Actinomycetota	Actinomycetota	Pseudonocardiales	Pseudonocardiaceae	Amycolatopsis
Taxa_00236	0	0	0	0	0	0	0	0	0	0	0	0	0	0	0	0	0	0	0	0	0	0	0	0	Bacteria	Actinomycetota	Actinomycetota	Pseudonocardiales	Pseudonocardiaceae	Goodfellowiella
Taxa_00237	0.001	0	0	0	0	0	0	0	0	0	0	0	0	0	0	0	0	0.001	0	0	0	0	0	0	Bacteria	Actinomycetota	Actinomycetota	Pseudonocardiales	Pseudonocardiaceae	Kibdelosporangium
Taxa_00238	0	0	0	0	0	0	0	0	0	0	0	0	0	0	0	0	0	0	0	0	0	0	0	0	Bacteria	Actinomycetota	Actinomycetota	Pseudonocardiales	Pseudonocardiaceae	Kutzneria
Taxa_00239	0	0	0	0	0	0	0	0	0	0	0	0	0	0	0	0	0	0	0	0	0	0	0	0	Bacteria	Actinomycetota	Actinomycetota	Pseudonocardiales	Pseudonocardiaceae	Lechevalieria
Taxa_00240	0	0	0	0	0	0	0	0	0	0	0	0	0	0	0	0	0	0	0	0	0	0	0	0	Bacteria	Actinomycetota	Actinomycetota	Pseudonocardiales	Pseudonocardiaceae	Saccharomonospora
Taxa_00241	0	0	0	0	0	0	0	0	0	0	0	0	0	0	0	0	0	0	0	0	0	0	0	0	Bacteria	Actinomycetota	Actinomycetota	Pseudonocardiales	Pseudonocardiaceae	Saccharopolyspora
Taxa_00242	0	0	0	0	0	0	0	0	0	0	0	0	0	0	0	0	0	0	0	0	0	0	0	0	Bacteria	Actinomycetota	Actinomycetota	Pseudonocardiales	Pseudonocardiaceae	Saccharothrix
Taxa_00243	0	0	0	0	0	0	0	0	0	0	0	0	0	0	0	0	0	0	0	0	0	0	0	0	Bacteria	Actinomycetota	Actinomycetota	Pseudonocardiales	Pseudonocardiaceae	Streptoalloteichus
Taxa_00244	0	0	0	0	0	0	0	0	0	0	0	0	0	0	0.001	0	0	0	0	0	0	0	0	0	Bacteria	Actinomycetota	Actinomycetota	Pseudonocardiales	Pseudonocardiaceae	Umezawaea
Taxa_00245	0	0	0	0	0	0	0.001	0	0	0	0	0	0	0	0	0	0	0	0	0	0	0	0	0	Bacteria	Actinomycetota	Actinomycetota	Pseudonocardiales	Pseudonocardiaceae	Yuhushiella
Taxa_00246	0	0	0	0	0	0	0	0	0	0	0	0.001	0	0	0	0.001	0	0	0	0	0	0	0	0	Bacteria	Actinomycetota	Actinomycetota	Streptomycetales	Streptomycetaceae	Allostreptomyces
Taxa_00247	0	0	0	0	0	0	0	0	0	0	0	0	0	0	0	0	0	0	0.001	0.001	0	0	0	0	Bacteria	Actinomycetota	Actinomycetota	Streptomycetales	Streptomycetaceae	E1B-B3-114
Taxa_00248	0	0	0	0	0	0	0	0	0	0	0	0	0	0	0	0	0	0	0	0	0	0	0	0	Bacteria	Actinomycetota	Actinomycetota	Streptomycetales	Streptomycetaceae	Kitasatospora
Taxa_00249	0	0	0	0	0	0	0	0	0	0	0	0	0	0	0	0	0	0	0	0.001	0	0	0	0	Bacteria	Actinomycetota	Actinomycetota	Streptomycetales	Streptomycetaceae	Streptacidiphilus
Taxa_00250	0	0	0	0	0	0	0	0	0	0	0	0	0	0	0	0	0	0	0	0.001	0	0	0	0	Bacteria	Actinomycetota	Actinomycetota	Streptomycetales	Streptomycetaceae	Streptomyces
Taxa_00251	0	0	0	0	0	0	0	0	0	0	0	0	0	0	0	0	0	0	0	0	0	0	0	0	Bacteria	Actinomycetota	Actinomycetota	Streptosporangiales	Nocardiopsaceae	Marinactinospora
Taxa_00252	0	0	0	0	0	0	0	0	0	0	0	0	0	0	0	0	0	0	0	0	0	0	0	0	Bacteria	Actinomycetota	Actinomycetota	Streptosporangiales	Nocardiopsaceae	Thermobifida
Taxa_00253	0	0	0	0	0	0	0	0	0	0	0	0	0	0	0	0	0	0	0	0	0	0	0	0	Bacteria	Actinomycetota	Actinomycetota	Streptosporangiales	Streptosporangiaceae	Microbispora
Taxa_00254	0	0	0	0	0	0	0	0	0	0	0	0	0	0	0	0	0	0	0	0	0	0	0	0	Bacteria	Actinomycetota	Actinomycetota	Streptosporangiales	Streptosporangiaceae	Nonomuraea
Taxa_00255	0	0	0	0	0	0	0	0	0	0	0	0	0	0	0	0	0	0	0	0	0	0	0	0	Bacteria	Actinomycetota	Actinomycetota	Streptosporangiales	Streptosporangiaceae	Sphaerisporangium
Taxa_00256	0	0	0	0	0	0	0	0	0	0	0	0.001	0	0	0	0	0	0	0	0	0	0.001	0	0	Bacteria	Actinomycetota	Actinomycetota	Streptosporangiales	Streptosporangiaceae	Streptosporangium
Taxa_00257	0	0	0	0	0	0	0	0	0	0	0	0	0	0	0	0	0	0	0	0	0	0	0	0	Bacteria	Actinomycetota	Actinomycetota	Streptosporangiales	Thermomonosporaceae	NA
Taxa_00258	0	0	0	0	0	0	0	0	0	0	0	0	0	0	0	0	0	0	0	0	0.001	0	0	0	Bacteria	Actinomycetota	Actinomycetota	Streptosporangiales	Thermomonosporaceae	Actinoallomurus
Taxa_00259	0	0	0	0	0	0	0	0	0	0	0	0	0	0	0	0	0	0	0	0	0	0	0	0	Bacteria	Actinomycetota	Actinomycetota	Streptosporangiales	Thermomonosporaceae	Actinocorallia
Taxa_00260	0	0	0	0	0	0	0	0	0	0	0	0	0	0	0	0	0	0	0	0	0	0.001	0	0	Bacteria	Actinomycetota	Actinomycetota	Streptosporangiales	Thermomonosporaceae	Actinomadura
Taxa_00261	0	0	0	0	0	0	0	0	0	0	0	0	0	0	0	0	0	0	0	0	0	0.001	0	0	Bacteria	Actinomycetota	Coriobacteriia	Coriobacteriales	Atopobiaceae	Atopobium
Taxa_00262	0	0	0	0	0	0	0	0	0	0	0	0	0	0	0	0	0	0	0	0	0	0	0	0	Bacteria	Actinomycetota	Coriobacteriia	Coriobacteriales	Atopobiaceae	Coriobacteriaceae_UCG-003
Taxa_00263	0	0	0	0	0	0	0	0	0	0	0	0	0	0	0	0	0	0	0	0	0	0	0	0	Bacteria	Actinomycetota	Coriobacteriia	Coriobacteriales	Atopobiaceae	Olsenella
Taxa_00264	0	0	0	0.002	0	0	0	0	0	0	0	0	0	0	0	0	0	0	0	0	0	0	0	0	Bacteria	Actinomycetota	Coriobacteriia	OPB41	NA	NA
Taxa_00265	0	0	0	0	0	0	0	0	0	0	0	0	0	0	0	0	0	0	0	0	0	0	0	0	Bacteria	Actinomycetota	Thermoleophilia	NA	NA	NA
Taxa_00266	0	0	0	0	0.001	0	0	0	0	0	0	0	0	0	0	0	0	0	0	0	0	0	0	0	Bacteria	Actinomycetota	Thermoleophilia	Solirubrobacterales	Solirubrobacteraceae	Parviterribacter
Taxa_00267	0.002	0.001	0	0	0.001	0	0	0	0	0	0	0	0	0	0	0	0	0	0	0	0	0	0	0	Bacteria	Actinomycetota	Thermoleophilia	Solirubrobacterales	Solirubrobacteraceae	Patulibacter
Taxa_00268	0	0	0	0	0	0	0	0	0.001	0	0	0	0	0	0	0	0	0	0	0.001	0	0	0	0	Bacteria	Actinomycetota	Thermoleophilia	Thermophilales	Thermoleophilaceae	Thermoleophilum
Taxa_00269	0	0	0	0	0	0	0	0	0	0	0	0	0	0	0	0	0.001	0	0	0	0	0	0	0	Bacteria	Aquificota	Aquificae	Hydrogenothermales	Hydrogenothermaceae	Sulfurihydrogenibium
Taxa_00270	0	0	0	0	0	0	0	0	0	0	0	0	0	0	0	0	0	0	0	0	0	0	0	0	Bacteria	Armatimonadota	Armatimonadia	Armatimonadales	Armatimonadaceae	Armatimonas
Taxa_00271	0	0	0	0	0	0	0	0	0	0	0	0	0	0	0	0	0.001	0	0	0.001	0	0	0	0	Bacteria	Armatimonadota	Fimbriimonadia	Fimbriimonadales	NA	NA
Taxa_00272	0	0	0	0	0	0	0	0	0	0	0	0	0	0	0	0	0	0	0	0	0	0	0	0	Bacteria	Armatimonadota	Fimbriimonadia	Fimbriimonadales	Fimbriimonadaceae	Fimbriimonas
Taxa_00273	0	0	0	0	0	0	0	0	0	0	0	0	0	0	0	0	0	0	0	0	0	0	0	0	Bacteria	Bacteroidota	Bacteroidia	Bacteroidales	Bacteroidaceae	Bacteroides
Taxa_00274	0	0	0	0	0	0	0	0	0	0	0	0	0	0	0	0	0	0	0	0	0	0	0	0	Bacteria	Bacteroidota	Bacteroidia	Bacteroidales	Bacteroidetes_BD2-2	NA
Taxa_00275	0	0	0	0	0	0	0	0	0	0	0	0	0	0	0	0	0	0	0	0	0	0.001	0	0	Bacteria	Bacteroidota	Bacteroidia	Bacteroidales	Bacteroidetes_vadinHA17	NA
Taxa_00276	0	0	0	0	0	0	0	0	0	0	0	0	0	0	0	0	0	0	0	0	0	0	0	0	Bacteria	Bacteroidota	Bacteroidia	Bacteroidales	Dysgonomonadaceae	Dysgonomonas
Taxa_00277	0	0	0	0	0	0	0	0	0	0	0	0	0	0	0	0	0	0	0	0	0	0	0	0	Bacteria	Bacteroidota	Bacteroidia	Bacteroidales	Paludibacteraceae	Paludibacter
Taxa_00278	0	0	0	0	0	0	0	0	0	0.001	0	0	0	0	0	0	0	0	0	0	0	0	0	0	Bacteria	Bacteroidota	Bacteroidia	Bacteroidales	Porphyromonadaceae	Porphyromonas
Taxa_00279	0	0	0	0	0	0	0	0	0	0	0	0.001	0	0	0	0	0	0.001	0	0	0	0	0.001	0	Bacteria	Bacteroidota	Bacteroidia	Bacteroidales	Prevotellaceae	Alloprevotella
Taxa_00280	0	0.001	0	0	0	0	0	0	0	0	0	0	0	0	0	0	0	0	0	0	0	0	0	0	Bacteria	Bacteroidota	Bacteroidia	Bacteroidales	Prevotellaceae	Prevotella
Taxa_00281	0	0	0	0	0	0	0	0	0	0	0	0	0	0	0	0	0	0	0	0	0	0	0	0	Bacteria	Bacteroidota	Bacteroidia	Bacteroidales	Prolixibacteraceae	NA
Taxa_00282	0	0	0	0	0	0	0	0	0	0	0	0	0	0	0	0	0	0	0	0	0	0	0	0	Bacteria	Bacteroidota	Bacteroidia	Bacteroidales	Prolixibacteraceae	BSV13
Taxa_00283	0	0	0	0	0	0	0	0	0	0	0	0	0	0	0	0	0	0	0	0	0.001	0	0	0	Bacteria	Bacteroidota	Bacteroidia	Bacteroidales	Prolixibacteraceae	WCHB1-32
Taxa_00284	0	0	0	0	0	0	0	0	0	0	0	0	0	0	0	0	0	0	0	0	0	0	0	0	Bacteria	Bacteroidota	Bacteroidia	Bacteroidales	Rikenellaceae	Rikenellaceae_RC9_gut_group
Taxa_00285	0	0	0	0	0	0	0	0	0	0	0	0	0	0	0	0	0	0	0	0	0	0	0	0	Bacteria	Bacteroidota	Bacteroidia	Bacteroidales	Rs-E47_termite_group	GWE2-42-42
Taxa_00286	0	0	0	0	0	0	0	0	0	0	0	0	0	0	0	0	0	0	0	0	0	0	0	0	Bacteria	Bacteroidota	Bacteroidia	Bacteroidales	SB-5	NA
Taxa_00287	0	0	0	0	0	0	0	0	0	0	0	0	0	0	0	0	0	0	0	0	0	0	0	0	Bacteria	Bacteroidota	Bacteroidia	Bacteroidales	Tannerellaceae	Tannerella
Taxa_00288	0	0	0	0	0	0	0	0	0	0	0	0	0	0	0	0	0	0	0	0	0	0	0	0	Bacteria	Bacteroidota	Bacteroidia	Bacteroidetes_VC2.1_Bac22	NA	NA
Taxa_00289	0	0	0	0	0	0	0	0	0	0	0	0	0	0	0	0	0	0	0	0	0	0	0	0	Bacteria	Bacteroidota	Bacteroidia	Chitinophagales	NA	NA
Taxa_00290	0	0	0	0	0	0	0	0	0	0	0	0	0	0	0	0	0	0	0	0	0	0	0	0	Bacteria	Bacteroidota	Bacteroidia	Chitinophagales	37-13	NA
Taxa_00291	0	0	0	0	0	0	0	0	0	0	0	0	0	0	0	0	0	0	0	0	0	0	0	0	Bacteria	Bacteroidota	Bacteroidia	Chitinophagales	Chitinophagaceae	Asinibacterium
Taxa_00292	0	0	0	0	0	0	0	0	0	0	0	0	0	0	0	0	0	0	0	0.001	0	0	0	0	Bacteria	Bacteroidota	Bacteroidia	Chitinophagales	Chitinophagaceae	Aurantisolimonas
Taxa_00293	0.001	0	0	0	0	0	0	0	0	0	0	0	0	0	0	0	0	0	0.001	0	0	0	0	0	Bacteria	Bacteroidota	Bacteroidia	Chitinophagales	Chitinophagaceae	Chitinophaga
Taxa_00294	0	0.001	0.001	0	0	0	0	0	0	0	0	0	0	0	0	0	0	0	0	0	0	0	0	0	Bacteria	Bacteroidota	Bacteroidia	Chitinophagales	Chitinophagaceae	Cnuella
Taxa_00295	0	0.001	0	0.001	0	0	0	0	0.001	0	0	0	0	0	0	0	0.001	0	0	0.001	0	0	0	0	Bacteria	Bacteroidota	Bacteroidia	Chitinophagales	Chitinophagaceae	Dinghuibacter
Taxa_00296	0	0	0	0	0	0	0	0	0	0	0	0	0	0	0	0	0	0	0	0	0	0	0	0	Bacteria	Bacteroidota	Bacteroidia	Chitinophagales	Chitinophagaceae	Edaphobaculum
Taxa_00297	0	0	0.002	0	0	0	0	0	0	0	0	0	0.001	0	0	0	0	0	0	0	0	0	0	0	Bacteria	Bacteroidota	Bacteroidia	Chitinophagales	Chitinophagaceae	Filimonas
Taxa_00298	0	0	0	0	0	0	0	0	0	0	0	0	0	0	0	0	0	0	0	0	0	0	0	0	Bacteria	Bacteroidota	Bacteroidia	Chitinophagales	Chitinophagaceae	Flaviaesturariibacter
Taxa_00299	0	0	0	0	0	0	0	0	0	0	0	0	0	0	0	0	0	0	0	0	0	0	0	0	Bacteria	Bacteroidota	Bacteroidia	Chitinophagales	Chitinophagaceae	Flavihumibacter
Taxa_00300	0	0.001	0	0	0	0	0	0	0	0	0	0	0	0	0	0	0	0	0	0	0	0	0	0	Bacteria	Bacteroidota	Bacteroidia	Chitinophagales	Chitinophagaceae	Heliimonas
Taxa_00301	0	0	0	0	0	0	0	0	0	0	0	0	0	0	0	0	0	0	0	0	0	0	0	0	Bacteria	Bacteroidota	Bacteroidia	Chitinophagales	Chitinophagaceae	Lacibacter
Taxa_00302	0	0	0	0	0	0	0	0	0	0	0	0	0	0	0	0	0	0	0	0	0	0	0	0	Bacteria	Bacteroidota	Bacteroidia	Chitinophagales	Chitinophagaceae	Niabella
Taxa_00303	0	0	0.002	0	0	0	0	0	0	0	0	0	0.001	0	0	0	0	0	0	0	0.001	0	0	0	Bacteria	Bacteroidota	Bacteroidia	Chitinophagales	Chitinophagaceae	Niastella
Taxa_00304	0	0	0	0	0	0	0	0	0	0	0	0	0	0	0	0	0	0	0	0	0	0	0	0	Bacteria	Bacteroidota	Bacteroidia	Chitinophagales	Chitinophagaceae	Parafilimonas
Taxa_00305	0	0	0	0	0	0	0	0	0	0	0	0	0	0	0	0	0	0	0	0	0	0	0	0	Bacteria	Bacteroidota	Bacteroidia	Chitinophagales	Chitinophagaceae	Parasediminibacterium
Taxa_00306	0	0	0	0	0.001	0	0	0	0	0	0	0	0	0	0	0	0	0	0	0	0	0	0	0	Bacteria	Bacteroidota	Bacteroidia	Chitinophagales	Chitinophagaceae	Pseudoflavitalea
Taxa_00307	0	0	0	0	0	0	0	0	0	0	0	0	0	0	0	0	0	0	0	0	0	0	0	0	Bacteria	Bacteroidota	Bacteroidia	Chitinophagales	Chitinophagaceae	Puia
Taxa_00308	0	0	0	0	0	0	0	0	0	0	0	0	0	0	0	0	0	0	0	0	0	0.001	0	0	Bacteria	Bacteroidota	Bacteroidia	Chitinophagales	Chitinophagaceae	Rurimicrobium
Taxa_00309	0	0	0	0	0	0	0	0	0	0	0	0	0	0	0	0	0	0	0	0	0	0	0	0	Bacteria	Bacteroidota	Bacteroidia	Chitinophagales	Chitinophagaceae	Sediminibacterium
Taxa_00310	0	0	0	0	0	0	0	0	0	0	0	0	0	0	0	0	0	0	0	0	0	0	0	0	Bacteria	Bacteroidota	Bacteroidia	Chitinophagales	Chitinophagaceae	Taibaiella
Taxa_00311	0	0	0	0	0	0	0	0	0.001	0	0	0.001	0	0	0	0	0	0	0	0	0.001	0	0	0	Bacteria	Bacteroidota	Bacteroidia	Chitinophagales	Chitinophagaceae	UTBCD1
Taxa_00312	0	0	0	0	0	0	0	0	0	0	0	0	0.001	0	0	0	0	0	0	0	0	0	0	0	Bacteria	Bacteroidota	Bacteroidia	Chitinophagales	Saprospiraceae	Aureispira
Taxa_00313	0	0	0	0	0	0	0	0	0	0	0	0	0	0	0	0	0	0	0	0	0	0	0	0	Bacteria	Bacteroidota	Bacteroidia	Chitinophagales	Saprospiraceae	Haliscomenobacter
Taxa_00314	0	0	0	0	0	0	0	0	0	0	0	0	0	0	0	0	0	0	0	0	0.001	0	0	0	Bacteria	Bacteroidota	Bacteroidia	Chitinophagales	Saprospiraceae	Lewinella
Taxa_00315	0	0	0	0	0.001	0	0	0	0	0	0	0	0	0	0	0.001	0	0	0	0	0	0	0	0	Bacteria	Bacteroidota	Bacteroidia	Chitinophagales	Saprospiraceae	OLB8
Taxa_00316	0	0	0	0	0	0	0	0	0	0	0	0	0	0	0	0	0	0	0	0	0	0	0	0	Bacteria	Bacteroidota	Bacteroidia	Chitinophagales	Saprospiraceae	Phaeodactylibacter
Taxa_00317	0	0	0	0	0	0	0	0	0	0	0	0	0	0	0	0	0	0	0.001	0	0	0	0	0	Bacteria	Bacteroidota	Bacteroidia	Cytophagales	NA	NA
Taxa_00318	0	0	0	0	0	0	0	0	0	0	0	0	0	0	0	0	0	0	0	0	0	0	0	0	Bacteria	Bacteroidota	Bacteroidia	Cytophagales	Bernardetiaceae	Bernardetia
Taxa_00319	0	0	0	0	0	0	0	0	0	0.001	0	0	0	0	0	0	0	0	0	0	0	0	0	0	Bacteria	Bacteroidota	Bacteroidia	Cytophagales	Bernardetiaceae	Hugenholtzia
Taxa_00320	0	0	0	0	0	0	0	0	0	0	0	0	0	0	0	0	0	0	0	0.001	0	0	0	0	Bacteria	Bacteroidota	Bacteroidia	Cytophagales	Cyclobacteriaceae	NA
Taxa_00321	0	0	0	0	0	0	0	0	0	0	0	0	0	0	0	0	0	0	0	0	0	0	0	0	Bacteria	Bacteroidota	Bacteroidia	Cytophagales	Cyclobacteriaceae	Anditalea
Taxa_00322	0	0	0	0	0	0	0	0	0.001	0	0	0.001	0	0	0	0	0	0	0.002	0	0	0	0	0	Bacteria	Bacteroidota	Bacteroidia	Cytophagales	Cyclobacteriaceae	Fulvivirga
Taxa_00323	0	0	0	0	0	0	0	0	0	0	0	0	0	0	0	0	0	0	0	0	0	0	0	0	Bacteria	Bacteroidota	Bacteroidia	Cytophagales	Cyclobacteriaceae	Imperialibacter
Taxa_00324	0	0	0	0	0	0	0	0	0	0	0	0	0	0	0	0	0	0	0	0	0	0	0	0	Bacteria	Bacteroidota	Bacteroidia	Cytophagales	Cyclobacteriaceae	Marinoscillum
Taxa_00325	0	0	0	0	0	0	0	0	0.001	0	0	0	0	0	0	0	0	0	0	0	0	0	0	0	Bacteria	Bacteroidota	Bacteroidia	Cytophagales	Cyclobacteriaceae	Marivirga
Taxa_00326	0	0	0	0	0	0	0	0	0	0	0	0	0	0	0	0	0	0	0	0	0	0	0	0	Bacteria	Bacteroidota	Bacteroidia	Cytophagales	Cyclobacteriaceae	Mongoliitalea
Taxa_00327	0	0	0	0	0	0	0	0	0	0	0	0	0	0	0	0	0	0	0	0	0	0	0	0	Bacteria	Bacteroidota	Bacteroidia	Cytophagales	Cytophagaceae	Cytophaga
Taxa_00328	0	0	0	0	0	0	0	0	0	0	0	0	0.001	0	0	0	0	0	0	0	0	0	0	0	Bacteria	Bacteroidota	Bacteroidia	Cytophagales	Cytophagaceae	Rhodocytophaga
Taxa_00329	0	0	0	0	0	0	0	0	0	0	0	0	0	0	0	0	0	0	0.001	0	0	0	0	0	Bacteria	Bacteroidota	Bacteroidia	Cytophagales	Hymenobacteraceae	Adhaeribacter
Taxa_00330	0	0	0	0	0	0	0	0	0	0	0	0	0	0	0	0	0	0	0	0	0.001	0	0	0	Bacteria	Bacteroidota	Bacteroidia	Cytophagales	Hymenobacteraceae	Nibribacter
Taxa_00331	0	0	0	0	0	0	0	0	0	0	0	0	0	0	0	0	0	0	0	0	0	0	0	0	Bacteria	Bacteroidota	Bacteroidia	Cytophagales	Hymenobacteraceae	Pontibacter
Taxa_00332	0.001	0	0	0	0	0	0	0	0	0	0	0	0	0	0	0	0	0	0	0	0	0	0	0	Bacteria	Bacteroidota	Bacteroidia	Cytophagales	Hymenobacteraceae	Rufibacter
Taxa_00333	0	0	0	0	0	0	0	0	0	0	0	0	0	0	0	0	0	0	0	0	0	0	0	0	Bacteria	Bacteroidota	Bacteroidia	Cytophagales	Microscillaceae	NA
Taxa_00334	0	0	0	0	0	0	0	0	0	0	0	0	0	0	0	0	0	0	0	0	0	0	0	0	Bacteria	Bacteroidota	Bacteroidia	Cytophagales	Microscillaceae	Chryseolinea
Taxa_00335	0	0	0	0	0	0	0	0	0.001	0	0.001	0	0.001	0	0	0	0	0	0	0	0	0	0	0	Bacteria	Bacteroidota	Bacteroidia	Cytophagales	Microscillaceae	Flexibacter
Taxa_00336	0	0	0	0	0	0	0	0	0	0	0	0	0	0	0	0	0	0	0	0	0	0	0.001	0	Bacteria	Bacteroidota	Bacteroidia	Cytophagales	Microscillaceae	Ohtaekwangia
Taxa_00337	0	0	0	0	0	0	0	0	0	0	0	0	0	0	0	0	0	0	0	0	0	0	0	0	Bacteria	Bacteroidota	Bacteroidia	Cytophagales	Microscillaceae	OLB12
Taxa_00338	0	0	0	0	0	0	0	0	0	0	0	0	0	0	0	0	0	0	0	0	0	0	0	0	Bacteria	Bacteroidota	Bacteroidia	Cytophagales	Microscillaceae	Thermoflexibacter
Taxa_00339	0	0	0.002	0	0	0	0	0	0	0	0	0	0	0	0	0	0	0	0.001	0	0.001	0	0	0	Bacteria	Bacteroidota	Bacteroidia	Cytophagales	MWH-CFBk5	NA
Taxa_00340	0	0	0	0	0	0	0	0	0	0	0	0	0	0	0	0	0	0	0	0	0	0	0	0	Bacteria	Bacteroidota	Bacteroidia	Cytophagales	Raineyaceae	Raineya
Taxa_00341	0	0.001	0	0	0	0	0	0	0	0	0	0	0	0	0	0	0	0	0	0.001	0	0.001	0	0	Bacteria	Bacteroidota	Bacteroidia	Cytophagales	Spirosomaceae	NA
Taxa_00342	0	0	0	0	0	0	0	0	0	0	0	0	0	0	0	0	0	0	0	0	0	0	0	0	Bacteria	Bacteroidota	Bacteroidia	Cytophagales	Spirosomaceae	Arcicella
Taxa_00343	0	0	0.001	0	0	0.001	0	0	0	0	0	0	0	0	0	0.001	0	0	0	0	0	0	0	0	Bacteria	Bacteroidota	Bacteroidia	Cytophagales	Spirosomaceae	Dyadobacter
Taxa_00344	0.001	0	0	0	0	0	0	0	0	0	0	0	0	0	0	0.002	0	0	0	0	0	0	0	0	Bacteria	Bacteroidota	Bacteroidia	Cytophagales	Spirosomaceae	Emticicia
Taxa_00345	0	0	0	0	0	0	0	0	0	0	0.001	0	0	0	0	0	0	0	0	0.001	0	0	0	0	Bacteria	Bacteroidota	Bacteroidia	Cytophagales	Spirosomaceae	Fibrella
Taxa_00346	0	0	0	0	0	0	0	0	0	0	0	0	0	0	0	0	0	0	0	0	0.001	0	0	0	Bacteria	Bacteroidota	Bacteroidia	Cytophagales	Spirosomaceae	Fibrisoma
Taxa_00347	0	0	0.001	0	0.001	0	0	0	0	0	0	0.001	0.001	0	0	0	0	0	0	0	0.001	0	0	0	Bacteria	Bacteroidota	Bacteroidia	Cytophagales	Spirosomaceae	Lacihabitans
Taxa_00348	0	0	0	0	0	0	0	0	0	0	0.001	0	0	0	0	0	0	0	0	0	0.001	0	0	0	Bacteria	Bacteroidota	Bacteroidia	Cytophagales	Spirosomaceae	Larkinella
Taxa_00349	0	0	0	0	0	0	0.001	0	0	0	0	0	0	0.001	0	0	0	0	0	0	0	0	0	0.001	Bacteria	Bacteroidota	Bacteroidia	Cytophagales	Spirosomaceae	Persicitalea
Taxa_00350	0	0	0	0	0	0	0	0	0	0	0	0	0	0	0	0	0	0	0	0	0	0	0	0	Bacteria	Bacteroidota	Bacteroidia	Cytophagales	Spirosomaceae	Rhabdobacter
Taxa_00351	0	0	0	0	0	0	0	0	0	0	0	0	0	0	0	0	0	0	0	0	0	0	0	0	Bacteria	Bacteroidota	Bacteroidia	Cytophagales	Spirosomaceae	Runella
Taxa_00352	0	0	0	0	0	0	0	0	0	0	0	0.001	0	0	0	0	0	0	0	0	0	0	0	0.001	Bacteria	Bacteroidota	Bacteroidia	Cytophagales	Spirosomaceae	Spirosoma
Taxa_00353	0	0	0	0	0	0	0	0	0	0	0	0	0	0	0	0	0	0	0	0	0	0	0	0	Bacteria	Bacteroidota	Bacteroidia	Cytophagales	Spirosomaceae	Taeseokella
Taxa_00354	0	0	0	0	0	0	0	0	0	0	0	0	0	0	0	0	0	0	0	0	0	0	0	0	Bacteria	Bacteroidota	Bacteroidia	Flavobacteriales	Crocinitomicaceae	NA
Taxa_00355	0	0	0	0	0	0	0	0	0	0	0	0	0	0	0	0	0	0	0	0	0	0	0	0	Bacteria	Bacteroidota	Bacteroidia	Flavobacteriales	Crocinitomicaceae	Brumimicrobium
Taxa_00356	0	0	0	0	0	0	0.001	0	0	0	0	0	0	0	0.001	0	0	0	0	0	0	0	0	0	Bacteria	Bacteroidota	Bacteroidia	Flavobacteriales	Crocinitomicaceae	Crocinitomix
Taxa_00357	0	0	0	0	0	0	0	0	0	0	0	0	0	0	0	0	0	0	0	0	0	0	0	0	Bacteria	Bacteroidota	Bacteroidia	Flavobacteriales	Cryomorphaceae	NA
Taxa_00358	0	0	0	0	0	0	0	0	0	0	0	0	0	0	0	0	0	0	0	0.001	0	0	0	0	Bacteria	Bacteroidota	Bacteroidia	Flavobacteriales	Cryomorphaceae	Cryomorpha
Taxa_00359	0	0	0	0	0	0	0	0	0	0	0	0	0	0	0	0	0	0	0	0	0	0	0	0	Bacteria	Bacteroidota	Bacteroidia	Flavobacteriales	Cryomorphaceae	NS10_marine_group
Taxa_00360	0	0	0	0	0	0	0	0	0	0	0	0	0	0	0	0	0	0	0	0	0	0	0	0	Bacteria	Bacteroidota	Bacteroidia	Flavobacteriales	Cryomorphaceae	Vicingus
Taxa_00361	0	0	0	0	0	0	0	0	0	0	0	0	0	0	0	0	0	0	0	0	0	0	0	0	Bacteria	Bacteroidota	Bacteroidia	Flavobacteriales	Flavobacteriaceae	NA
Taxa_00362	0	0	0	0	0	0	0	0	0	0	0	0	0	0	0	0	0	0	0	0	0	0	0	0	Bacteria	Bacteroidota	Bacteroidia	Flavobacteriales	Flavobacteriaceae	Aequorivita
Taxa_00363	0	0	0	0	0	0	0	0	0	0	0	0	0	0	0	0	0	0	0	0	0	0	0	0	Bacteria	Bacteroidota	Bacteroidia	Flavobacteriales	Flavobacteriaceae	Antarcticibacterium
Taxa_00364	0	0	0.001	0	0	0	0	0	0	0	0	0	0	0	0	0	0	0	0	0	0	0	0	0	Bacteria	Bacteroidota	Bacteroidia	Flavobacteriales	Flavobacteriaceae	Aquibacter
Taxa_00365	0	0	0	0	0	0	0	0	0	0	0	0	0	0	0	0	0	0	0	0.001	0	0	0	0	Bacteria	Bacteroidota	Bacteroidia	Flavobacteriales	Flavobacteriaceae	Capnocytophaga
Taxa_00366	0	0	0	0	0	0	0	0	0	0	0	0	0	0	0	0	0	0	0	0	0	0	0	0	Bacteria	Bacteroidota	Bacteroidia	Flavobacteriales	Flavobacteriaceae	Citreitalea
Taxa_00367	0	0	0	0	0	0	0	0	0	0	0	0	0	0	0	0	0	0	0	0	0	0	0	0	Bacteria	Bacteroidota	Bacteroidia	Flavobacteriales	Flavobacteriaceae	Confluentibacter
Taxa_00368	0	0	0	0	0	0	0	0	0	0	0	0	0	0	0	0.001	0	0	0	0	0	0	0	0	Bacteria	Bacteroidota	Bacteroidia	Flavobacteriales	Flavobacteriaceae	Gelidibacter
Taxa_00369	0	0	0	0	0	0	0	0	0	0	0	0	0	0	0	0	0	0	0	0	0.001	0	0	0	Bacteria	Bacteroidota	Bacteroidia	Flavobacteriales	Flavobacteriaceae	Gillisia
Taxa_00370	0	0	0	0	0	0	0	0	0	0	0	0	0	0	0	0	0	0	0	0	0	0	0	0	Bacteria	Bacteroidota	Bacteroidia	Flavobacteriales	Flavobacteriaceae	Lutibacter
Taxa_00371	0	0	0	0	0	0	0	0	0	0	0	0	0	0	0	0	0	0	0	0	0	0	0	0	Bacteria	Bacteroidota	Bacteroidia	Flavobacteriales	Flavobacteriaceae	Maribacter
Taxa_00372	0	0	0	0	0	0	0	0	0	0	0	0	0	0	0	0	0	0	0	0	0	0	0	0	Bacteria	Bacteroidota	Bacteroidia	Flavobacteriales	Flavobacteriaceae	Myroides
Taxa_00373	0	0	0	0	0	0	0	0	0	0	0	0	0	0	0	0	0	0	0	0	0	0	0	0	Bacteria	Bacteroidota	Bacteroidia	Flavobacteriales	Flavobacteriaceae	Nonlabens
Taxa_00374	0	0	0	0	0	0	0	0	0	0	0	0	0	0	0	0	0	0	0	0	0	0	0	0	Bacteria	Bacteroidota	Bacteroidia	Flavobacteriales	Flavobacteriaceae	Planktosalinus
Taxa_00375	0	0	0	0	0	0	0	0	0	0	0	0	0	0	0	0	0	0	0	0	0	0	0	0	Bacteria	Bacteroidota	Bacteroidia	Flavobacteriales	Flavobacteriaceae	Psychroserpens
Taxa_00376	0	0	0	0	0	0	0	0	0	0	0	0	0	0	0	0	0	0	0	0	0	0	0	0	Bacteria	Bacteroidota	Bacteroidia	Flavobacteriales	Flavobacteriaceae	Salinimicrobium
Taxa_00377	0	0	0	0	0	0	0	0	0	0	0	0	0	0	0	0	0	0	0	0	0	0	0	0	Bacteria	Bacteroidota	Bacteroidia	Flavobacteriales	Flavobacteriaceae	Subsaxibacter
Taxa_00378	0	0	0	0	0	0	0	0	0	0	0	0	0	0	0	0	0	0	0	0	0	0	0	0	Bacteria	Bacteroidota	Bacteroidia	Flavobacteriales	Flavobacteriaceae	Ulvibacter
Taxa_00379	0	0	0	0	0	0	0	0	0	0	0	0	0	0	0	0	0	0	0	0	0	0	0	0	Bacteria	Bacteroidota	Bacteroidia	Flavobacteriales	Flavobacteriaceae	Vitellibacter
Taxa_00380	0	0	0	0	0	0	0	0	0.001	0	0	0	0.001	0	0	0	0	0	0	0	0	0	0	0	Bacteria	Bacteroidota	Bacteroidia	Flavobacteriales	Flavobacteriaceae	Winogradskyella
Taxa_00381	0	0	0	0	0	0	0	0	0	0	0	0	0	0	0	0	0	0	0	0	0	0	0	0	Bacteria	Bacteroidota	Bacteroidia	Flavobacteriales	NS7_marine_group	NA
Taxa_00382	0	0	0	0	0	0	0	0	0	0	0	0	0	0.001	0	0	0	0	0	0	0	0	0	0	Bacteria	Bacteroidota	Bacteroidia	Flavobacteriales	NS9_marine_group	NA
Taxa_00383	0	0	0.001	0	0	0	0	0	0	0	0	0	0	0	0	0	0	0	0	0	0	0	0	0	Bacteria	Bacteroidota	Bacteroidia	Flavobacteriales	Weeksellaceae	NA
Taxa_00384	0	0	0	0	0	0	0	0	0	0	0	0	0	0	0	0	0	0	0	0	0	0	0	0	Bacteria	Bacteroidota	Bacteroidia	Flavobacteriales	Weeksellaceae	Algoriella
Taxa_00385	0	0	0	0	0.001	0	0	0	0	0	0.001	0	0	0	0	0	0	0	0	0.001	0	0	0	0	Bacteria	Bacteroidota	Bacteroidia	Flavobacteriales	Weeksellaceae	Chryseobacterium
Taxa_00386	0	0	0	0	0	0	0	0	0	0	0	0	0	0	0	0	0	0	0	0	0	0	0	0	Bacteria	Bacteroidota	Bacteroidia	Flavobacteriales	Weeksellaceae	Cloacibacterium
Taxa_00387	0	0	0	0	0	0	0	0	0	0	0	0	0	0	0	0	0	0	0	0	0	0	0	0	Bacteria	Bacteroidota	Bacteroidia	Flavobacteriales	Weeksellaceae	Moheibacter
Taxa_00388	0	0	0	0.004	0	0	0	0	0	0	0	0	0	0	0	0	0	0	0	0	0	0	0	0	Bacteria	Bacteroidota	Bacteroidia	SM1A07	NA	NA
Taxa_00389	0	0	0	0	0	0	0	0	0	0	0	0	0	0	0	0	0	0	0.001	0	0	0	0	0	Bacteria	Bacteroidota	Bacteroidia	Sphingobacteriales	NA	NA
Taxa_00390	0	0	0	0	0	0	0	0	0	0	0	0	0	0	0	0	0	0	0	0	0	0	0	0	Bacteria	Bacteroidota	Bacteroidia	Sphingobacteriales	ADurb.Bin408	NA
Taxa_00391	0	0	0	0	0	0	0	0	0	0	0	0	0	0	0	0	0	0	0	0	0	0	0	0	Bacteria	Bacteroidota	Bacteroidia	Sphingobacteriales	CWT_CU03-E12	NA
Taxa_00392	0	0	0	0	0	0	0	0	0	0	0	0	0	0.001	0	0	0	0	0	0	0	0	0	0	Bacteria	Bacteroidota	Bacteroidia	Sphingobacteriales	FFCH9454	NA
Taxa_00393	0	0	0	0	0	0	0	0.001	0	0	0	0	0	0	0	0	0	0	0	0	0.001	0	0	0	Bacteria	Bacteroidota	Bacteroidia	Sphingobacteriales	GWF2-29-10	NA
Taxa_00394	0	0	0	0	0	0	0	0	0	0	0.001	0	0	0	0	0	0	0	0	0	0	0	0	0	Bacteria	Bacteroidota	Bacteroidia	Sphingobacteriales	KD1-131	NA
Taxa_00395	0	0	0	0	0	0	0	0	0	0	0	0	0	0	0	0	0	0	0	0	0	0.002	0	0	Bacteria	Bacteroidota	Bacteroidia	Sphingobacteriales	KD3-93	NA
Taxa_00396	0	0	0	0	0	0	0	0	0	0	0	0	0	0	0	0	0	0	0	0	0	0	0	0	Bacteria	Bacteroidota	Bacteroidia	Sphingobacteriales	Lentimicrobiaceae	NA
Taxa_00397	0	0	0	0	0	0	0	0	0	0	0	0	0	0	0	0	0.001	0	0	0	0	0	0	0	Bacteria	Bacteroidota	Bacteroidia	Sphingobacteriales	Lentimicrobiaceae	Lentimicrobium
Taxa_00398	0	0	0	0	0	0	0	0	0	0	0	0	0	0	0	0	0	0	0	0	0	0	0.001	0	Bacteria	Bacteroidota	Bacteroidia	Sphingobacteriales	LiUU-11-161	NA
Taxa_00399	0	0	0	0	0	0	0	0	0	0.001	0	0	0	0	0	0	0.002	0	0	0	0	0	0	0.001	Bacteria	Bacteroidota	Bacteroidia	Sphingobacteriales	S15-21	NA
Taxa_00400	0	0	0	0	0	0	0	0	0	0	0	0	0	0	0	0	0	0	0	0	0	0	0	0	Bacteria	Bacteroidota	Bacteroidia	Sphingobacteriales	Sphingobacteriaceae	NA
Taxa_00401	0	0	0	0	0	0	0	0	0	0	0	0	0	0	0	0	0	0	0	0	0	0	0	0	Bacteria	Bacteroidota	Bacteroidia	Sphingobacteriales	Sphingobacteriaceae	Anseongella
Taxa_00402	0	0	0	0	0	0	0	0	0	0	0	0	0	0	0.001	0	0	0	0	0	0	0	0	0	Bacteria	Bacteroidota	Bacteroidia	Sphingobacteriales	Sphingobacteriaceae	Arcticibacter
Taxa_00403	0	0	0	0	0	0	0	0.001	0	0	0	0	0	0	0	0	0	0	0	0	0	0	0	0	Bacteria	Bacteroidota	Bacteroidia	Sphingobacteriales	Sphingobacteriaceae	Mucilaginibacter
Taxa_00404	0	0	0	0	0	0	0	0	0	0	0	0	0	0	0	0	0	0	0	0	0	0	0	0	Bacteria	Bacteroidota	Bacteroidia	Sphingobacteriales	Sphingobacteriaceae	Olivibacter
Taxa_00405	0	0	0	0	0	0	0	0	0	0	0	0	0	0	0	0	0	0	0	0	0	0	0	0	Bacteria	Bacteroidota	Bacteroidia	Sphingobacteriales	Sphingobacteriaceae	Pseudopedobacter
Taxa_00406	0	0	0	0	0	0	0	0	0	0	0	0	0	0	0	0	0.001	0	0	0	0	0	0.001	0	Bacteria	Bacteroidota	Bacteroidia	Sphingobacteriales	Sphingobacteriaceae	Solitalea
Taxa_00407	0	0	0	0	0	0	0	0	0	0	0	0	0	0	0	0	0	0	0	0	0	0	0	0	Bacteria	Bacteroidota	Bacteroidia	Sphingobacteriales	Sphingobacteriaceae	Sphingobacterium
Taxa_00408	0	0	0	0	0	0	0	0	0	0	0.001	0	0	0	0	0	0	0	0	0	0	0	0	0	Bacteria	Bacteroidota	Bacteroidia	Sphingobacteriales	ST-12K33	NA
Taxa_00409	0	0	0	0	0.001	0	0	0	0	0	0	0	0	0	0	0	0	0	0	0	0	0	0	0	Bacteria	Bacteroidota	Kryptonia	Kryptoniales	BSV26	NA
Taxa_00410	0	0	0	0	0	0	0	0	0	0	0	0	0	0	0	0	0	0	0	0	0	0	0	0	Bacteria	Bacteroidota	Rhodothermia	Rhodothermales	Rhodothermaceae	NA
Taxa_00411	0	0	0	0	0	0	0	0	0	0	0	0	0	0	0	0	0	0	0	0	0	0	0	0	Bacteria	Bacteroidota	Rhodothermia	Rhodothermales	Rhodothermaceae	Rubrivirga
Taxa_00412	0	0	0	0	0	0	0	0	0	0	0	0	0	0	0	0	0	0	0	0	0.001	0	0	0	Bacteria	Bacteroidota	SJA-28	NA	NA	NA
Taxa_00413	0	0	0	0	0	0.001	0	0	0.001	0	0	0	0	0	0	0	0	0	0	0	0	0	0	0	Bacteria	Bdellovibrionota	Bdellovibrionia	Bacteriovoracales	Bacteriovoracaceae	NA
Taxa_00414	0	0	0	0	0	0	0	0	0	0	0	0	0	0	0	0	0	0	0	0	0	0	0	0	Bacteria	Bdellovibrionota	Bdellovibrionia	Bacteriovoracales	Bacteriovoracaceae	Bacteriovorax
Taxa_00415	0	0	0	0	0	0	0	0	0	0	0	0.001	0	0	0	0	0	0	0	0	0	0.001	0	0	Bacteria	Bdellovibrionota	Oligoflexia	Silvanigrellales	Silvanigrellaceae	NA
Taxa_00416	0	0	0	0	0	0	0	0	0	0	0	0	0	0	0	0	0	0	0	0	0	0	0	0	Bacteria	Bdellovibrionota	Oligoflexia	Silvanigrellales	Silvanigrellaceae	Candidatus_Turbabacter
Taxa_00417	0	0	0	0	0	0	0	0	0	0	0	0	0	0	0	0	0	0	0	0.001	0	0	0	0	Bacteria	Bdellovibrionota	Oligoflexia	Silvanigrellales	Silvanigrellaceae	Silvanigrella
Taxa_00418	0	0	0	0	0	0	0	0	0	0	0	0	0	0	0	0	0	0	0	0	0	0	0	0	Bacteria	Caldatribacteriota	JS1	NA	NA	NA
Taxa_00419	0	0	0	0	0	0	0	0	0	0	0	0	0	0	0	0	0	0	0	0	0	0	0	0	Bacteria	Caldisericota	Caldisericia	Caldisericales	Caldisericaceae	Caldisericum
Taxa_00420	0	0	0	0	0	0	0	0	0	0	0	0	0	0	0	0	0	0	0	0	0.001	0	0	0	Bacteria	Campilobacterota	Campylobacteria	Campylobacterales	Arcobacteraceae	Malaciobacter
Taxa_00421	0	0	0	0	0	0	0	0	0	0	0	0	0	0	0	0	0	0	0	0	0	0	0	0	Bacteria	Campilobacterota	Campylobacteria	Campylobacterales	Arcobacteraceae	Pseudarcobacter
Taxa_00422	0	0	0	0	0	0	0	0	0	0	0	0	0	0	0	0	0	0	0	0	0	0	0	0	Bacteria	Campilobacterota	Campylobacteria	Campylobacterales	Campylobacteraceae	Campylobacter
Taxa_00423	0.001	0	0	0	0	0	0	0	0	0	0	0	0	0	0	0	0	0	0	0	0	0	0	0	Bacteria	Campilobacterota	Campylobacteria	Campylobacterales	Sulfurimonadaceae	Sulfurimonas
Taxa_00424	0	0	0	0	0	0	0	0	0	0	0	0	0	0	0	0	0	0	0	0	0	0	0	0	Bacteria	Chloroflexota	AD3	NA	NA	NA
Taxa_00425	0	0	0	0	0.001	0	0	0	0	0	0	0	0	0	0	0	0	0	0	0	0	0	0	0	Bacteria	Chloroflexota	Anaerolineae	45677	NA	NA
Taxa_00426	0	0	0	0	0	0	0	0	0	0	0	0	0	0	0	0.001	0	0	0	0	0	0	0	0	Bacteria	Chloroflexota	Anaerolineae	Anaerolineales	Anaerolineaceae	GWD2-49-16
Taxa_00427	0	0	0	0	0	0	0	0	0	0	0	0	0	0	0	0	0	0	0	0	0	0	0	0	Bacteria	Chloroflexota	Anaerolineae	Anaerolineales	Anaerolineaceae	Leptolinea
Taxa_00428	0	0	0	0	0	0	0	0	0	0	0	0	0	0	0	0	0	0	0.001	0	0	0	0	0	Bacteria	Chloroflexota	Anaerolineae	Anaerolineales	Anaerolineaceae	UTCFX1
Taxa_00429	0	0	0	0	0	0	0	0	0	0	0	0	0	0	0	0	0	0	0	0	0.001	0	0	0	Bacteria	Chloroflexota	Anaerolineae	Ardenticatenales	NA	NA
Taxa_00430	0	0	0	0	0	0	0	0	0	0	0.002	0	0	0	0	0	0	0	0	0	0	0	0	0	Bacteria	Chloroflexota	Anaerolineae	Ardenticatenales	Ardenticatenaceae	NA
Taxa_00431	0	0	0	0	0	0	0	0	0	0	0	0	0	0	0	0	0	0	0	0	0	0	0	0	Bacteria	Chloroflexota	Anaerolineae	Caldilineales	Caldilineaceae	Litorilinea
Taxa_00432	0	0	0	0	0	0	0	0	0	0	0	0	0	0	0	0	0	0	0	0	0	0	0	0	Bacteria	Chloroflexota	Anaerolineae	SBR1031	NA	NA
Taxa_00433	0	0	0	0	0	0	0	0	0	0	0	0	0	0	0	0	0	0	0	0	0	0	0	0	Bacteria	Chloroflexota	Anaerolineae	SBR1031	A4b	OLB13
Taxa_00434	0	0	0	0	0	0	0	0	0	0	0	0	0	0	0	0	0	0	0	0	0	0	0	0	Bacteria	Chloroflexota	Anaerolineae	SJA-15	NA	NA
Taxa_00435	0	0	0	0	0	0	0	0	0	0	0	0	0	0	0	0	0	0	0	0	0	0	0	0	Bacteria	Chloroflexota	Chloroflexotaa	Chloroflexales	Chloroflexaceae	Candidatus_Chloroploca
Taxa_00436	0	0	0	0	0	0	0	0	0	0	0	0	0	0	0	0	0	0	0	0	0	0	0	0	Bacteria	Chloroflexota	Chloroflexotaa	Chloroflexales	Chloroflexaceae	Chloronema
Taxa_00437	0	0	0	0	0	0	0	0	0	0	0	0	0	0	0	0	0	0	0	0	0	0	0	0	Bacteria	Chloroflexota	Chloroflexotaa	Chloroflexales	Roseiflexaceae	Kouleothrix
Taxa_00438	0	0	0	0	0	0	0	0	0	0	0	0	0	0	0	0	0	0	0	0	0	0	0	0	Bacteria	Chloroflexota	Chloroflexotaa	Thermobaculales	Thermobaculaceae	Thermobaculum
Taxa_00439	0	0	0	0	0	0	0	0	0	0	0	0	0	0	0	0	0	0	0	0	0	0	0	0	Bacteria	Chloroflexota	Chloroflexotaa	Thermomicrobiales	Thermomicrobiaceae	Nitrolancea
Taxa_00440	0	0	0	0	0	0	0	0	0	0	0	0	0	0	0	0	0	0	0	0	0	0	0	0	Bacteria	Chloroflexota	Dehalococcoidia	SAR202_clade	NA	NA
Taxa_00441	0	0	0	0	0	0	0	0	0	0	0	0	0	0	0	0	0	0	0	0	0	0	0	0	Bacteria	Chloroflexota	Dehalococcoidia	Sh765B-AG-111	NA	NA
Taxa_00442	0	0	0	0	0	0	0	0	0	0	0	0	0	0	0	0	0	0	0	0	0	0	0	0	Bacteria	Chloroflexota	Ktedonobacteria	B12-WMSP1	NA	NA
Taxa_00443	0	0	0	0	0	0	0	0	0	0	0	0	0	0	0	0	0	0	0	0	0	0	0	0	Bacteria	Chloroflexota	Ktedonobacteria	Ktedonobacterales	JG30-KF-AS9	NA
Taxa_00444	0	0	0	0	0	0	0	0	0	0	0	0	0	0	0	0	0	0	0	0	0	0	0	0	Bacteria	Chloroflexota	Ktedonobacteria	Ktedonobacterales	Ktedonobacteraceae	HSB_OF53-F07
Taxa_00445	0	0	0	0	0	0	0	0	0	0	0	0	0	0	0	0	0	0	0	0	0	0	0	0	Bacteria	Chloroflexota	Ktedonobacteria	Ktedonobacterales	Ktedonobacteraceae	Thermogemmatispora
Taxa_00446	0	0	0	0	0	0	0	0	0	0	0	0	0	0	0	0	0	0	0	0	0	0	0	0	Bacteria	Chloroflexota	N9D0	NA	NA	NA
Taxa_00447	0	0	0	0	0	0	0	0	0	0	0.001	0	0	0	0	0	0	0	0	0	0	0	0	0	Bacteria	Chloroflexota	SHA-26	NA	NA	NA
Taxa_00448	0	0	0	0	0	0.001	0	0	0	0	0	0	0	0	0	0	0	0	0	0	0	0	0	0	Bacteria	CK-2C2-2	NA	NA	NA	NA
Taxa_00449	0	0	0	0	0	0	0	0	0	0	0	0	0	0	0	0	0	0	0	0.001	0	0	0	0	Bacteria	Cyanobacteriota	Cyanobacteriia	Cyanobacteriotales	NA	NA
Taxa_00450	0	0	0	0.001	0	0	0.001	0	0	0	0	0	0	0	0	0	0	0	0	0.001	0	0	0	0	Bacteria	Cyanobacteriota	Cyanobacteriia	Cyanobacteriotales	Chroococcidiopsaceae	NA
Taxa_00451	0	0	0	0	0	0	0	0	0	0	0	0	0	0	0	0	0	0	0	0.001	0	0	0	0	Bacteria	Cyanobacteriota	Cyanobacteriia	Cyanobacteriotales	Chroococcidiopsaceae	Aliterella
Taxa_00452	0	0	0	0	0	0	0	0	0	0	0	0	0	0	0	0	0	0	0	0	0	0	0	0	Bacteria	Cyanobacteriota	Cyanobacteriia	Cyanobacteriotales	Chroococcidiopsaceae	Chlorogloea_SAG_10.99
Taxa_00453	0	0	0	0	0	0	0	0	0	0	0	0	0	0	0	0	0	0	0	0	0	0	0	0	Bacteria	Cyanobacteriota	Cyanobacteriia	Cyanobacteriotales	Chroococcidiopsaceae	Chroococcidiopsis_CC1
Taxa_00454	0	0	0	0	0	0	0	0	0	0	0	0	0	0	0	0	0	0	0.001	0	0	0	0	0	Bacteria	Cyanobacteriota	Cyanobacteriia	Cyanobacteriotales	Chroococcidiopsaceae	Chroococcidiopsis_PCC_7203
Taxa_00455	0	0	0	0	0	0	0	0	0.001	0	0	0	0	0	0	0	0	0	0	0	0	0	0	0	Bacteria	Cyanobacteriota	Cyanobacteriia	Cyanobacteriotales	Chroococcidiopsaceae	Chroococcidiopsis_SAG_2023
Taxa_00456	0	0	0	0.001	0	0	0	0	0	0	0	0	0	0	0	0	0	0	0	0	0	0	0	0	Bacteria	Cyanobacteriota	Cyanobacteriia	Cyanobacteriotales	Chroococcidiopsaceae	Crinalium_SAG_22.89
Taxa_00457	0	0	0	0	0.001	0	0	0	0	0	0	0	0.001	0	0	0	0	0	0	0	0	0	0	0	Bacteria	Cyanobacteriota	Cyanobacteriia	Cyanobacteriotales	Coleofasciculaceae	NA
Taxa_00458	0	0	0	0	0	0	0	0	0	0	0	0	0	0	0	0	0	0	0	0	0	0	0	0	Bacteria	Cyanobacteriota	Cyanobacteriia	Cyanobacteriotales	Coleofasciculaceae	Microcoleus_SAG_1449-1a
Taxa_00459	0	0	0	0	0	0	0	0	0	0	0	0	0	0	0	0	0	0	0	0	0	0	0	0	Bacteria	Cyanobacteriota	Cyanobacteriia	Cyanobacteriotales	Coleofasciculaceae	Moorea
Taxa_00460	0	0	0	0	0	0	0	0	0	0	0	0	0	0	0	0	0	0	0	0	0	0.001	0	0	Bacteria	Cyanobacteriota	Cyanobacteriia	Cyanobacteriotales	Coleofasciculaceae	Potamolinea_1PC
Taxa_00461	0	0	0	0	0	0	0	0	0	0	0	0	0	0	0	0	0	0	0	0	0	0	0	0	Bacteria	Cyanobacteriota	Cyanobacteriia	Cyanobacteriotales	Coleofasciculaceae	Symplocastrum_CPER-KK1
Taxa_00462	0	0	0.001	0	0	0	0	0	0	0	0	0	0	0	0	0.001	0	0	0	0	0	0	0	0	Bacteria	Cyanobacteriota	Cyanobacteriia	Cyanobacteriotales	Coleofasciculaceae	Wilmottia_Ant-Ph58
Taxa_00463	0	0	0	0	0	0	0	0	0	0	0	0	0	0	0	0	0	0	0	0	0	0	0	0	Bacteria	Cyanobacteriota	Cyanobacteriia	Cyanobacteriotales	Cyanobacteriotaceae	NA
Taxa_00464	0	0	0	0	0	0	0	0	0	0	0	0	0	0	0	0	0	0	0	0	0.001	0	0	0	Bacteria	Cyanobacteriota	Cyanobacteriia	Cyanobacteriotales	Cyanobacteriotaceae	Annamia_HOs24
Taxa_00465	0	0	0	0	0	0	0	0	0	0	0	0	0	0	0	0	0	0	0	0	0	0	0	0	Bacteria	Cyanobacteriota	Cyanobacteriia	Cyanobacteriotales	Cyanobacteriotaceae	Cyanobacterium_CLg1
Taxa_00466	0	0	0	0	0	0	0	0	0	0	0	0	0	0	0	0	0	0	0	0	0	0	0	0	Bacteria	Cyanobacteriota	Cyanobacteriia	Cyanobacteriotales	Cyanobacteriotaceae	Cyanobacterium_PCC-7202
Taxa_00467	0	0	0	0	0	0	0	0	0	0	0	0	0	0	0	0	0	0	0	0	0	0	0	0	Bacteria	Cyanobacteriota	Cyanobacteriia	Cyanobacteriotales	Cyanobacteriotaceae	Geminocystis_PCC-6308
Taxa_00468	0	0	0	0	0	0	0	0	0	0	0	0	0	0	0	0	0	0	0	0	0	0	0	0	Bacteria	Cyanobacteriota	Cyanobacteriia	Cyanobacteriotales	Cyanobacteriotaceae	Symphothece_PCC-7002
Taxa_00469	0	0	0	0	0	0	0	0	0	0	0	0	0	0	0	0.001	0	0	0	0	0	0	0	0	Bacteria	Cyanobacteriota	Cyanobacteriia	Cyanobacteriotales	Gloeocapsaceae	Gleocapsa
Taxa_00470	0	0	0	0	0	0	0	0	0	0	0	0	0	0	0	0	0	0	0	0	0	0	0	0	Bacteria	Cyanobacteriota	Cyanobacteriia	Cyanobacteriotales	Microcystaceae	Cyanothece_PCC-8801
Taxa_00471	0	0	0	0	0	0	0	0	0	0	0	0	0	0	0	0	0	0	0	0	0	0	0	0	Bacteria	Cyanobacteriota	Cyanobacteriia	Cyanobacteriotales	Microcystaceae	Gloeothece_PCC-6501
Taxa_00472	0	0	0	0	0	0	0	0	0	0	0	0	0	0	0	0	0	0	0	0	0	0	0	0	Bacteria	Cyanobacteriota	Cyanobacteriia	Cyanobacteriotales	Microcystaceae	Merismopedia_0BB39S01
Taxa_00473	0	0	0	0	0	0	0	0	0	0	0	0	0	0	0	0	0	0	0	0	0	0	0	0	Bacteria	Cyanobacteriota	Cyanobacteriia	Cyanobacteriotales	Microcystaceae	Microcystis_PCC-7914
Taxa_00474	0	0	0	0	0	0	0	0	0	0	0	0	0	0	0	0	0	0	0	0	0	0	0	0	Bacteria	Cyanobacteriota	Cyanobacteriia	Cyanobacteriotales	Microcystaceae	Pleurocapsa_PCC-7327
Taxa_00475	0	0	0	0	0	0	0	0	0	0	0	0	0	0	0	0	0	0	0	0	0	0	0	0	Bacteria	Cyanobacteriota	Cyanobacteriia	Cyanobacteriotales	Microcystaceae	Snowella_0TU37S04
Taxa_00476	0	0	0	0	0	0	0	0	0	0	0	0	0	0	0	0.001	0	0	0	0	0	0	0	0	Bacteria	Cyanobacteriota	Cyanobacteriia	Cyanobacteriotales	Microcystaceae	Synechocystis_BDHKU-20401
Taxa_00477	0	0	0	0	0	0	0	0	0	0	0	0	0	0	0	0	0	0	0	0	0	0	0	0	Bacteria	Cyanobacteriota	Cyanobacteriia	Cyanobacteriotales	Microcystaceae	Synechocystis_CCALA_700
Taxa_00478	0	0	0	0	0	0	0	0	0	0	0	0	0	0	0	0	0	0	0	0	0	0	0	0	Bacteria	Cyanobacteriota	Cyanobacteriia	Cyanobacteriotales	Microcystaceae	Synechocystis_PCC-6803
Taxa_00479	0	0	0	0	0	0.001	0	0	0	0	0	0	0	0	0	0	0	0	0	0	0	0	0	0	Bacteria	Cyanobacteriota	Cyanobacteriia	Cyanobacteriotales	Nostocaceae	NA
Taxa_00480	0	0	0	0	0.001	0	0	0	0	0	0	0	0	0	0	0	0	0	0	0	0	0	0	0	Bacteria	Cyanobacteriota	Cyanobacteriia	Cyanobacteriotales	Nostocaceae	Anabaena_PCC-7122
Taxa_00481	0	0	0	0	0	0	0	0	0	0	0	0	0	0	0	0	0	0	0	0	0	0	0	0	Bacteria	Cyanobacteriota	Cyanobacteriia	Cyanobacteriotales	Nostocaceae	Aphanizomenon_MDT14a
Taxa_00482	0	0	0	0	0	0	0	0	0	0	0	0	0	0	0	0	0	0	0	0	0	0	0	0	Bacteria	Cyanobacteriota	Cyanobacteriia	Cyanobacteriotales	Nostocaceae	Calothrix_PCC-6303
Taxa_00483	0	0	0	0	0	0	0	0	0	0	0	0	0	0	0	0	0	0	0	0	0	0	0	0	Bacteria	Cyanobacteriota	Cyanobacteriia	Cyanobacteriotales	Nostocaceae	Calothrix_PCC-7507
Taxa_00484	0	0	0	0	0	0	0	0	0	0	0.001	0	0	0	0	0	0	0	0	0	0	0	0	0	Bacteria	Cyanobacteriota	Cyanobacteriia	Cyanobacteriotales	Nostocaceae	Calothrix_UAM_374
Taxa_00485	0.001	0	0	0	0	0	0	0	0	0	0	0	0	0	0	0	0	0	0	0	0	0	0	0	Bacteria	Cyanobacteriota	Cyanobacteriia	Cyanobacteriotales	Nostocaceae	Chlorogloeopsis_PCC-7518
Taxa_00486	0	0	0	0	0.001	0	0	0	0	0	0.001	0	0	0	0	0	0	0	0	0	0	0	0	0	Bacteria	Cyanobacteriota	Cyanobacteriia	Cyanobacteriotales	Nostocaceae	Dolichospermum_NIES41
Taxa_00487	0	0	0	0	0	0	0	0	0	0	0	0	0	0	0	0	0	0	0	0	0	0	0	0	Bacteria	Cyanobacteriota	Cyanobacteriia	Cyanobacteriotales	Nostocaceae	Ewamiania_TS0513
Taxa_00488	0	0	0	0	0	0	0	0	0	0	0	0	0	0	0	0	0	0	0	0	0	0	0	0	Bacteria	Cyanobacteriota	Cyanobacteriia	Cyanobacteriotales	Nostocaceae	Fischerella_PCC-9339
Taxa_00489	0	0	0.001	0	0.001	0	0	0	0	0	0	0	0	0	0	0	0	0	0	0	0	0	0	0	Bacteria	Cyanobacteriota	Cyanobacteriia	Cyanobacteriotales	Nostocaceae	Fortiea_PCC-7126
Taxa_00490	0	0	0	0	0	0	0	0	0	0	0	0	0	0	0	0	0	0	0	0	0	0	0	0	Bacteria	Cyanobacteriota	Cyanobacteriia	Cyanobacteriotales	Nostocaceae	Halotia_CENA158
Taxa_00491	0	0	0	0	0	0	0	0	0	0	0	0	0	0	0	0	0	0	0	0	0	0	0	0	Bacteria	Cyanobacteriota	Cyanobacteriia	Cyanobacteriotales	Nostocaceae	Iphinoe_LOS-B1
Taxa_00492	0	0	0	0	0	0	0	0	0	0	0	0	0	0	0	0	0.001	0	0	0	0	0	0.001	0	Bacteria	Cyanobacteriota	Cyanobacteriia	Cyanobacteriotales	Nostocaceae	Mastigocladopsis_PCC-10914
Taxa_00493	0	0	0	0	0	0	0	0	0	0	0	0	0	0.001	0	0	0	0	0	0.001	0	0	0	0	Bacteria	Cyanobacteriota	Cyanobacteriia	Cyanobacteriotales	Nostocaceae	Nodularia_PCC-9350
Taxa_00494	0	0	0	0	0	0	0	0	0	0	0	0	0	0	0	0	0	0	0	0	0	0	0	0	Bacteria	Cyanobacteriota	Cyanobacteriia	Cyanobacteriotales	Nostocaceae	Nostoc_PCC-7107
Taxa_00495	0	0	0	0	0	0	0	0	0	0	0	0	0	0	0	0.001	0	0	0	0	0	0	0	0	Bacteria	Cyanobacteriota	Cyanobacteriia	Cyanobacteriotales	Nostocaceae	Nostoc_PCC-73102
Taxa_00496	0	0	0	0	0	0	0	0	0	0	0	0	0	0	0	0	0	0	0	0	0	0	0	0	Bacteria	Cyanobacteriota	Cyanobacteriia	Cyanobacteriotales	Nostocaceae	Nostoc_PCC-7524
Taxa_00497	0	0	0	0	0	0	0	0	0	0	0	0	0	0	0	0	0	0	0	0	0	0	0	0	Bacteria	Cyanobacteriota	Cyanobacteriia	Cyanobacteriotales	Nostocaceae	Nostoc_PCC-8976
Taxa_00498	0	0	0	0	0	0	0	0	0	0	0	0	0	0	0	0	0	0	0	0	0	0	0	0	Bacteria	Cyanobacteriota	Cyanobacteriia	Cyanobacteriotales	Nostocaceae	Petalonema_ANT.LG2.8
Taxa_00499	0	0	0	0	0	0	0	0	0	0	0	0	0	0	0	0	0	0	0	0	0	0	0	0	Bacteria	Cyanobacteriota	Cyanobacteriia	Cyanobacteriotales	Nostocaceae	Phyllonema_CENA325
Taxa_00500	0	0	0	0	0	0	0	0	0	0	0	0	0	0	0	0	0	0	0	0	0	0	0	0	Bacteria	Cyanobacteriota	Cyanobacteriia	Cyanobacteriotales	Nostocaceae	Richelia_HH01
Taxa_00501	0	0	0	0	0	0	0	0	0	0	0.001	0	0	0	0	0	0	0	0	0	0	0	0	0	Bacteria	Cyanobacteriota	Cyanobacteriia	Cyanobacteriotales	Nostocaceae	Rivularia_PCC-7116
Taxa_00502	0	0	0	0	0	0	0	0	0	0	0	0	0	0	0	0	0	0	0	0	0	0	0	0	Bacteria	Cyanobacteriota	Cyanobacteriia	Cyanobacteriotales	Nostocaceae	Scytonema_PCC-7110
Taxa_00503	0	0	0	0	0	0	0	0	0	0	0	0	0	0	0	0	0.001	0.001	0	0	0	0	0	0	Bacteria	Cyanobacteriota	Cyanobacteriia	Cyanobacteriotales	Nostocaceae	Scytonema_UTEX_2349
Taxa_00504	0	0	0	0	0	0	0	0	0	0	0	0	0	0	0	0	0	0	0	0	0.001	0	0	0	Bacteria	Cyanobacteriota	Cyanobacteriia	Cyanobacteriotales	Nostocaceae	Scytonema_VB-61278
Taxa_00505	0	0	0	0	0	0	0	0	0	0	0	0	0	0	0	0	0	0	0	0	0	0	0	0	Bacteria	Cyanobacteriota	Cyanobacteriia	Cyanobacteriotales	Nostocaceae	Tolypothrix
Taxa_00506	0	0	0	0	0	0	0	0	0	0	0	0	0.001	0	0	0	0	0	0	0	0	0	0	0	Bacteria	Cyanobacteriota	Cyanobacteriia	Cyanobacteriotales	Nostocaceae	Trichormus_HINDAK_2001-4
Taxa_00507	0	0	0.001	0	0	0	0	0	0	0	0	0	0	0	0	0	0	0	0	0	0	0	0	0	Bacteria	Cyanobacteriota	Cyanobacteriia	Cyanobacteriotales	Oscillatoriaceae	NA
Taxa_00508	0	0	0	0	0	0	0	0	0	0	0	0	0	0	0	0	0	0	0	0	0	0	0	0	Bacteria	Cyanobacteriota	Cyanobacteriia	Cyanobacteriotales	Oscillatoriaceae	Oscillatoria_PCC-6304
Taxa_00509	0	0	0	0	0	0	0	0	0	0	0.001	0	0	0	0	0	0	0	0	0	0	0	0	0	Bacteria	Cyanobacteriota	Cyanobacteriia	Cyanobacteriotales	Oscillatoriaceae	Oxynema_BDU_92071
Taxa_00510	0	0	0	0	0.001	0	0	0	0	0	0	0	0	0	0	0	0	0	0	0	0	0	0	0	Bacteria	Cyanobacteriota	Cyanobacteriia	Cyanobacteriotales	Oscillatoriaceae	Phormidium_ETS-05
Taxa_00511	0	0	0	0	0	0	0	0	0	0	0	0	0	0	0	0	0	0	0	0	0	0	0	0	Bacteria	Cyanobacteriota	Cyanobacteriia	Cyanobacteriotales	Paraspirulinaceae	Halospirulina_CCC_Baja-95_Cl.2
Taxa_00512	0	0	0	0	0	0	0	0	0	0	0	0	0	0	0	0	0	0	0	0	0	0	0	0	Bacteria	Cyanobacteriota	Cyanobacteriia	Cyanobacteriotales	Paraspirulinaceae	Spirulina_PCC-9445
Taxa_00513	0	0	0	0	0	0	0	0	0.001	0	0	0	0	0	0	0	0	0	0	0	0	0	0	0	Bacteria	Cyanobacteriota	Cyanobacteriia	Cyanobacteriotales	Phormidiaceae	NA
Taxa_00514	0	0	0	0	0	0	0	0	0	0	0	0	0	0	0	0	0	0	0	0	0	0	0	0	Bacteria	Cyanobacteriota	Cyanobacteriia	Cyanobacteriotales	Phormidiaceae	Arthrospira_PCC-7345
Taxa_00515	0	0	0	0	0	0	0	0	0	0	0	0	0	0	0	0	0	0	0	0	0	0	0	0	Bacteria	Cyanobacteriota	Cyanobacteriia	Cyanobacteriotales	Phormidiaceae	Kamptonema_PCC-6407
Taxa_00516	0	0	0	0	0	0	0	0	0	0	0	0	0	0	0	0	0	0	0	0	0	0	0	0	Bacteria	Cyanobacteriota	Cyanobacteriia	Cyanobacteriotales	Phormidiaceae	Lyngbya_PCC-7419
Taxa_00517	0	0	0	0	0	0	0	0	0	0	0	0	0	0	0	0	0	0	0.001	0.001	0	0	0	0	Bacteria	Cyanobacteriota	Cyanobacteriia	Cyanobacteriotales	Phormidiaceae	Phormidium_IAM_M-71
Taxa_00518	0	0	0	0	0	0	0	0	0	0	0	0	0	0	0	0	0	0	0	0	0	0	0	0	Bacteria	Cyanobacteriota	Cyanobacteriia	Cyanobacteriotales	Phormidiaceae	Planktothrix_NIVA-CYA_15
Taxa_00519	0	0	0	0	0	0	0	0	0	0	0	0	0	0	0	0	0	0	0	0	0	0	0	0	Bacteria	Cyanobacteriota	Cyanobacteriia	Cyanobacteriotales	Phormidiaceae	Trichocoleus_SAG_26.92
Taxa_00520	0	0	0	0	0	0	0	0	0	0	0	0	0	0	0	0	0	0	0	0	0	0	0	0	Bacteria	Cyanobacteriota	Cyanobacteriia	Cyanobacteriotales	Phormidiaceae	Trichodesmium_IMS101
Taxa_00521	0	0	0	0	0	0	0	0	0	0	0	0	0	0	0	0	0	0	0	0	0	0	0.001	0	Bacteria	Cyanobacteriota	Cyanobacteriia	Cyanobacteriotales	Prochloraceae	Prochloron_P1-Palau
Taxa_00522	0	0	0	0	0	0	0	0	0	0	0	0	0	0	0	0	0.001	0	0	0	0	0	0	0	Bacteria	Cyanobacteriota	Cyanobacteriia	Cyanobacteriotales	Xenococcaceae	NA
Taxa_00523	0	0	0	0	0	0	0	0	0	0	0	0	0	0	0	0	0	0	0	0	0	0	0	0	Bacteria	Cyanobacteriota	Cyanobacteriia	Cyanobacteriotales	Xenococcaceae	Foliisarcina
Taxa_00524	0	0	0	0	0	0	0	0	0	0	0	0	0	0	0	0	0	0	0	0	0	0.001	0	0	Bacteria	Cyanobacteriota	Cyanobacteriia	Cyanobacteriotales	Xenococcaceae	Pleurocapsa_PCC-7319
Taxa_00525	0	0.001	0	0	0	0	0	0	0	0	0	0	0	0	0	0	0	0	0	0	0	0	0	0	Bacteria	Cyanobacteriota	Cyanobacteriia	Cyanobacteriotales	Xenococcaceae	Xenococcus_CRM
Taxa_00526	0	0	0.001	0	0	0	0	0	0	0	0	0	0	0	0	0	0	0	0	0	0	0	0	0	Bacteria	Cyanobacteriota	Cyanobacteriia	Cyanobacteriotales	Xenococcaceae	Xenococcus_PCC-7305
Taxa_00527	0	0	0	0	0	0	0	0	0	0	0	0	0	0	0	0	0	0	0	0	0	0	0	0	Bacteria	Cyanobacteriota	Cyanobacteriia	Leptolyngbyales	Leptolyngbyaceae	Alkalinema_CENA528
Taxa_00528	0	0	0	0	0	0	0	0	0	0	0	0	0	0	0	0	0	0	0	0	0	0	0	0	Bacteria	Cyanobacteriota	Cyanobacteriia	Leptolyngbyales	Leptolyngbyaceae	Arthronema_SAG_12.89
Taxa_00529	0	0	0	0	0	0	0	0	0	0	0	0	0	0	0	0	0	0	0	0	0	0	0	0	Bacteria	Cyanobacteriota	Cyanobacteriia	Leptolyngbyales	Leptolyngbyaceae	Chamaesiphon_PCC-7430
Taxa_00530	0	0	0	0	0	0	0	0	0	0	0	0	0	0	0	0	0	0	0	0	0	0	0	0	Bacteria	Cyanobacteriota	Cyanobacteriia	Leptolyngbyales	Leptolyngbyaceae	JSC-12
Taxa_00531	0	0	0	0	0	0	0	0	0	0	0	0	0	0	0	0	0	0	0	0	0	0	0	0	Bacteria	Cyanobacteriota	Cyanobacteriia	Leptolyngbyales	Leptolyngbyaceae	Leptolyngbya_Es-Yyy1000
Taxa_00532	0	0	0.001	0	0	0	0	0	0	0	0	0	0	0	0	0	0	0	0	0	0	0	0	0	Bacteria	Cyanobacteriota	Cyanobacteriia	Leptolyngbyales	Leptolyngbyaceae	Leptolyngbya_FYG
Taxa_00533	0	0	0	0	0	0	0	0	0	0	0	0	0	0	0	0	0	0	0	0	0	0	0	0	Bacteria	Cyanobacteriota	Cyanobacteriia	Leptolyngbyales	Leptolyngbyaceae	Leptolyngbya_PCC-6306
Taxa_00534	0	0	0	0	0	0	0	0	0	0	0	0	0	0	0	0	0	0	0	0	0	0	0	0	Bacteria	Cyanobacteriota	Cyanobacteriia	Leptolyngbyales	Leptolyngbyaceae	Limnolyngbya_CHAB4449
Taxa_00535	0	0	0	0	0	0	0	0	0	0	0	0	0	0	0	0	0	0	0	0	0	0	0	0	Bacteria	Cyanobacteriota	Cyanobacteriia	Leptolyngbyales	Leptolyngbyaceae	Phormidesmis_ANT.L52.6
Taxa_00536	0	0	0	0	0	0	0	0	0	0	0	0	0	0	0	0	0	0	0	0	0	0	0	0	Bacteria	Cyanobacteriota	Cyanobacteriia	Leptolyngbyales	Leptolyngbyaceae	YB-42
Taxa_00537	0	0	0	0	0	0	0	0	0	0	0	0	0	0	0	0	0	0	0	0	0	0.001	0	0	Bacteria	Cyanobacteriota	Cyanobacteriia	Oxyphotobacteria_Incertae_Sedis	Unknown_Family	NA
Taxa_00538	0	0	0	0	0	0	0	0	0	0	0	0	0	0	0	0	0	0	0	0	0	0	0	0	Bacteria	Cyanobacteriota	Cyanobacteriia	Oxyphotobacteria_Incertae_Sedis	Unknown_Family	Calothrix_KVSF5
Taxa_00539	0	0	0	0	0	0	0	0	0	0	0	0	0	0	0	0	0	0	0	0	0	0	0	0	Bacteria	Cyanobacteriota	Cyanobacteriia	Oxyphotobacteria_Incertae_Sedis	Unknown_Family	CENA359
Taxa_00540	0	0	0	0	0	0	0	0	0	0	0	0	0	0	0	0	0	0	0	0	0	0	0	0	Bacteria	Cyanobacteriota	Cyanobacteriia	Oxyphotobacteria_Incertae_Sedis	Unknown_Family	EcFYyy-200
Taxa_00541	0	0	0	0	0	0	0	0	0	0	0	0	0	0	0.001	0	0	0	0	0	0	0	0	0	Bacteria	Cyanobacteriota	Cyanobacteriia	Oxyphotobacteria_Incertae_Sedis	Unknown_Family	Geitlerinema_PCC-8501
Taxa_00542	0	0	0	0	0	0	0	0	0	0	0	0	0	0	0	0	0	0	0	0	0	0	0	0	Bacteria	Cyanobacteriota	Cyanobacteriia	Oxyphotobacteria_Incertae_Sedis	Unknown_Family	Leptolyngbya_ANT.L52.2
Taxa_00543	0	0	0	0	0	0	0	0	0	0	0	0	0.001	0	0	0	0	0	0	0	0	0	0	0	Bacteria	Cyanobacteriota	Cyanobacteriia	Oxyphotobacteria_Incertae_Sedis	Unknown_Family	Leptolyngbya_ANT.L67.1
Taxa_00544	0	0	0	0	0	0	0	0	0	0	0	0	0	0	0	0	0	0	0	0	0	0	0	0	Bacteria	Cyanobacteriota	Cyanobacteriia	Oxyphotobacteria_Incertae_Sedis	Unknown_Family	Leptolyngbya_EcFYyyy-00
Taxa_00545	0	0	0	0	0	0	0	0	0	0	0	0	0	0	0	0	0	0	0	0	0	0	0	0	Bacteria	Cyanobacteriota	Cyanobacteriia	Oxyphotobacteria_Incertae_Sedis	Unknown_Family	Leptolyngbya_RV74
Taxa_00546	0	0	0	0	0	0	0	0	0	0	0	0	0	0	0	0	0	0	0	0	0	0	0	0	Bacteria	Cyanobacteriota	Cyanobacteriia	Oxyphotobacteria_Incertae_Sedis	Unknown_Family	Leptolyngbya_VRUC_135
Taxa_00547	0	0	0	0	0	0	0	0	0	0	0	0	0	0	0	0	0	0	0	0	0	0	0	0	Bacteria	Cyanobacteriota	Cyanobacteriia	Oxyphotobacteria_Incertae_Sedis	Unknown_Family	Oscillatoria_SAG_1459-8
Taxa_00548	0	0	0	0	0	0	0	0	0	0	0	0	0	0	0	0	0	0	0	0.001	0	0	0	0	Bacteria	Cyanobacteriota	Cyanobacteriia	Oxyphotobacteria_Incertae_Sedis	Unknown_Family	Phormidium_CYN64
Taxa_00549	0	0	0	0	0	0	0	0	0	0	0	0	0	0	0	0	0	0	0	0	0	0	0	0	Bacteria	Cyanobacteriota	Cyanobacteriia	Oxyphotobacteria_Incertae_Sedis	Unknown_Family	Phormidium_SAG_37.90
Taxa_00550	0	0	0	0	0	0	0	0	0	0	0	0	0	0	0	0	0	0	0	0	0.002	0	0	0	Bacteria	Cyanobacteriota	Cyanobacteriia	Oxyphotobacteria_Incertae_Sedis	Unknown_Family	Pseudanabaena_NgrPSln22
Taxa_00551	0	0	0	0	0	0.001	0	0	0	0	0	0	0	0.001	0	0	0.001	0	0	0	0	0	0	0	Bacteria	Cyanobacteriota	Cyanobacteriia	Phormidesmiales	Nodosilineaceae	NA
Taxa_00552	0	0	0	0	0	0	0	0	0	0	0	0	0	0	0	0	0	0	0	0	0	0	0	0	Bacteria	Cyanobacteriota	Cyanobacteriia	Phormidesmiales	Nodosilineaceae	Halomicronema_C2206
Taxa_00553	0	0	0	0	0	0	0	0	0	0	0	0	0	0	0	0	0	0	0	0	0	0	0	0	Bacteria	Cyanobacteriota	Cyanobacteriia	Phormidesmiales	Nodosilineaceae	Nodosilinea_PCC-7104
Taxa_00554	0	0	0	0	0	0	0	0	0	0	0	0	0	0	0	0	0	0	0	0	0	0	0.001	0	Bacteria	Cyanobacteriota	Cyanobacteriia	Phormidesmiales	Phormidesmiaceae	NA
Taxa_00555	0	0	0	0	0	0	0	0	0	0	0	0	0	0	0	0	0	0	0	0	0	0	0	0	Bacteria	Cyanobacteriota	Cyanobacteriia	Phormidesmiales	Phormidesmiaceae	Phormidesmis_ANT.LACV5.1
Taxa_00556	0	0	0	0	0	0	0	0	0	0	0	0	0	0	0	0	0	0	0	0	0	0	0	0	Bacteria	Cyanobacteriota	Cyanobacteriia	Pseudanabaenales	Pseudanabaenaceae	NA
Taxa_00557	0	0	0	0	0	0	0	0	0	0	0	0	0	0	0	0	0	0	0	0	0	0	0	0	Bacteria	Cyanobacteriota	Cyanobacteriia	Pseudanabaenales	Pseudanabaenaceae	Pseudanabaena_PCC-6802
Taxa_00558	0	0	0.001	0	0	0	0	0	0	0	0	0	0	0	0	0	0	0	0	0	0	0	0	0	Bacteria	Cyanobacteriota	Cyanobacteriia	RD017	NA	NA
Taxa_00559	0	0	0	0	0	0	0	0	0.001	0	0	0	0	0	0.001	0.001	0	0	0	0	0	0	0	0	Bacteria	Cyanobacteriota	Cyanobacteriia	SepB-3	NA	NA
Taxa_00560	0	0	0	0	0	0	0	0	0	0	0	0	0	0	0	0.002	0	0	0	0	0	0	0	0	Bacteria	Cyanobacteriota	Cyanobacteriia	Synechococcales	Cyanobiaceae	Cyanobium_PCC-6307
Taxa_00561	0	0	0	0	0	0	0	0	0	0	0	0	0	0	0	0	0	0	0	0	0	0	0	0	Bacteria	Cyanobacteriota	Cyanobacteriia	Synechococcales	Prochlorotrichaceae	Prochlorothrix_PCC-9006
Taxa_00562	0	0	0	0	0	0	0	0	0	0	0	0	0	0	0	0	0	0	0	0	0	0	0	0	Bacteria	Cyanobacteriota	Cyanobacteriia	Thermosynechococcales	Acaryochloridaceae	Acaryochloris_MBIC11017
Taxa_00563	0	0	0	0	0	0	0	0	0	0	0	0	0	0	0	0	0	0	0	0	0	0	0	0	Bacteria	Cyanobacteriota	Cyanobacteriia	Thermosynechococcales	Thermosynechococcaceae	Cyanothece_PCC_7425
Taxa_00564	0	0	0	0	0	0	0	0	0	0	0	0	0	0	0	0	0	0	0	0	0	0	0	0	Bacteria	Cyanobacteriota	Cyanobacteriia	Thermosynechococcales	Thermosynechococcaceae	Synechococcus_IR11
Taxa_00565	0	0	0	0	0	0	0	0	0	0	0	0	0	0	0	0	0	0	0	0	0	0	0	0	Bacteria	Cyanobacteriota	Vampirivibrionia	Gastranaerophilales	NA	NA
Taxa_00566	0	0	0	0	0	0	0	0	0	0	0	0	0	0	0	0	0	0	0	0	0	0	0	0	Bacteria	Cyanobacteriota	Vampirivibrionia	Obscuribacterales	Obscuribacteraceae	Candidatus_Obscuribacter
Taxa_00567	0	0	0	0	0	0	0	0	0	0	0	0	0	0	0	0	0	0	0	0	0	0	0	0	Bacteria	Cyanobacteriota	Vampirivibrionia	Vampirovibrionales	NA	NA
Taxa_00568	0	0	0	0	0	0	0.001	0	0	0	0	0	0	0	0	0	0	0	0	0	0.001	0	0	0	Bacteria	Cyanobacteriota	Vampirivibrionia	Vampirovibrionales	Vampirovibrionaceae	NA
Taxa_00569	0	0	0.002	0	0	0	0	0	0	0	0	0	0	0	0	0	0	0	0	0	0	0	0	0	Bacteria	Cyanobacteriota	Vampirivibrionia	Vampirovibrionales	Vampirovibrionaceae	Vampirovibrio
Taxa_00570	0	0	0	0	0	0	0	0	0	0	0	0	0	0	0	0	0	0	0	0	0	0	0	0	Bacteria	Deinococcota	Deinococci	Deinococcales	Deinococcaceae	Deinococcus
Taxa_00571	0	0	0	0	0	0	0	0	0	0	0	0	0	0	0	0	0	0	0	0	0	0	0	0	Bacteria	Deinococcota	Deinococci	Deinococcales	Trueperaceae	Truepera
Taxa_00572	0	0	0	0	0	0	0	0	0	0	0	0	0	0	0	0	0.001	0	0.001	0.001	0	0	0	0	Bacteria	Deinococcota	Deinococci	Thermales	Thermaceae	Meiothermus
Taxa_00573	0	0	0	0	0	0	0	0	0	0	0	0	0	0	0	0	0	0	0	0	0	0	0	0	Bacteria	Deinococcota	Deinococci	Thermales	Thermaceae	Thermus
Taxa_00574	0	0	0	0	0	0	0	0	0	0	0	0	0	0	0	0	0	0	0.001	0	0	0	0	0	Bacteria	Dependentiae	Babeliae	Babeliales	NA	NA
Taxa_00575	0	0	0	0	0	0	0	0	0	0	0	0	0	0	0	0	0	0	0	0	0	0	0	0	Bacteria	Dependentiae	Babeliae	Babeliales	Babeliaceae	NA
Taxa_00576	0	0	0	0	0	0	0	0	0	0	0	0	0	0	0	0	0	0	0	0	0	0	0	0	Bacteria	Dependentiae	Babeliae	Babeliales	Babeliaceae	Candidatus_Babela
Taxa_00577	0	0	0	0	0	0	0	0	0	0	0	0	0	0	0	0	0	0	0	0.001	0	0	0	0	Bacteria	Dependentiae	Babeliae	Babeliales	UBA12409	NA
Taxa_00578	0	0	0	0	0	0	0	0	0	0	0	0	0	0	0	0	0	0	0	0	0	0	0	0	Bacteria	Dependentiae	Babeliae	Babeliales	UBA12411	NA
Taxa_00579	0	0	0	0	0	0	0	0	0	0	0	0	0	0	0	0	0	0	0	0	0	0	0	0	Bacteria	Dependentiae	Babeliae	Babeliales	Vermiphilaceae	NA
Taxa_00580	0	0	0	0	0	0	0	0	0	0	0	0	0	0	0	0	0	0	0	0	0	0	0	0	Bacteria	Desulfobacterota	Desulfobaccia	Desulfobaccales	Desulfobaccaceae	Desulfobacca
Taxa_00581	0	0	0	0	0	0	0	0	0	0	0	0	0	0	0	0	0	0	0	0	0	0	0	0	Bacteria	Desulfobacterota	Desulfobacteria	Desulfobacterales	Desulfosarcinaceae	NA
Taxa_00582	0	0	0	0	0	0	0	0	0	0	0	0	0	0	0	0	0	0	0	0	0	0	0	0	Bacteria	Desulfobacterota	Desulfobacteria	Desulfobacterales	Desulfosarcinaceae	Desulfatirhabdium
Taxa_00583	0	0	0	0	0	0	0	0	0	0	0	0	0	0	0	0	0	0	0	0	0	0	0	0	Bacteria	Desulfobacterota	Desulfobulbia	Desulfobulbales	Desulfobulbaceae	Desulfobulbus
Taxa_00584	0	0	0	0	0	0	0	0	0	0	0	0	0	0	0	0	0	0	0	0	0	0	0	0	Bacteria	Desulfobacterota	Desulfobulbia	Desulfobulbales	Desulfocapsaceae	NA
Taxa_00585	0	0	0	0	0	0	0	0	0	0	0.001	0	0	0	0	0	0	0	0	0	0	0	0	0	Bacteria	Desulfobacterota	Desulfobulbia	Desulfobulbales	Desulfocapsaceae	Desulfopila
Taxa_00586	0	0	0	0	0	0	0	0	0	0	0	0	0	0	0	0	0	0	0	0	0	0	0	0	Bacteria	Desulfobacterota	Desulfobulbia	Desulfobulbales	Desulfurivibrionaceae	Desulfurivibrio
Taxa_00587	0	0	0	0	0	0	0	0	0.001	0	0	0	0	0	0	0	0	0	0	0.001	0.001	0	0	0	Bacteria	Desulfobacterota	Desulfomonilia	Desulfomonilales	Desulfomonilaceae	Desulfomonile
Taxa_00588	0	0	0	0	0	0	0	0	0	0	0	0	0	0	0	0	0	0	0	0	0	0	0	0	Bacteria	Desulfobacterota	Desulfovibrionia	Desulfovibrionales	Desulfomicrobiaceae	Desulfomicrobium
Taxa_00589	0	0	0	0	0	0	0	0	0	0	0	0	0	0	0	0	0	0	0	0	0	0	0	0	Bacteria	Desulfobacterota	Desulfuromonadia	NA	NA	NA
Taxa_00590	0	0	0	0	0	0.001	0	0	0	0	0	0	0	0	0	0	0	0	0	0	0	0.001	0	0	Bacteria	Desulfobacterota	Desulfuromonadia	Bradymonadales	NA	NA
Taxa_00591	0	0	0	0	0	0	0	0	0	0	0	0	0	0	0	0	0	0	0	0	0	0	0	0	Bacteria	Desulfobacterota	Desulfuromonadia	Bradymonadales	Bradymonadaceae	NA
Taxa_00592	0	0	0	0	0	0	0	0	0	0	0	0	0	0	0	0	0	0	0	0	0	0	0	0	Bacteria	Desulfobacterota	Desulfuromonadia	Desulfuromonadia_or	Desulfuromonadaceae	NA
Taxa_00593	0.001	0	0	0	0	0	0	0	0.001	0	0	0	0	0	0	0.001	0	0	0	0	0	0	0	0	Bacteria	Desulfobacterota	Desulfuromonadia	Desulfuromonadia_or	Desulfuromonadaceae	Desulfuromonas
Taxa_00594	0	0	0	0	0	0	0	0	0	0	0	0	0	0	0	0	0	0	0	0	0	0	0	0	Bacteria	Desulfobacterota	Desulfuromonadia	Desulfuromonadia_or	Geoalkalibacteraceae	Geoalkalibacter
Taxa_00595	0	0	0	0	0	0	0	0	0	0	0	0	0	0	0	0	0	0	0	0	0	0	0	0	Bacteria	Desulfobacterota	Desulfuromonadia	Desulfuromonadia_or	Geothermobacteraceae	Geothermobacter
Taxa_00596	0	0	0	0	0	0	0	0	0	0	0	0	0	0	0	0	0	0	0	0	0	0	0	0	Bacteria	Desulfobacterota	Desulfuromonadia	Desulfuromonadia_or	Syntrophotaleaceae	Syntrophotalea
Taxa_00597	0	0	0	0	0	0	0	0	0	0	0	0	0	0	0	0	0	0	0	0	0	0	0	0	Bacteria	Desulfobacterota	Desulfuromonadia	Geobacterales	Geobacteraceae	NA
Taxa_00598	0	0	0	0	0	0	0	0	0	0	0	0	0	0	0	0	0	0	0	0	0	0	0	0	Bacteria	Desulfobacterota	Desulfuromonadia	Geobacterales	Geobacteraceae	Citrifermentans
Taxa_00599	0	0	0	0	0	0	0	0	0	0	0	0	0	0.001	0	0.002	0	0	0	0	0	0	0	0	Bacteria	Desulfobacterota	Desulfuromonadia	Geobacterales	Geobacteraceae	Geobacter
Taxa_00600	0	0.001	0	0	0	0	0	0	0	0	0	0	0	0	0	0	0	0	0	0	0	0	0	0	Bacteria	Desulfobacterota	Desulfuromonadia	Geobacterales	Geobacteraceae	Geotalea
Taxa_00601	0	0	0	0	0	0	0	0	0	0	0	0	0	0	0	0	0	0	0	0	0	0	0	0	Bacteria	Desulfobacterota	Desulfuromonadia	MA-28-I98C	NA	NA
Taxa_00602	0	0	0	0	0	0	0	0	0	0	0	0	0	0	0	0	0	0	0	0	0	0	0	0	Bacteria	Desulfobacterota	Desulfuromonadia	PB19	NA	NA
Taxa_00603	0	0	0	0	0	0	0	0	0	0	0	0	0	0	0	0	0	0	0	0	0	0	0	0	Bacteria	Desulfobacterota	Desulfuromonadia	Sva1033	NA	NA
Taxa_00604	0	0	0	0	0	0	0	0	0	0	0	0	0	0	0	0	0	0	0	0	0	0	0	0	Bacteria	Desulfobacterota	Dissulfuribacteria	Dissulfuribacterales	Dissulfuribacteraceae	NA
Taxa_00605	0	0	0	0	0	0	0	0	0	0	0	0	0	0	0	0	0	0	0	0	0	0	0	0	Bacteria	Desulfobacterota	Syntrophia	Syntrophales	Syntrophaceae	Syntrophus
Taxa_00606	0	0	0	0	0	0	0	0	0.001	0	0	0	0	0	0	0	0	0	0	0	0.002	0	0	0	Bacteria	Desulfobacterota	Syntrophobacteria	Syntrophobacterales	NA	NA
Taxa_00607	0.002	0	0	0	0	0	0	0	0	0.001	0	0	0	0	0.001	0.001	0	0	0	0	0	0	0	0.001	Bacteria	Desulfobacterota	Syntrophobacteria	Syntrophobacterales	Syntrophobacteraceae	NA
Taxa_00608	0	0	0	0	0	0	0	0	0	0	0	0	0	0	0	0	0	0	0	0	0	0	0	0	Bacteria	Desulfobacterota	Syntrophobacteria	Syntrophobacterales	Syntrophobacteraceae	Desulfovirga
Taxa_00609	0	0	0	0	0	0	0	0	0	0	0	0	0	0	0	0	0	0	0	0	0	0	0	0	Bacteria	Desulfobacterota	Syntrophobacteria	Syntrophobacterales	Syntrophobacteraceae	Syntrophobacter
Taxa_00610	0	0	0	0	0	0	0	0	0	0	0	0	0	0	0	0	0	0	0	0	0	0	0	0	Bacteria	DTB120	NA	NA	NA	NA
Taxa_00611	0	0	0	0	0	0	0	0	0	0	0	0	0	0	0	0	0	0	0	0	0	0	0	0	Bacteria	Elusimicrobiota	Elusimicrobia	Elusimicrobiales	Elusimicrobiaceae	Elusimicrobium
Taxa_00612	0	0	0	0	0	0	0	0	0	0	0	0	0	0.001	0	0	0	0	0	0	0	0	0	0	Bacteria	Elusimicrobiota	Elusimicrobia	MVP-88	NA	NA
Taxa_00613	0	0	0	0	0	0	0	0	0	0	0	0	0	0	0	0	0	0	0	0	0	0	0	0	Bacteria	Elusimicrobiota	Lineage_IIa	NA	NA	NA
Taxa_00614	0	0	0	0	0	0	0	0.001	0	0	0	0	0	0	0	0	0	0	0	0	0	0	0	0	Bacteria	Elusimicrobiota	Lineage_IIc	NA	NA	NA
Taxa_00615	0	0	0	0	0	0	0	0	0.001	0	0.001	0	0	0	0	0	0	0	0	0	0	0	0	0	Bacteria	Entotheonellaeota	Entotheonellia	Entotheonellales	Entotheonellaceae	NA
Taxa_00616	0	0	0	0	0	0	0.001	0	0	0	0	0	0	0	0	0	0	0	0	0	0	0	0	0	Bacteria	FCPU426	NA	NA	NA	NA
Taxa_00617	0	0	0	0	0	0	0	0	0	0	0	0	0	0	0	0	0	0	0	0	0	0	0	0	Bacteria	Fibrobacterota	Fibrobacteria	Fibrobacterales	Fibrobacteraceae	NA
Taxa_00618	0	0	0	0	0	0	0	0	0	0	0	0	0	0	0	0	0	0	0	0	0	0	0	0	Bacteria	Fibrobacterota	Fibrobacteria	Fibrobacterales	Fibrobacteraceae	possible_genus_04
Taxa_00619	0	0	0	0	0	0	0	0	0	0	0.001	0	0	0	0	0	0	0	0	0	0	0	0	0	Bacteria	Fibrobacterota	Fibrobacteria	Fibrobacterales	Fibrobacterales_fa	BBMC-4
Taxa_00620	0	0	0	0	0	0	0	0	0	0	0	0	0	0	0	0	0	0	0	0	0	0	0	0	Bacteria	Firmicutes	Bacilli	Alicyclobacillales	Alicyclobacillaceae	Acidibacillus
Taxa_00621	0	0	0	0	0	0	0	0	0	0	0	0	0	0	0	0	0	0	0	0	0	0	0.001	0	Bacteria	Firmicutes	Bacilli	Alicyclobacillales	Alicyclobacillaceae	Alicyclobacillus
Taxa_00622	0	0	0	0.001	0	0	0	0	0	0	0	0	0	0	0	0	0	0	0	0	0	0	0	0	Bacteria	Firmicutes	Bacilli	Alicyclobacillales	Alicyclobacillaceae	Effusibacillus
Taxa_00623	0	0	0	0	0	0	0	0	0	0	0	0	0	0	0	0	0	0	0	0.001	0	0	0	0	Bacteria	Firmicutes	Bacilli	Alicyclobacillales	Alicyclobacillaceae	Tumebacillus
Taxa_00624	0	0	0	0	0	0	0	0	0	0	0	0	0	0	0	0	0	0	0	0	0	0	0	0	Bacteria	Firmicutes	Bacilli	Bacillales	Bacillaceae	Alkalibacillus
Taxa_00625	0	0	0	0	0	0	0	0	0	0	0	0	0	0	0	0	0	0	0	0	0	0	0	0	Bacteria	Firmicutes	Bacilli	Bacillales	Bacillaceae	Anaerobacillus
Taxa_00626	0	0	0	0	0	0	0	0	0	0	0	0	0	0	0	0	0	0	0	0	0	0	0	0	Bacteria	Firmicutes	Bacilli	Bacillales	Bacillaceae	Anoxybacillus
Taxa_00627	0	0	0.001	0	0	0	0	0	0	0	0	0	0	0	0	0	0	0	0	0	0	0	0.001	0	Bacteria	Firmicutes	Bacilli	Bacillales	Bacillaceae	Bacillus
Taxa_00628	0	0	0	0	0	0	0	0	0	0	0	0	0	0.001	0	0	0	0	0	0	0	0	0	0	Bacteria	Firmicutes	Bacilli	Bacillales	Bacillaceae	Fictibacillus
Taxa_00629	0	0	0	0	0	0	0	0	0	0	0	0	0	0	0	0	0	0	0	0	0	0	0	0	Bacteria	Firmicutes	Bacilli	Bacillales	Bacillaceae	Geobacillus
Taxa_00630	0	0	0	0	0	0	0	0	0	0	0	0	0	0	0	0	0	0	0	0	0	0	0	0	Bacteria	Firmicutes	Bacilli	Bacillales	Bacillaceae	Halobacillus
Taxa_00631	0	0	0	0	0	0	0	0	0	0	0	0	0	0	0	0	0	0	0	0	0	0	0	0	Bacteria	Firmicutes	Bacilli	Bacillales	Bacillaceae	Oceanobacillus
Taxa_00632	0	0	0	0	0	0	0	0	0	0	0	0	0	0	0	0	0	0	0	0	0	0	0	0	Bacteria	Firmicutes	Bacilli	Bacillales	Bacillaceae	Virgibacillus
Taxa_00633	0	0	0	0	0	0	0	0	0	0	0	0	0	0	0	0	0	0	0	0	0	0	0	0	Bacteria	Firmicutes	Bacilli	Bacillales	Bacillaceae	Vulcanibacillus
Taxa_00634	0	0	0	0	0	0	0	0	0	0	0	0	0	0	0	0	0	0	0	0	0	0	0	0	Bacteria	Firmicutes	Bacilli	Bacillales	Planococcaceae	NA
Taxa_00635	0	0	0	0	0	0	0	0	0	0	0	0	0	0	0	0	0	0	0	0	0	0	0	0	Bacteria	Firmicutes	Bacilli	Bacillales	Planococcaceae	Bhargavaea
Taxa_00636	0	0	0	0	0	0	0	0	0	0	0	0	0	0	0	0	0	0	0	0	0	0	0	0	Bacteria	Firmicutes	Bacilli	Bacillales	Planococcaceae	Caryophanon
Taxa_00637	0	0	0	0	0	0	0	0	0	0	0	0	0	0	0	0	0	0	0	0	0	0	0	0	Bacteria	Firmicutes	Bacilli	Bacillales	Planococcaceae	Chungangia
Taxa_00638	0	0	0	0	0	0	0.001	0	0	0	0	0	0	0	0	0	0	0	0	0	0	0	0	0	Bacteria	Firmicutes	Bacilli	Bacillales	Planococcaceae	Jeotgalibacillus
Taxa_00639	0	0	0	0	0	0	0	0	0	0	0	0	0	0	0	0	0	0	0	0	0	0	0	0	Bacteria	Firmicutes	Bacilli	Bacillales	Planococcaceae	Lysinibacillus
Taxa_00640	0	0	0	0	0.001	0	0	0	0	0	0	0	0	0	0	0	0	0	0	0	0	0	0	0	Bacteria	Firmicutes	Bacilli	Bacillales	Planococcaceae	Paenisporosarcina
Taxa_00641	0	0	0.001	0	0	0	0	0	0	0	0	0.001	0	0	0	0	0	0	0	0	0	0	0	0	Bacteria	Firmicutes	Bacilli	Bacillales	Planococcaceae	Planococcus
Taxa_00642	0	0	0	0	0	0	0	0	0	0	0	0	0	0	0	0	0	0	0	0	0.001	0	0	0	Bacteria	Firmicutes	Bacilli	Bacillales	Planococcaceae	Planomicrobium
Taxa_00643	0	0	0	0	0	0	0	0	0	0	0	0	0	0	0	0	0	0	0	0	0	0	0	0	Bacteria	Firmicutes	Bacilli	Bacillales	Planococcaceae	Sporosarcina
Taxa_00644	0	0	0	0	0	0	0	0	0	0	0	0	0	0	0	0	0	0	0	0	0	0	0	0	Bacteria	Firmicutes	Bacilli	Bacillales	Salisediminibacteriaceae	Alkalicoccus
Taxa_00645	0	0	0	0	0	0	0	0	0	0	0	0	0	0	0	0	0	0	0	0	0	0	0	0	Bacteria	Firmicutes	Bacilli	Bacillales	Salisediminibacteriaceae	Salipaludibacillus
Taxa_00646	0	0	0	0	0	0	0	0	0	0	0	0	0	0	0	0	0	0	0	0	0	0	0	0	Bacteria	Firmicutes	Bacilli	Bacillales	Sporolactobacillaceae	Pullulanibacillus
Taxa_00647	0	0	0	0	0	0	0	0	0	0	0	0	0	0	0	0	0	0	0	0	0	0	0	0	Bacteria	Firmicutes	Bacilli	Brevibacillales	Brevibacillaceae	Brevibacillus
Taxa_00648	0	0	0	0	0	0	0	0	0	0	0	0	0	0	0	0	0	0.001	0	0	0	0	0	0	Bacteria	Firmicutes	Bacilli	Erysipelotrichales	Erysipelotrichaceae	Holdemanella
Taxa_00649	0	0	0	0	0	0	0	0	0	0	0	0	0	0	0	0	0	0	0	0	0	0	0	0	Bacteria	Firmicutes	Bacilli	Erysipelotrichales	Erysipelotrichaceae	Solobacterium
Taxa_00650	0	0	0	0	0	0	0	0	0	0	0	0.001	0	0	0	0	0	0	0	0	0	0	0	0	Bacteria	Firmicutes	Bacilli	Exiguobacterales	Exiguobacteraceae	Exiguobacterium
Taxa_00651	0	0	0	0	0	0	0	0	0	0	0	0	0	0	0	0.001	0	0	0	0	0	0	0	0	Bacteria	Firmicutes	Bacilli	Lactobacillales	Aerococcaceae	Abiotrophia
Taxa_00652	0	0	0	0	0	0	0	0	0	0	0	0	0	0	0	0	0	0	0	0	0	0	0	0	Bacteria	Firmicutes	Bacilli	Lactobacillales	Aerococcaceae	Aerococcus
Taxa_00653	0	0	0	0	0	0	0	0	0	0.001	0	0	0	0	0	0	0	0	0	0	0	0	0	0	Bacteria	Firmicutes	Bacilli	Lactobacillales	Aerococcaceae	Eremococcus
Taxa_00654	0	0	0	0	0	0	0	0	0	0	0	0	0	0	0	0	0	0	0	0	0	0	0	0	Bacteria	Firmicutes	Bacilli	Lactobacillales	Aerococcaceae	Facklamia
Taxa_00655	0	0	0	0	0	0	0	0	0	0	0	0	0	0	0	0	0	0	0	0	0	0	0	0	Bacteria	Firmicutes	Bacilli	Lactobacillales	Carnobacteriaceae	Alkalibacterium
Taxa_00656	0	0	0	0	0	0	0	0	0	0	0	0	0	0	0	0	0	0	0	0	0	0	0	0.001	Bacteria	Firmicutes	Bacilli	Lactobacillales	Carnobacteriaceae	Carnobacterium
Taxa_00657	0	0	0	0	0	0	0	0	0	0	0	0	0	0	0	0	0	0	0	0	0	0	0	0	Bacteria	Firmicutes	Bacilli	Lactobacillales	Carnobacteriaceae	Granulicatella
Taxa_00658	0	0	0	0	0	0	0	0	0	0	0	0	0	0	0	0	0	0	0	0	0	0	0	0	Bacteria	Firmicutes	Bacilli	Lactobacillales	Carnobacteriaceae	Jeotgalibaca
Taxa_00659	0	0	0	0.001	0	0	0	0	0	0	0	0	0	0	0	0	0	0	0	0	0	0	0	0	Bacteria	Firmicutes	Bacilli	Lactobacillales	Lactobacillaceae	Lactobacillus
Taxa_00660	0	0	0	0	0	0	0	0	0	0	0	0	0	0	0	0	0	0	0	0	0	0	0	0	Bacteria	Firmicutes	Bacilli	Lactobacillales	Leuconostocaceae	Weissella
Taxa_00661	0	0	0	0	0	0	0	0	0.001	0	0	0.001	0	0	0	0	0	0.002	0	0	0	0	0	0	Bacteria	Firmicutes	Bacilli	Lactobacillales	Streptococcaceae	Streptococcus
Taxa_00662	0	0	0	0	0	0	0	0	0	0	0	0	0	0	0	0	0	0.001	0	0	0	0	0	0	Bacteria	Firmicutes	Bacilli	Paenibacillales	Paenibacillaceae	NA
Taxa_00663	0	0	0	0	0	0.001	0	0	0	0	0	0	0	0	0	0	0	0	0	0	0	0	0	0	Bacteria	Firmicutes	Bacilli	Paenibacillales	Paenibacillaceae	Cohnella
Taxa_00664	0	0	0	0	0	0	0	0	0	0	0	0	0	0	0	0	0	0	0	0	0	0	0	0	Bacteria	Firmicutes	Bacilli	Paenibacillales	Paenibacillaceae	Paenibacillus
Taxa_00665	0	0	0	0	0	0	0	0	0	0	0	0	0	0	0	0	0	0	0	0	0	0	0	0	Bacteria	Firmicutes	Bacilli	RF39	NA	NA
Taxa_00666	0	0	0	0	0	0	0	0	0	0	0	0	0	0	0	0	0	0	0	0	0	0	0	0	Bacteria	Firmicutes	Bacilli	Staphylococcales	Gemellaceae	Gemella
Taxa_00667	0	0	0	0	0	0	0	0	0	0	0	0	0	0	0	0	0	0	0	0	0	0	0	0	Bacteria	Firmicutes	Bacilli	Staphylococcales	Staphylococcaceae	Aliicoccus
Taxa_00668	0	0	0	0	0	0	0	0	0	0	0	0	0	0	0	0	0	0	0	0	0	0	0	0	Bacteria	Firmicutes	Bacilli	Staphylococcales	Staphylococcaceae	Jeotgalicoccus
Taxa_00669	0	0	0	0	0	0	0	0	0	0	0	0	0	0	0	0	0	0	0	0	0	0	0	0	Bacteria	Firmicutes	Bacilli	Staphylococcales	Staphylococcaceae	Staphylococcus
Taxa_00670	0	0	0	0	0	0	0	0	0	0	0	0	0	0	0	0	0	0	0	0	0	0	0	0	Bacteria	Firmicutes	Bacilli	Thermoactinomycetales	Thermoactinomycetaceae	NA
Taxa_00671	0	0	0	0	0	0	0	0	0	0	0	0	0	0	0	0	0	0	0	0	0	0	0	0	Bacteria	Firmicutes	Bacilli	Thermoactinomycetales	Thermoactinomycetaceae	Geothermomicrobium
Taxa_00672	0	0	0	0	0	0	0	0	0	0	0	0	0	0	0	0	0	0	0	0	0	0	0	0	Bacteria	Firmicutes	Bacilli	Thermoactinomycetales	Thermoactinomycetaceae	Laceyella
Taxa_00673	0	0	0	0	0	0	0	0	0	0	0	0	0	0	0	0	0	0	0	0	0	0	0	0	Bacteria	Firmicutes	Bacilli	Thermoactinomycetales	Thermoactinomycetaceae	Lihuaxuella
Taxa_00674	0	0	0	0	0	0	0	0	0	0	0	0	0	0	0	0	0	0	0	0	0	0	0	0	Bacteria	Firmicutes	Bacilli	Thermoactinomycetales	Thermoactinomycetaceae	Melghirimyces
Taxa_00675	0	0	0	0	0	0	0	0	0	0	0	0	0	0	0	0	0	0	0	0	0	0	0	0	Bacteria	Firmicutes	Bacilli	Thermoactinomycetales	Thermoactinomycetaceae	Pasteuria
Taxa_00676	0	0	0	0	0	0	0	0	0	0	0	0	0	0	0	0	0	0	0	0	0	0	0	0	Bacteria	Firmicutes	Bacilli	Thermoactinomycetales	Thermoactinomycetaceae	Planifilum
Taxa_00677	0	0	0	0	0	0	0	0	0	0	0	0	0	0	0	0	0	0	0	0	0	0	0	0	Bacteria	Firmicutes	Bacilli	Thermoactinomycetales	Thermoactinomycetaceae	Shimazuella
Taxa_00678	0	0	0	0	0	0.001	0	0	0	0	0.001	0	0	0	0	0	0	0.001	0	0	0	0	0	0	Bacteria	Firmicutes	BRH-c20a	NA	NA	NA
Taxa_00679	0	0	0	0	0	0	0	0	0	0	0	0	0	0	0	0	0	0.001	0	0	0	0	0	0	Bacteria	Firmicutes	Clostridia	NA	NA	NA
Taxa_00680	0	0	0	0	0	0	0	0	0	0	0	0	0	0.001	0	0	0	0	0.001	0	0	0	0	0	Bacteria	Firmicutes	Clostridia	Christensenellales	Christensenellaceae	Christensenellaceae_R-7_group
Taxa_00681	0	0	0	0	0	0	0	0	0	0	0	0	0	0	0	0	0	0	0	0	0	0	0	0	Bacteria	Firmicutes	Clostridia	Clostridia_or	Gracilibacteraceae	NA
Taxa_00682	0	0	0	0	0	0	0	0	0	0	0	0	0	0	0	0	0	0	0	0	0	0	0	0	Bacteria	Firmicutes	Clostridia	Clostridia_or	Gracilibacteraceae	Gracilibacter
Taxa_00683	0	0	0	0	0	0	0	0	0	0	0	0	0	0	0	0	0	0	0	0	0	0	0	0	Bacteria	Firmicutes	Clostridia	Clostridia_or	Gracilibacteraceae	Lutispora
Taxa_00684	0	0	0	0	0	0	0	0	0.002	0	0	0	0	0	0	0	0	0	0	0	0.001	0	0	0	Bacteria	Firmicutes	Clostridia	Clostridia_or	Hungateiclostridiaceae	NA
Taxa_00685	0	0	0	0	0	0	0	0	0	0	0	0	0	0	0	0	0.001	0	0	0	0	0	0	0	Bacteria	Firmicutes	Clostridia	Clostridia_or	Hungateiclostridiaceae	Anaerobacterium
Taxa_00686	0	0	0	0	0	0	0	0	0	0	0	0	0	0	0	0	0	0	0	0	0	0	0	0	Bacteria	Firmicutes	Clostridia	Clostridia_or	Hungateiclostridiaceae	Ercella
Taxa_00687	0	0	0	0	0	0	0	0	0	0	0	0	0	0	0	0	0	0	0	0	0	0	0	0	Bacteria	Firmicutes	Clostridia	Clostridia_or	Hungateiclostridiaceae	Fastidiosipila
Taxa_00688	0	0.001	0	0	0	0	0	0	0	0	0	0	0	0	0	0	0	0	0	0	0	0	0.001	0	Bacteria	Firmicutes	Clostridia	Clostridia_or	Hungateiclostridiaceae	HN-HF0106
Taxa_00689	0	0	0	0	0	0	0	0	0	0	0	0	0	0	0	0	0	0	0	0	0	0	0	0	Bacteria	Firmicutes	Clostridia	Clostridia_or	Hungateiclostridiaceae	Hungateiclostridium
Taxa_00690	0	0	0	0	0	0	0	0	0	0	0	0	0	0	0	0	0	0	0	0	0	0	0	0	Bacteria	Firmicutes	Clostridia	Clostridia_or	Hungateiclostridiaceae	Mageibacillus
Taxa_00691	0	0	0	0	0	0	0	0	0	0	0	0	0	0	0	0	0	0	0	0	0	0	0	0	Bacteria	Firmicutes	Clostridia	Clostridia_or	Hungateiclostridiaceae	Pseudobacteroides
Taxa_00692	0	0	0	0	0	0	0	0	0	0	0	0	0	0	0	0	0	0	0	0	0	0	0	0	Bacteria	Firmicutes	Clostridia	Clostridia_or	Hungateiclostridiaceae	Pseudoclostridium
Taxa_00693	0	0	0	0	0	0	0	0	0	0	0	0	0	0	0	0	0	0	0	0	0	0.001	0	0	Bacteria	Firmicutes	Clostridia	Clostridia_or	Hungateiclostridiaceae	Ruminiclostridium
Taxa_00694	0	0	0	0	0	0	0	0	0	0	0	0	0	0	0	0	0	0	0	0	0	0	0	0	Bacteria	Firmicutes	Clostridia	Clostridia_UCG-014	NA	NA
Taxa_00695	0	0	0	0	0	0	0	0	0	0	0	0	0	0.001	0	0	0	0	0	0	0	0	0	0	Bacteria	Firmicutes	Clostridia	Clostridia_vadinBB60_group	NA	NA
Taxa_00696	0	0	0	0	0	0	0	0	0	0	0	0	0	0	0	0	0	0	0	0	0	0	0	0	Bacteria	Firmicutes	Clostridia	Clostridiales	Caloramatoraceae	Fonticella
Taxa_00697	0	0	0.002	0	0	0	0	0	0	0	0	0	0	0	0.001	0	0	0	0	0	0	0	0	0	Bacteria	Firmicutes	Clostridia	Clostridiales	Clostridiaceae	Clostridium_sensu_stricto_1
Taxa_00698	0	0	0	0	0	0	0	0	0.001	0	0	0	0	0	0	0	0.001	0	0	0	0	0	0	0	Bacteria	Firmicutes	Clostridia	Clostridiales	Clostridiaceae	Clostridium_sensu_stricto_10
Taxa_00699	0	0	0	0	0	0	0	0	0	0	0	0	0	0	0	0	0	0	0	0	0.001	0	0	0	Bacteria	Firmicutes	Clostridia	Clostridiales	Clostridiaceae	Clostridium_sensu_stricto_12
Taxa_00700	0	0	0.001	0	0	0	0	0	0	0	0	0	0	0	0	0	0.001	0	0	0	0	0	0	0	Bacteria	Firmicutes	Clostridia	Clostridiales	Clostridiaceae	Clostridium_sensu_stricto_14
Taxa_00701	0	0	0	0	0	0	0	0	0	0	0	0	0.001	0	0	0	0	0	0	0	0	0	0	0	Bacteria	Firmicutes	Clostridia	Clostridiales	Clostridiaceae	Clostridium_sensu_stricto_16
Taxa_00702	0	0	0	0	0	0	0	0	0	0	0	0	0	0	0	0	0	0	0	0	0	0	0	0	Bacteria	Firmicutes	Clostridia	Clostridiales	Clostridiaceae	Clostridium_sensu_stricto_2
Taxa_00703	0	0	0	0	0	0	0	0	0	0	0	0	0	0	0	0	0	0	0	0	0	0	0	0	Bacteria	Firmicutes	Clostridia	Clostridiales	Clostridiaceae	Clostridium_sensu_stricto_3
Taxa_00704	0	0	0	0	0	0	0	0	0	0	0	0	0	0	0	0	0	0	0	0	0	0	0	0	Bacteria	Firmicutes	Clostridia	Clostridiales	Clostridiaceae	Clostridium_sensu_stricto_5
Taxa_00705	0	0	0	0	0	0	0	0	0	0	0	0	0	0	0	0	0	0	0	0	0	0	0	0	Bacteria	Firmicutes	Clostridia	Clostridiales	Clostridiaceae	Clostridium_sensu_stricto_7
Taxa_00706	0.001	0	0	0	0	0	0	0	0	0	0	0	0	0	0	0	0	0	0	0	0	0	0	0	Bacteria	Firmicutes	Clostridia	Clostridiales	Clostridiaceae	Clostridium_sensu_stricto_8
Taxa_00707	0	0	0	0	0	0	0	0	0	0	0	0	0	0	0	0	0	0	0	0	0	0	0	0	Bacteria	Firmicutes	Clostridia	Clostridiales	Clostridiaceae	Proteiniclasticum
Taxa_00708	0	0	0	0	0	0	0	0	0	0	0	0	0	0	0	0	0	0	0	0	0	0	0	0	Bacteria	Firmicutes	Clostridia	Clostridiales	Clostridiaceae	Youngiibacter
Taxa_00709	0	0	0	0	0	0	0	0	0.001	0	0	0	0	0	0	0	0	0	0	0	0	0	0	0	Bacteria	Firmicutes	Clostridia	Clostridiales	Oxobacteraceae	Oxobacter
Taxa_00710	0	0	0	0	0	0	0	0	0	0	0	0	0	0	0	0	0	0	0	0	0	0	0	0	Bacteria	Firmicutes	Clostridia	Eubacteriales	Eubacteriales_fa	Alkalibaculum
Taxa_00711	0	0	0	0	0	0	0	0	0.001	0	0	0	0	0	0	0	0	0	0	0	0	0	0	0	Bacteria	Firmicutes	Clostridia	Lachnospirales	NA	NA
Taxa_00712	0	0	0	0	0	0	0	0	0	0	0	0	0	0	0	0	0	0	0	0	0	0	0	0	Bacteria	Firmicutes	Clostridia	Lachnospirales	Lachnospiraceae	NA
Taxa_00713	0	0	0	0	0	0	0	0	0	0	0	0	0	0	0	0	0	0	0	0	0	0	0	0	Bacteria	Firmicutes	Clostridia	Lachnospirales	Lachnospiraceae	Anaerobium
Taxa_00714	0	0	0	0	0	0	0	0	0	0	0	0	0	0.001	0	0	0.001	0	0	0	0	0	0	0	Bacteria	Firmicutes	Clostridia	Lachnospirales	Lachnospiraceae	Anaerocolumna
Taxa_00715	0	0	0	0	0	0	0	0	0	0	0	0	0	0	0	0	0	0	0	0	0	0	0	0	Bacteria	Firmicutes	Clostridia	Lachnospirales	Lachnospiraceae	Anaerosporobacter
Taxa_00716	0	0	0	0	0	0	0	0	0	0	0	0	0	0	0	0	0	0	0	0	0	0	0	0	Bacteria	Firmicutes	Clostridia	Lachnospirales	Lachnospiraceae	Blautia
Taxa_00717	0	0	0	0	0	0	0	0	0	0	0	0	0	0	0	0	0	0	0	0	0	0	0	0	Bacteria	Firmicutes	Clostridia	Lachnospirales	Lachnospiraceae	Catonella
Taxa_00718	0	0	0	0	0	0	0	0	0	0	0	0	0	0	0	0	0	0	0	0	0	0	0	0	Bacteria	Firmicutes	Clostridia	Lachnospirales	Lachnospiraceae	Cellulosilyticum
Taxa_00719	0	0	0	0	0	0	0	0	0	0	0	0	0	0	0	0	0	0	0	0	0	0	0	0	Bacteria	Firmicutes	Clostridia	Lachnospirales	Lachnospiraceae	Epulopiscium
Taxa_00720	0	0	0	0	0	0	0	0	0	0	0	0	0	0	0	0	0	0	0	0	0	0	0	0	Bacteria	Firmicutes	Clostridia	Lachnospirales	Lachnospiraceae	Johnsonella
Taxa_00721	0	0	0	0	0	0	0	0	0	0	0	0	0	0	0	0	0	0	0	0	0	0	0	0	Bacteria	Firmicutes	Clostridia	Lachnospirales	Lachnospiraceae	Lachnoanaerobaculum
Taxa_00722	0	0	0	0	0	0	0	0	0	0	0	0	0	0	0	0	0	0	0	0	0	0	0.001	0	Bacteria	Firmicutes	Clostridia	Lachnospirales	Lachnospiraceae	Lachnoclostridium
Taxa_00723	0	0	0	0	0	0	0	0	0	0	0	0	0	0	0	0	0.001	0	0	0	0	0	0	0	Bacteria	Firmicutes	Clostridia	Lachnospirales	Lachnospiraceae	Lachnospiraceae_NC2004_group
Taxa_00724	0	0	0	0	0	0	0	0	0	0	0	0	0	0	0	0	0	0	0	0	0	0	0	0	Bacteria	Firmicutes	Clostridia	Lachnospirales	Lachnospiraceae	Lachnospiraceae_NK4A136_group
Taxa_00725	0	0	0	0	0	0	0	0	0	0	0	0	0	0	0	0	0	0	0	0	0	0	0	0	Bacteria	Firmicutes	Clostridia	Lachnospirales	Lachnospiraceae	Lachnospiraceae_UCG-010
Taxa_00726	0	0	0	0	0	0	0	0	0	0	0	0	0	0	0	0	0	0	0	0	0	0	0	0	Bacteria	Firmicutes	Clostridia	Lachnospirales	Lachnospiraceae	Marvinbryantia
Taxa_00727	0	0	0	0	0	0	0	0	0.001	0	0	0	0	0	0	0	0	0	0	0	0	0	0.001	0	Bacteria	Firmicutes	Clostridia	Lachnospirales	Lachnospiraceae	Mobilitalea
Taxa_00728	0	0	0	0	0	0	0	0	0	0	0	0	0	0	0	0	0	0	0	0	0	0	0	0	Bacteria	Firmicutes	Clostridia	Lachnospirales	Lachnospiraceae	Roseburia
Taxa_00729	0	0	0	0	0	0	0	0	0	0	0	0	0	0	0	0	0	0	0	0	0	0	0	0	Bacteria	Firmicutes	Clostridia	Lachnospirales	Lachnospiraceae	Stomatobaculum
Taxa_00730	0	0	0.001	0	0	0	0	0	0	0	0	0	0	0	0	0	0	0	0	0	0	0	0.001	0	Bacteria	Firmicutes	Clostridia	Monoglobales	Monoglobaceae	Monoglobus
Taxa_00731	0	0	0	0	0	0	0	0	0	0	0	0	0	0	0	0	0	0	0	0	0	0	0	0	Bacteria	Firmicutes	Clostridia	Oscillospirales	NA	NA
Taxa_00732	0	0	0	0	0	0	0	0	0	0	0	0	0	0	0	0	0	0	0	0	0	0	0	0	Bacteria	Firmicutes	Clostridia	Oscillospirales	Ethanoligenenaceae	NA
Taxa_00733	0	0	0	0	0	0	0	0	0	0	0	0	0	0	0	0	0	0	0	0	0	0	0	0	Bacteria	Firmicutes	Clostridia	Oscillospirales	Ethanoligenenaceae	Acetanaerobacterium
Taxa_00734	0	0	0	0	0	0	0	0	0	0	0	0	0	0	0	0	0	0	0	0	0	0	0	0	Bacteria	Firmicutes	Clostridia	Oscillospirales	Oscillospiraceae	Colidextribacter
Taxa_00735	0	0	0	0	0	0	0	0	0	0	0	0	0	0	0	0	0	0	0	0	0	0	0	0	Bacteria	Firmicutes	Clostridia	Oscillospirales	Oscillospiraceae	NK4A214_group
Taxa_00736	0	0	0	0	0	0	0	0	0	0	0	0	0	0	0	0	0	0	0	0	0	0.001	0	0	Bacteria	Firmicutes	Clostridia	Oscillospirales	Ruminococcaceae	NA
Taxa_00737	0	0	0	0	0	0	0	0	0	0	0	0	0	0	0	0	0	0	0	0	0	0	0	0	Bacteria	Firmicutes	Clostridia	Oscillospirales	Ruminococcaceae	Anaerotruncus
Taxa_00738	0	0	0	0	0	0	0	0	0	0	0	0	0	0	0	0	0	0	0	0	0	0	0	0	Bacteria	Firmicutes	Clostridia	Oscillospirales	Ruminococcaceae	Candidatus_Soleaferrea
Taxa_00739	0	0	0	0	0	0	0	0	0	0	0	0	0	0	0	0	0	0	0	0	0	0	0	0	Bacteria	Firmicutes	Clostridia	Oscillospirales	Ruminococcaceae	Incertae_Sedis
Taxa_00740	0	0	0	0	0	0	0	0	0	0.001	0	0	0	0	0	0	0	0	0	0	0	0	0	0	Bacteria	Firmicutes	Clostridia	Oscillospirales	Ruminococcaceae	Negativibacillus
Taxa_00741	0	0	0	0	0	0	0	0	0	0	0	0	0	0	0	0	0	0	0	0	0	0	0	0	Bacteria	Firmicutes	Clostridia	Oscillospirales	Ruminococcaceae	Paludicola
Taxa_00742	0	0	0	0	0	0	0	0	0	0	0	0	0	0	0	0	0	0	0	0	0	0	0	0	Bacteria	Firmicutes	Clostridia	Oscillospirales	Ruminococcaceae	Ruminococcus
Taxa_00743	0	0	0	0	0	0	0	0	0	0	0	0	0	0	0	0	0	0	0	0	0	0	0	0	Bacteria	Firmicutes	Clostridia	Oscillospirales	Ruminococcaceae	Subdoligranulum
Taxa_00744	0	0	0	0	0	0	0	0	0	0	0	0.001	0	0	0	0	0	0	0	0	0	0	0	0	Bacteria	Firmicutes	Clostridia	Oscillospirales	UCG-010	NA
Taxa_00745	0	0	0	0	0	0	0	0	0	0	0	0	0	0	0	0	0	0	0	0	0	0	0	0	Bacteria	Firmicutes	Clostridia	Peptostreptococcales-Tissierellales	Acidaminobacteraceae	Acidaminobacter
Taxa_00746	0	0	0	0	0	0	0	0	0	0	0	0	0	0	0	0.001	0	0	0	0	0	0	0	0	Bacteria	Firmicutes	Clostridia	Peptostreptococcales-Tissierellales	Anaerovoracaceae	NA
Taxa_00747	0	0	0	0	0	0	0	0	0	0	0	0	0	0	0	0	0	0	0	0	0	0.001	0	0	Bacteria	Firmicutes	Clostridia	Peptostreptococcales-Tissierellales	Anaerovoracaceae	Amnipila
Taxa_00748	0	0	0	0	0	0	0	0	0	0	0	0	0	0	0	0	0.001	0	0	0	0	0	0	0	Bacteria	Firmicutes	Clostridia	Peptostreptococcales-Tissierellales	Anaerovoracaceae	Anaerovorax
Taxa_00749	0	0	0	0	0	0	0	0	0	0	0	0	0	0	0	0	0	0	0	0	0	0	0	0	Bacteria	Firmicutes	Clostridia	Peptostreptococcales-Tissierellales	Anaerovoracaceae	Family_XIII_AD3011_group
Taxa_00750	0	0	0	0	0	0	0	0	0	0	0	0	0	0	0	0	0	0	0	0	0	0	0	0	Bacteria	Firmicutes	Clostridia	Peptostreptococcales-Tissierellales	Anaerovoracaceae	Mogibacterium
Taxa_00751	0	0	0	0	0	0	0	0	0	0	0	0	0	0	0	0	0	0	0	0	0	0	0	0	Bacteria	Firmicutes	Clostridia	Peptostreptococcales-Tissierellales	Fusibacteraceae	Fusibacter
Taxa_00752	0	0	0	0	0	0	0	0	0	0	0	0	0	0	0	0	0	0	0	0	0	0	0	0	Bacteria	Firmicutes	Clostridia	Peptostreptococcales-Tissierellales	Peptostreptococcaceae	NA
Taxa_00753	0	0	0	0	0	0	0	0	0	0	0	0	0	0	0	0	0	0	0	0	0	0	0	0	Bacteria	Firmicutes	Clostridia	Peptostreptococcales-Tissierellales	Peptostreptococcaceae	Clostridioides
Taxa_00754	0	0	0	0	0	0	0	0	0	0	0	0	0	0	0	0	0	0	0	0	0	0	0	0	Bacteria	Firmicutes	Clostridia	Peptostreptococcales-Tissierellales	Peptostreptococcaceae	Intestinibacter
Taxa_00755	0	0	0	0	0	0	0	0	0	0	0	0	0	0	0	0	0	0	0	0	0	0	0	0	Bacteria	Firmicutes	Clostridia	Peptostreptococcales-Tissierellales	Peptostreptococcaceae	Paeniclostridium
Taxa_00756	0	0	0	0	0	0	0	0	0	0	0	0	0	0	0	0	0	0	0	0	0	0	0	0	Bacteria	Firmicutes	Clostridia	Peptostreptococcales-Tissierellales	Peptostreptococcaceae	Romboutsia
Taxa_00757	0	0	0	0	0	0	0	0	0	0	0	0	0	0	0	0	0	0	0	0	0	0	0	0	Bacteria	Firmicutes	Clostridia	Peptostreptococcales-Tissierellales	Peptostreptococcaceae	Sporacetigenium
Taxa_00758	0	0	0	0	0	0	0	0	0	0	0	0	0	0	0	0	0	0	0	0	0	0	0	0	Bacteria	Firmicutes	Clostridia	Peptostreptococcales-Tissierellales	Peptostreptococcaceae	Tepidibacter
Taxa_00759	0.002	0	0	0	0	0.002	0	0	0	0	0	0	0	0	0	0	0	0	0	0	0	0	0	0	Bacteria	Firmicutes	Clostridia	Peptostreptococcales-Tissierellales	Peptostreptococcaceae	Terrisporobacter
Taxa_00760	0	0	0	0	0	0	0	0	0	0	0	0	0	0	0	0	0	0	0	0	0	0	0	0	Bacteria	Firmicutes	Clostridia	Peptostreptococcales-Tissierellales	Peptostreptococcales-Tissierellales_fa	Alkaliphilus
Taxa_00761	0	0	0	0	0	0	0	0	0	0	0	0	0	0	0	0	0	0	0	0	0	0	0	0	Bacteria	Firmicutes	Clostridia	Peptostreptococcales-Tissierellales	Peptostreptococcales-Tissierellales_fa	Anaerococcus
Taxa_00762	0	0	0	0	0	0	0	0	0	0	0	0	0	0	0	0	0	0	0	0	0	0	0	0	Bacteria	Firmicutes	Clostridia	Peptostreptococcales-Tissierellales	Peptostreptococcales-Tissierellales_fa	Finegoldia
Taxa_00763	0	0	0	0	0	0	0	0	0	0	0	0	0	0	0	0	0	0	0	0	0	0	0	0	Bacteria	Firmicutes	Clostridia	Peptostreptococcales-Tissierellales	Peptostreptococcales-Tissierellales_fa	Guggenheimella
Taxa_00764	0	0	0	0	0	0	0	0	0	0	0	0	0	0	0	0	0	0	0	0	0	0	0	0	Bacteria	Firmicutes	Clostridia	Peptostreptococcales-Tissierellales	Peptostreptococcales-Tissierellales_fa	Helcococcus
Taxa_00765	0	0	0	0	0	0	0	0	0	0	0	0	0	0	0	0	0	0	0	0	0	0	0.001	0	Bacteria	Firmicutes	Clostridia	Peptostreptococcales-Tissierellales	Peptostreptococcales-Tissierellales_fa	Parvimonas
Taxa_00766	0	0	0	0	0	0	0	0	0.001	0	0	0	0	0.001	0.001	0	0	0.001	0	0	0	0	0	0	Bacteria	Firmicutes	Clostridia	Peptostreptococcales-Tissierellales	Peptostreptococcales-Tissierellales_fa	Peptoniphilus
Taxa_00767	0	0	0	0	0	0	0	0	0	0	0	0	0	0	0	0	0	0	0	0	0	0	0	0	Bacteria	Firmicutes	Clostridia	Peptostreptococcales-Tissierellales	Peptostreptococcales-Tissierellales_fa	Serpentinicella
Taxa_00768	0.001	0	0	0	0	0	0	0	0	0	0	0	0	0	0	0.001	0.001	0	0	0	0	0	0	0	Bacteria	Firmicutes	Clostridia	Peptostreptococcales-Tissierellales	Peptostreptococcales-Tissierellales_fa	Tissierella
Taxa_00769	0	0	0	0	0	0	0	0	0	0	0	0	0	0	0	0	0	0	0	0	0	0	0	0	Bacteria	Firmicutes	Clostridia	Proteinivoracales	NA	NA
Taxa_00770	0	0	0	0	0	0	0	0	0	0	0	0	0	0	0	0	0	0	0	0	0	0	0	0	Bacteria	Firmicutes	Clostridia	Thermincolales	Thermincolaceae	Thermincola
Taxa_00771	0	0	0	0	0	0	0	0	0	0	0	0	0	0	0	0	0	0	0	0	0	0	0	0	Bacteria	Firmicutes	D8A-2	NA	NA	NA
Taxa_00772	0	0	0	0	0	0	0	0	0	0	0	0	0	0	0	0	0	0	0	0	0	0	0	0	Bacteria	Firmicutes	Desulfitobacteriia	Desulfitobacteriales	NA	NA
Taxa_00773	0	0	0	0	0	0	0	0	0	0	0	0	0	0	0	0	0	0	0	0	0	0	0	0	Bacteria	Firmicutes	Desulfitobacteriia	Desulfitobacteriales	Desulfitobacteriaceae	Desulfitobacterium
Taxa_00774	0	0	0	0	0	0	0.001	0	0	0	0	0	0	0	0	0	0	0	0	0	0	0	0	0	Bacteria	Firmicutes	Desulfitobacteriia	Desulfitobacteriales	Syntrophobotulaceae	Dehalobacter
Taxa_00775	0	0	0	0	0	0	0	0	0	0	0	0	0	0	0	0	0	0	0	0	0	0	0	0	Bacteria	Firmicutes	Desulfotomaculia	Desulfotomaculales	Desulfotomaculales_fa	Desulfofarcimen
Taxa_00776	0	0	0	0	0	0	0	0	0	0	0	0	0	0	0	0	0	0	0	0	0	0	0	0	Bacteria	Firmicutes	Desulfotomaculia	Desulfotomaculales	Desulfotomaculales_fa	Desulfurispora
Taxa_00777	0	0	0	0	0	0	0	0	0	0	0	0	0	0	0	0	0	0	0	0	0	0	0	0	Bacteria	Firmicutes	Dethiobacteria	Dethiobacterales	Dethiobacteraceae	NA
Taxa_00778	0	0	0	0	0	0	0	0	0	0	0	0	0	0	0	0	0	0	0	0	0	0	0	0	Bacteria	Firmicutes	Incertae_Sedis	DTU014	NA	NA
Taxa_00779	0	0	0	0	0	0	0	0	0	0	0	0	0	0	0	0	0	0	0	0	0	0	0	0	Bacteria	Firmicutes	Natranaerobiia	Natranaerobiales	Natranaerobiaceae	NA
Taxa_00780	0	0	0	0	0	0	0	0	0	0	0	0	0	0	0	0	0	0	0	0	0	0.001	0	0	Bacteria	Firmicutes	Negativicutes	Veillonellales-Selenomonadales	NA	NA
Taxa_00781	0	0	0	0	0	0	0	0	0	0	0	0	0	0	0	0	0	0	0	0	0	0	0	0	Bacteria	Firmicutes	Negativicutes	Veillonellales-Selenomonadales	Selenomonadaceae	Centipeda
Taxa_00782	0	0	0	0	0	0	0	0	0	0	0	0	0	0	0	0	0	0	0	0	0	0	0	0	Bacteria	Firmicutes	Negativicutes	Veillonellales-Selenomonadales	Selenomonadaceae	Megamonas
Taxa_00783	0	0	0	0	0	0	0	0	0	0	0	0	0	0	0	0.001	0	0	0	0	0	0	0	0	Bacteria	Firmicutes	Negativicutes	Veillonellales-Selenomonadales	Selenomonadaceae	Selenomonas
Taxa_00784	0	0	0	0	0	0	0	0	0	0	0	0	0	0	0	0	0	0	0	0	0	0	0	0	Bacteria	Firmicutes	Negativicutes	Veillonellales-Selenomonadales	Sporomusaceae	NA
Taxa_00785	0	0	0	0	0	0	0	0	0	0	0	0	0	0	0	0	0	0	0	0	0	0	0	0	Bacteria	Firmicutes	Negativicutes	Veillonellales-Selenomonadales	Sporomusaceae	Anaeromusa-Anaeroarcus
Taxa_00786	0	0	0	0	0	0	0	0	0	0	0	0	0	0	0	0	0	0	0	0	0	0	0	0	Bacteria	Firmicutes	Negativicutes	Veillonellales-Selenomonadales	Sporomusaceae	Anaerosporomusa
Taxa_00787	0	0	0.001	0	0	0	0	0	0	0	0	0	0	0	0	0	0	0	0	0	0	0	0	0	Bacteria	Firmicutes	Negativicutes	Veillonellales-Selenomonadales	Sporomusaceae	Pelosinus
Taxa_00788	0	0	0	0	0	0	0	0	0	0	0	0	0	0	0	0	0	0	0	0	0	0	0	0	Bacteria	Firmicutes	Negativicutes	Veillonellales-Selenomonadales	Veillonellaceae	Veillonella
Taxa_00789	0	0.002	0	0	0	0	0	0	0	0	0	0	0	0	0	0	0	0	0	0	0	0	0	0	Bacteria	Firmicutes	Sulfobacillia	Sulfobacillales	Sulfobacillaceae	NA
Taxa_00790	0	0	0	0	0	0	0	0	0	0	0	0	0	0	0	0	0	0	0	0	0	0	0	0	Bacteria	Firmicutes	Sulfobacillia	Sulfobacillales	Sulfobacillaceae	Sulfobacillus
Taxa_00791	0	0	0	0	0	0	0	0	0	0	0	0	0	0	0	0	0	0	0	0	0	0	0	0	Bacteria	Firmicutes	Thermoanaerobacteria	Thermoanaerobacterales	Family_III	Thermoanaerobacterium
Taxa_00792	0	0	0	0	0	0	0	0	0	0	0	0	0	0	0	0	0	0	0	0	0	0.001	0	0	Bacteria	Firmicutes	Thermoanaerobacteria	Thermoanaerobacterales	SRB2	NA
Taxa_00793	0	0	0	0	0	0	0	0	0	0	0	0	0	0	0	0	0	0	0	0	0	0	0	0	Bacteria	Fusobacteriota	Fusobacteriia	Fusobacteriales	Fusobacteriaceae	Fusobacterium
Taxa_00794	0	0	0	0	0	0	0	0	0	0	0	0	0	0	0	0.001	0.001	0	0	0	0	0	0	0	Bacteria	Fusobacteriota	Fusobacteriia	Fusobacteriales	Leptotrichiaceae	Leptotrichia
Taxa_00795	0	0	0	0	0	0	0	0	0	0	0	0	0	0	0	0	0	0	0	0	0	0	0	0	Bacteria	GAL15	NA	NA	NA	NA
Taxa_00796	0	0	0	0	0	0	0	0	0	0	0.001	0	0	0	0	0	0	0	0	0	0	0	0	0	Bacteria	Gemmatimonadota	AKAU4049	NA	NA	NA
Taxa_00797	0	0	0	0	0	0	0	0	0	0	0	0	0	0	0	0	0	0	0	0	0	0	0	0	Bacteria	Gemmatimonadota	Longimicrobia	Longimicrobiales	Longimicrobiaceae	NA
Taxa_00798	0	0	0	0	0	0	0	0	0	0	0	0	0	0	0	0	0	0	0	0	0	0	0	0	Bacteria	Gemmatimonadota	Longimicrobia	Longimicrobiales	Longimicrobiaceae	Longimicrobium
Taxa_00799	0	0	0	0	0	0	0	0	0	0	0	0	0	0	0	0	0	0	0	0	0	0	0	0	Bacteria	Gemmatimonadota	Longimicrobia	Longimicrobiales	Longimicrobiaceae	YC-ZSS-LKJ147
Taxa_00800	0	0	0	0	0	0	0	0	0	0	0	0	0	0	0	0	0	0	0	0	0	0	0	0	Bacteria	Halanaerobiaeota	Halanaerobiia	Halanaerobiales	Halobacteroidaceae	NA
Taxa_00801	0	0	0	0	0	0	0	0	0	0	0	0	0	0	0	0	0	0	0	0	0	0.001	0	0	Bacteria	Hydrogenedentes	Hydrogenedentia	Hydrogenedentiales	Hydrogenedensaceae	YC-ZSS-LKJ63
Taxa_00802	0	0	0	0	0	0	0	0	0	0	0	0	0	0	0	0	0	0	0	0	0	0	0	0	Bacteria	Latescibacterota	Latescibacteria	Latescibacterales	Latescibacteraceae	NA
Taxa_00803	0	0	0	0	0	0	0	0	0	0	0	0	0	0	0	0	0	0	0	0	0	0	0	0	Bacteria	Margulisbacteria	NA	NA	NA	NA
Taxa_00804	0	0	0	0	0.001	0	0	0	0.001	0	0	0	0	0	0	0	0	0	0	0	0	0	0	0	Bacteria	MBNT15	NA	NA	NA	NA
Taxa_00805	0	0	0	0	0	0	0	0	0	0	0.001	0	0	0	0	0	0	0	0	0	0	0	0	0	Bacteria	Methylomirabilota	Methylomirabilia	Rokubacteriales	NA	NA
Taxa_00806	0	0	0	0	0	0	0	0	0	0	0	0	0	0	0	0	0	0	0	0	0	0	0	0	Bacteria	Myxococcota	Myxococcia	Myxococcales	27F-1492R	NA
Taxa_00807	0	0	0	0	0	0	0	0	0	0	0	0	0	0	0	0	0	0	0	0	0	0	0	0	Bacteria	Myxococcota	Myxococcia	Myxococcales	Myxococcaceae	Aggregicoccus
Taxa_00808	0	0	0	0	0	0	0	0	0	0	0	0	0	0	0	0	0	0	0	0	0	0	0	0	Bacteria	Myxococcota	Myxococcia	Myxococcales	Myxococcaceae	Archangium
Taxa_00809	0	0	0	0	0	0	0	0.001	0	0	0	0	0	0	0	0	0	0	0	0	0	0	0	0.001	Bacteria	Myxococcota	Myxococcia	Myxococcales	Myxococcaceae	Corallococcus
Taxa_00810	0	0	0	0	0	0	0	0	0	0	0	0	0	0	0	0	0	0	0	0	0	0	0	0	Bacteria	Myxococcota	Myxococcia	Myxococcales	Myxococcaceae	Cystobacter
Taxa_00811	0	0	0	0	0	0	0	0	0	0	0	0	0	0	0	0	0	0	0	0	0	0	0	0	Bacteria	Myxococcota	Myxococcia	Myxococcales	Myxococcaceae	Hyalangium
Taxa_00812	0	0	0	0	0	0	0	0	0	0	0	0	0	0	0	0	0	0	0	0	0	0	0	0	Bacteria	Myxococcota	Myxococcia	Myxococcales	Myxococcaceae	KD3-10
Taxa_00813	0	0	0	0	0	0	0	0	0	0	0	0	0	0	0	0	0	0	0	0	0	0	0	0	Bacteria	Myxococcota	Myxococcia	Myxococcales	Myxococcaceae	Myxococcus
Taxa_00814	0	0	0	0	0	0	0	0	0	0	0	0	0	0	0	0	0	0	0	0	0	0	0	0	Bacteria	Myxococcota	Myxococcia	Myxococcales	Myxococcaceae	Pyxidicoccus
Taxa_00815	0	0	0	0	0	0	0	0	0	0	0.002	0	0	0	0	0.001	0	0	0	0	0	0.001	0	0	Bacteria	Myxococcota	Myxococcia	Myxococcales	Myxococcaceae	Stigmatella
Taxa_00816	0	0	0	0	0	0	0	0	0	0	0	0	0	0	0	0	0	0	0	0.001	0	0	0	0	Bacteria	Myxococcota	Myxococcia	Myxococcales	Vulgatibacteraceae	Vulgatibacter
Taxa_00817	0	0	0	0	0	0	0	0	0	0	0	0	0	0	0	0	0	0	0	0	0	0.001	0	0	Bacteria	Myxococcota	Polyangia	MidBa8	NA	NA
Taxa_00818	0	0	0	0	0	0	0	0	0	0	0	0	0	0	0	0	0	0	0	0	0	0	0	0	Bacteria	Myxococcota	Polyangia	Nannocystales	Nannocystaceae	Enhygromyxa
Taxa_00819	0.001	0	0	0	0	0	0	0	0	0	0	0	0	0	0	0	0	0	0	0	0	0	0	0	Bacteria	Myxococcota	Polyangia	Polyangiales	Amb-16S-1034	NA
Taxa_00820	0	0	0	0	0	0	0	0	0	0	0	0	0	0	0	0	0	0	0	0.001	0	0	0	0	Bacteria	Myxococcota	Polyangia	Polyangiales	BIrii41	NA
Taxa_00821	0	0	0	0	0	0	0	0	0	0	0	0	0	0	0	0	0	0	0	0	0	0	0	0	Bacteria	Myxococcota	Polyangia	Polyangiales	Eel-36e1D6	NA
Taxa_00822	0	0	0	0	0	0	0	0	0	0	0	0	0	0	0	0	0	0	0	0	0	0	0	0.001	Bacteria	Myxococcota	Polyangia	Polyangiales	Polyangiaceae	Byssovorax
Taxa_00823	0	0	0.001	0	0	0	0	0	0	0	0	0	0	0	0	0	0.001	0	0	0	0	0	0	0	Bacteria	Myxococcota	Polyangia	Polyangiales	Polyangiaceae	Chondromyces
Taxa_00824	0	0	0	0	0	0	0	0	0	0	0	0	0	0	0	0	0	0	0	0	0	0.001	0	0	Bacteria	Myxococcota	Polyangia	Polyangiales	Polyangiaceae	Jahnella
Taxa_00825	0	0	0	0	0	0	0	0	0	0	0	0	0	0	0	0	0	0	0	0	0	0	0	0.001	Bacteria	Myxococcota	Polyangia	Polyangiales	Polyangiaceae	Labilithrix
Taxa_00826	0	0	0	0	0	0	0	0	0	0	0	0	0	0	0	0	0	0	0	0	0	0	0	0	Bacteria	Myxococcota	Polyangia	Polyangiales	Polyangiaceae	Minicystis
Taxa_00827	0	0	0	0	0	0	0	0	0	0	0	0	0	0	0	0	0	0	0	0	0	0	0	0	Bacteria	Myxococcota	Polyangia	Polyangiales	Polyangiaceae	Polyangium
Taxa_00828	0	0	0	0	0	0	0	0	0	0	0	0	0	0	0	0	0	0	0	0	0	0	0	0	Bacteria	Myxococcota	Polyangia	PS-B29	NA	NA
Taxa_00829	0	0	0	0	0	0	0	0.001	0	0	0	0	0	0	0	0	0	0	0	0	0	0	0	0	Bacteria	Myxococcota	Polyangia	UASB-TL25	NA	NA
Taxa_00830	0	0	0	0	0	0	0	0	0	0	0	0	0	0	0	0	0	0	0	0	0	0	0	0	Bacteria	Myxococcota	Polyangia	VHS-B4-70	NA	NA
Taxa_00831	0	0	0	0.001	0	0	0	0	0	0	0	0	0	0	0	0	0.001	0	0	0	0	0	0	0	Bacteria	NB1-j	NA	NA	NA	NA
Taxa_00832	0.001	0	0	0	0	0	0	0	0	0	0.001	0	0	0	0	0	0	0	0	0	0	0	0	0	Bacteria	Nitrospinota	Nitrospinia	Nitrospinales	Nitrospinaceae	LS-NOB
Taxa_00833	0	0	0	0	0	0	0	0	0	0	0	0	0	0	0	0	0	0	0	0	0	0	0	0	Bacteria	Nitrospinota	Nitrospinia	Nitrospinales	Nitrospinaceae	Nitrospina
Taxa_00834	0	0	0.001	0	0	0	0	0	0	0	0	0	0	0	0	0.001	0	0	0	0	0	0	0	0	Bacteria	Nitrospirota	37010	NA	NA	NA
Taxa_00835	0	0	0	0	0	0	0	0	0	0	0	0.001	0	0	0	0	0	0	0	0	0	0	0	0	Bacteria	Nitrospirota	Leptospirillia	Leptospirillales	Leptospirillaceae	Leptospirillum
Taxa_00836	0	0	0	0	0	0	0	0	0.002	0	0	0	0	0	0	0	0	0	0	0	0	0	0	0	Bacteria	Nitrospirota	Thermodesulfovibrionia	NA	NA	NA
Taxa_00837	0	0	0	0	0	0	0	0	0	0	0	0	0	0	0	0	0	0	0	0	0	0	0	0	Bacteria	Patescibacteria	NA	NA	NA	NA
Taxa_00838	0	0	0	0	0	0	0	0	0	0	0	0	0	0	0	0	0	0	0	0	0	0	0	0	Bacteria	Patescibacteria	ABY1	Candidatus_Kerfeldbacteria	NA	NA
Taxa_00839	0	0.001	0	0.001	0	0	0	0	0	0	0	0	0	0	0	0	0	0	0	0	0	0	0	0	Bacteria	Patescibacteria	ABY1	Candidatus_Kuenenbacteria	NA	NA
Taxa_00840	0	0	0	0	0	0	0	0	0	0	0	0	0	0	0	0	0	0	0	0	0	0	0	0	Bacteria	Patescibacteria	ABY1	Candidatus_Magasanikbacteria	NA	NA
Taxa_00841	0	0	0	0	0	0	0	0	0	0	0	0	0	0	0	0	0	0	0	0	0	0	0	0	Bacteria	Patescibacteria	ABY1	Candidatus_Uhrbacteria	NA	NA
Taxa_00842	0	0	0	0	0	0	0	0	0	0	0	0	0	0	0.001	0	0	0	0	0	0	0	0	0	Bacteria	Patescibacteria	Berkelbacteria	NA	NA	NA
Taxa_00843	0	0	0.001	0	0	0	0	0	0	0	0	0	0	0	0	0	0	0	0	0	0	0	0	0	Bacteria	Patescibacteria	Gracilibacteria	NA	NA	NA
Taxa_00844	0	0	0	0	0	0	0	0	0	0	0	0	0	0	0	0	0	0	0	0	0	0	0	0	Bacteria	Patescibacteria	Gracilibacteria	Absconditabacteriales_(SR1)	NA	NA
Taxa_00845	0	0	0	0	0	0	0	0	0	0	0	0	0	0	0	0	0	0	0	0	0	0	0	0	Bacteria	Patescibacteria	Gracilibacteria	Candidatus_Peregrinibacteria	NA	NA
Taxa_00846	0	0	0	0	0	0	0	0	0	0	0	0	0	0	0	0	0	0	0	0	0	0	0	0	Bacteria	Patescibacteria	Gracilibacteria	Candidatus_Peribacteria	NA	NA
Taxa_00847	0	0	0	0	0	0	0	0	0	0	0	0	0	0	0	0	0	0	0	0	0	0	0	0	Bacteria	Patescibacteria	Microgenomatia	NA	NA	NA
Taxa_00848	0	0	0	0	0	0	0	0	0	0	0	0	0	0	0	0	0	0	0	0	0	0	0	0	Bacteria	Patescibacteria	Microgenomatia	Candidatus_Collierbacteria	NA	NA
Taxa_00849	0	0	0	0	0	0	0	0	0	0	0	0	0	0	0	0	0	0	0	0	0	0	0	0	Bacteria	Patescibacteria	Microgenomatia	Candidatus_Curtissbacteria	NA	NA
Taxa_00850	0	0	0	0	0	0	0	0	0	0	0	0	0	0	0	0	0	0	0	0	0	0.001	0	0.001	Bacteria	Patescibacteria	Microgenomatia	Candidatus_Daviesbacteria	NA	NA
Taxa_00851	0	0	0	0	0	0	0	0	0	0	0	0	0	0	0	0	0	0	0	0	0	0	0	0	Bacteria	Patescibacteria	Microgenomatia	Candidatus_Levybacteria	NA	NA
Taxa_00852	0	0	0	0	0	0	0	0	0	0	0	0	0	0	0	0	0	0	0	0	0	0	0	0	Bacteria	Patescibacteria	Microgenomatia	Candidatus_Pacebacteria	NA	NA
Taxa_00853	0	0	0	0	0	0	0	0	0	0	0	0	0	0	0	0	0	0	0	0	0	0	0	0	Bacteria	Patescibacteria	Microgenomatia	Candidatus_Roizmanbacteria	NA	NA
Taxa_00854	0	0	0	0	0	0	0	0.001	0	0.001	0	0	0	0	0	0	0	0	0	0	0	0	0	0	Bacteria	Patescibacteria	Microgenomatia	Candidatus_Shapirobacteria	NA	NA
Taxa_00855	0	0	0	0	0	0	0	0	0	0	0	0	0	0	0	0	0	0	0	0	0	0	0	0	Bacteria	Patescibacteria	Microgenomatia	Candidatus_Woesebacteria	NA	NA
Taxa_00856	0	0	0	0	0	0	0	0	0	0.001	0	0	0	0	0	0	0	0	0	0	0	0	0	0.001	Bacteria	Patescibacteria	Microgenomatia	Candidatus_Woykebacteria	NA	NA
Taxa_00857	0	0	0.001	0	0	0	0	0	0.001	0	0	0	0	0	0	0	0	0	0	0	0	0	0	0	Bacteria	Patescibacteria	Parcubacteria	Candidatus_Adlerbacteria	NA	NA
Taxa_00858	0	0	0	0	0	0	0	0	0	0	0	0	0	0	0	0	0	0	0	0	0	0	0	0	Bacteria	Patescibacteria	Parcubacteria	Candidatus_Azambacteria	NA	NA
Taxa_00859	0	0	0	0	0	0	0	0	0	0	0	0	0	0	0	0	0	0	0	0	0	0	0	0	Bacteria	Patescibacteria	Parcubacteria	Candidatus_Jorgensenbacteria	NA	NA
Taxa_00860	0	0	0	0	0	0.002	0	0	0	0	0	0	0	0	0.001	0	0	0	0	0	0.001	0	0	0	Bacteria	Patescibacteria	Parcubacteria	Candidatus_Moranbacteria	NA	NA
Taxa_00861	0	0	0	0	0	0	0	0	0	0	0	0	0	0	0	0	0	0	0	0	0	0	0	0	Bacteria	Patescibacteria	Parcubacteria	Candidatus_Nomurabacteria	NA	NA
Taxa_00862	0	0	0	0	0	0	0	0	0	0	0	0	0	0	0	0	0	0.001	0	0	0	0.001	0	0	Bacteria	Patescibacteria	Parcubacteria	Candidatus_Staskawiczbacteria	NA	NA
Taxa_00863	0	0	0	0	0	0	0	0	0	0	0	0	0	0	0	0	0	0	0	0	0	0	0	0	Bacteria	Patescibacteria	Parcubacteria	Candidatus_Vogelbacteria	NA	NA
Taxa_00864	0	0	0	0	0	0.001	0	0	0	0	0	0	0	0	0	0	0	0	0	0	0	0	0	0	Bacteria	Patescibacteria	Parcubacteria	Candidatus_Yanofskybacteria	NA	NA
Taxa_00865	0	0	0	0	0	0	0	0	0	0	0	0	0.001	0	0	0	0	0	0	0	0	0	0	0	Bacteria	Patescibacteria	Parcubacteria	Candidatus_Yonathbacteria	NA	NA
Taxa_00866	0	0	0	0	0	0	0	0	0	0	0	0	0	0	0	0	0	0	0	0	0	0	0	0	Bacteria	Patescibacteria	Parcubacteria	Candidatus_Zambryskibacteria	NA	NA
Taxa_00867	0	0	0	0	0	0	0	0	0	0	0	0	0	0	0	0	0	0	0	0	0	0	0	0	Bacteria	Patescibacteria	Parcubacteria	GWA2-38-13b	NA	NA
Taxa_00868	0	0	0	0	0	0	0	0	0	0	0	0	0	0	0	0	0	0	0	0	0	0	0	0	Bacteria	Patescibacteria	Saccharimonadia	Saccharimonadales	S32	TM7
Taxa_00869	0	0	0	0	0	0	0	0	0	0	0	0	0	0	0	0	0	0	0	0	0	0	0	0	Bacteria	Patescibacteria	Saccharimonadia	Saccharimonadales	Saccharimonadaceae	NA
Taxa_00870	0	0	0	0	0	0	0	0	0	0	0	0.001	0	0	0	0	0	0	0	0	0	0	0	0	Bacteria	Patescibacteria	Saccharimonadia	Saccharimonadales	Saccharimonadaceae	Candidatus_Saccharimonas
Taxa_00871	0	0	0	0	0	0	0	0	0	0	0	0	0	0	0	0	0	0	0	0	0	0	0	0	Bacteria	Patescibacteria	Saccharimonadia	Saccharimonadales	Saccharimonadaceae	TM7a
Taxa_00872	0	0	0	0	0	0	0	0.001	0	0	0	0	0	0	0	0	0.001	0	0	0	0	0	0	0	Bacteria	Patescibacteria	Saccharimonadia	Saccharimonadales	Saccharimonadaceae	TM7x
Taxa_00873	0	0	0	0	0	0	0	0	0	0	0	0	0	0	0	0	0	0	0	0	0	0	0	0	Bacteria	Patescibacteria	Saccharimonadia	Saccharimonadales	WWH38	NA
Taxa_00874	0	0	0	0	0	0	0	0	0	0	0	0	0	0	0	0	0	0	0	0	0	0	0	0	Bacteria	Patescibacteria	WWE3	NA	NA	NA
Taxa_00875	0	0	0	0	0	0	0	0	0	0	0	0	0	0	0	0	0	0	0	0	0	0	0	0	Bacteria	PAUC34f	NA	NA	NA	NA
Taxa_00876	0	0	0	0	0	0	0	0	0	0	0	0	0	0	0	0	0	0	0	0	0	0	0	0	Bacteria	Planctomycetota	BD7-11	NA	NA	NA
Taxa_00877	0	0	0	0	0	0	0	0	0	0	0	0	0	0	0	0	0	0	0	0	0	0	0	0	Bacteria	Planctomycetota	Phycisphaerae	CCM11a	NA	NA
Taxa_00878	0	0	0	0	0	0	0	0	0	0	0	0	0	0	0	0	0	0	0	0	0	0	0	0	Bacteria	Planctomycetota	Phycisphaerae	Phycisphaerales	AKAU3564_sediment_group	NA
Taxa_00879	0	0	0	0	0	0	0	0	0	0	0	0	0	0	0	0	0	0	0	0	0	0	0	0	Bacteria	Planctomycetota	Phycisphaerae	Phycisphaerales	Phycisphaeraceae	AKYG587
Taxa_00880	0	0	0	0	0	0	0	0	0	0	0	0	0	0	0	0	0	0	0	0	0	0	0	0	Bacteria	Planctomycetota	Phycisphaerae	Phycisphaerales	Phycisphaeraceae	Algisphaera
Taxa_00881	0	0	0	0	0	0	0	0	0	0	0	0	0	0	0	0	0	0	0	0	0	0	0	0	Bacteria	Planctomycetota	Phycisphaerae	Phycisphaerales	Phycisphaeraceae	I-8
Taxa_00882	0	0	0	0	0	0	0	0	0	0	0	0	0	0	0	0	0	0	0	0	0	0	0	0	Bacteria	Planctomycetota	Phycisphaerae	Phycisphaerales	Phycisphaeraceae	Urania-1B-19_marine_sediment_group
Taxa_00883	0	0	0	0	0	0	0	0	0	0	0	0	0	0	0	0	0	0	0	0	0	0.001	0	0	Bacteria	Planctomycetota	Phycisphaerae	Tepidisphaerales	CPla-3_termite_group	NA
Taxa_00884	0	0	0	0	0	0	0	0	0	0	0	0	0	0	0	0	0	0	0	0	0	0	0	0	Bacteria	Planctomycetota	Phycisphaerae	Tepidisphaerales	Tepidisphaeraceae	NA
Taxa_00885	0	0	0	0	0	0	0	0	0	0	0	0	0	0	0	0	0	0	0	0	0	0	0	0	Bacteria	Planctomycetota	Phycisphaerae	Tepidisphaerales	Tepidisphaeraceae	Tepidisphaera
Taxa_00886	0	0	0	0	0	0	0	0	0	0	0	0	0	0	0	0	0	0	0	0	0	0	0	0	Bacteria	Planctomycetota	Pla3_lineage	NA	NA	NA
Taxa_00887	0	0	0.001	0	0	0	0	0	0	0	0	0	0	0	0	0	0	0	0	0	0	0	0.001	0	Bacteria	Planctomycetota	Planctomycetes	NA	NA	NA
Taxa_00888	0	0	0	0	0	0	0	0	0	0	0	0	0	0	0	0	0	0	0	0	0	0	0	0	Bacteria	Planctomycetota	Planctomycetes	Gemmatales	Gemmataceae	Telmatocola
Taxa_00889	0	0	0	0	0	0	0	0	0	0	0	0	0	0	0	0	0	0	0	0	0	0	0	0	Bacteria	Planctomycetota	Planctomycetes	Gemmatales	Gemmataceae	Tuwongella
Taxa_00890	0	0	0	0	0	0	0	0	0	0	0	0	0	0	0	0	0	0	0	0	0	0	0	0	Bacteria	Planctomycetota	Planctomycetes	Gemmatales	Gemmataceae	Zavarzinella
Taxa_00891	0	0	0	0	0	0	0	0	0	0	0	0	0	0	0	0	0	0	0.001	0	0	0	0	0	Bacteria	Planctomycetota	Planctomycetes	Isosphaerales	Isosphaeraceae	Aquisphaera
Taxa_00892	0	0	0	0	0	0	0	0	0	0	0	0	0	0	0	0	0	0	0	0	0	0	0	0	Bacteria	Planctomycetota	Planctomycetes	Isosphaerales	Isosphaeraceae	Isosphaera
Taxa_00893	0	0	0	0	0	0	0	0	0	0	0	0	0	0	0	0	0	0	0	0	0	0	0	0	Bacteria	Planctomycetota	Planctomycetes	Isosphaerales	Isosphaeraceae	Paludisphaera
Taxa_00894	0	0	0	0	0	0	0	0	0.001	0	0	0	0	0	0	0	0	0	0	0	0	0	0	0	Bacteria	Planctomycetota	Planctomycetes	Pirellulales	Pirellulaceae	Blastopirellula
Taxa_00895	0	0	0	0	0	0	0	0	0	0	0	0	0	0	0	0	0	0	0	0	0	0	0	0	Bacteria	Planctomycetota	Planctomycetes	Pirellulales	Pirellulaceae	Candidatus_Anammoximicrobium
Taxa_00896	0	0	0	0	0.001	0	0	0	0	0	0	0	0	0	0	0	0	0	0	0	0	0	0	0	Bacteria	Planctomycetota	Planctomycetes	Pirellulales	Pirellulaceae	Pir1_lineage
Taxa_00897	0	0	0	0	0	0	0	0	0	0	0	0	0	0	0	0	0	0	0	0	0	0	0	0	Bacteria	Planctomycetota	Planctomycetes	Pirellulales	Pirellulaceae	Pir3_lineage
Taxa_00898	0	0	0	0	0	0	0	0	0	0	0	0	0	0	0	0	0	0	0	0	0	0	0	0	Bacteria	Planctomycetota	Planctomycetes	Pirellulales	Pirellulaceae	Pir4_lineage
Taxa_00899	0	0	0	0	0	0	0	0	0	0	0	0	0	0	0	0	0	0	0	0	0	0	0	0	Bacteria	Planctomycetota	Planctomycetes	Pirellulales	Pirellulaceae	Roseimaritima
Taxa_00900	0	0	0	0	0	0	0	0	0	0	0	0	0	0	0	0	0	0	0	0	0	0	0	0	Bacteria	Planctomycetota	Planctomycetes	Pirellulales	Pirellulaceae	Rubripirellula
Taxa_00901	0	0	0	0	0	0	0	0	0	0	0	0	0	0	0	0	0	0	0	0	0	0	0	0	Bacteria	Planctomycetota	Planctomycetes	Pirellulales	Pirellulaceae	Thermostilla
Taxa_00902	0	0	0	0	0	0	0	0	0	0	0	0	0	0	0	0	0	0	0	0	0	0	0	0	Bacteria	Planctomycetota	Planctomycetes	Planctomycetales	Gimesiaceae	NA
Taxa_00903	0	0	0	0	0	0	0	0	0	0	0	0	0	0	0	0	0	0	0	0	0	0	0	0	Bacteria	Planctomycetota	Planctomycetes	Planctomycetales	Rubinisphaeraceae	Fuerstia
Taxa_00904	0	0	0	0	0	0	0	0	0	0	0	0	0.001	0	0	0	0	0	0	0	0	0.001	0	0	Bacteria	Planctomycetota	Planctomycetes	Planctomycetales	Rubinisphaeraceae	Planctomicrobium
Taxa_00905	0	0	0	0	0.002	0	0	0	0	0	0	0	0	0	0.001	0.001	0	0	0	0	0	0	0	0	Bacteria	Pseudomonadota	AlphaPseudomonadota	Acetobacterales	Acetobacteraceae	Acetobacter
Taxa_00906	0	0	0	0	0	0	0	0	0	0	0	0	0	0	0	0	0	0	0	0	0	0	0	0	Bacteria	Pseudomonadota	AlphaPseudomonadota	Acetobacterales	Acetobacteraceae	Acidocella
Taxa_00907	0	0	0	0	0	0	0	0	0	0	0	0	0	0	0	0	0	0	0	0	0	0	0	0	Bacteria	Pseudomonadota	AlphaPseudomonadota	Acetobacterales	Acetobacteraceae	Acidomonas
Taxa_00908	0	0	0	0	0	0	0	0	0	0	0	0	0	0	0	0	0	0	0	0	0	0	0	0	Bacteria	Pseudomonadota	AlphaPseudomonadota	Acetobacterales	Acetobacteraceae	Ameyamaea
Taxa_00909	0	0	0	0	0	0	0	0	0	0	0	0	0	0	0	0	0	0	0	0	0	0	0	0	Bacteria	Pseudomonadota	AlphaPseudomonadota	Acetobacterales	Acetobacteraceae	Belnapia
Taxa_00910	0	0	0	0	0	0	0	0	0	0	0	0	0.001	0	0	0	0	0	0	0	0	0	0	0	Bacteria	Pseudomonadota	AlphaPseudomonadota	Acetobacterales	Acetobacteraceae	Craurococcus-Caldovatus
Taxa_00911	0	0	0	0	0	0	0	0	0	0	0	0	0	0	0	0	0	0	0	0	0	0	0	0	Bacteria	Pseudomonadota	AlphaPseudomonadota	Acetobacterales	Acetobacteraceae	Crenalkalicoccus
Taxa_00912	0	0	0	0	0	0	0	0	0	0	0	0	0	0	0	0	0	0	0	0	0	0	0.001	0	Bacteria	Pseudomonadota	AlphaPseudomonadota	Acetobacterales	Acetobacteraceae	Endobacter
Taxa_00913	0	0	0	0	0	0	0	0	0	0	0	0	0	0	0	0	0	0	0	0	0	0	0	0	Bacteria	Pseudomonadota	AlphaPseudomonadota	Acetobacterales	Acetobacteraceae	Gluconacetobacter
Taxa_00914	0	0	0	0	0	0	0	0	0	0	0	0	0	0	0	0	0	0	0	0	0	0	0	0	Bacteria	Pseudomonadota	AlphaPseudomonadota	Acetobacterales	Acetobacteraceae	Gluconobacter
Taxa_00915	0	0	0	0	0	0	0	0	0	0	0	0	0	0	0	0	0	0	0	0	0	0	0	0	Bacteria	Pseudomonadota	AlphaPseudomonadota	Acetobacterales	Acetobacteraceae	Granulibacter
Taxa_00916	0	0	0	0	0	0	0	0	0	0	0	0	0	0	0	0	0	0	0	0	0	0	0	0	Bacteria	Pseudomonadota	AlphaPseudomonadota	Acetobacterales	Acetobacteraceae	Humitalea
Taxa_00917	0	0	0	0.001	0	0	0	0	0	0	0	0	0	0	0	0	0	0	0	0	0	0	0	0	Bacteria	Pseudomonadota	AlphaPseudomonadota	Acetobacterales	Acetobacteraceae	Komagataeibacter
Taxa_00918	0	0	0	0	0	0	0	0	0	0	0	0	0	0	0	0	0	0.001	0	0	0	0	0	0	Bacteria	Pseudomonadota	AlphaPseudomonadota	Acetobacterales	Acetobacteraceae	Neoasaia
Taxa_00919	0	0	0	0	0	0	0	0	0	0	0	0	0	0	0	0	0.001	0	0	0	0.001	0	0	0	Bacteria	Pseudomonadota	AlphaPseudomonadota	Acetobacterales	Acetobacteraceae	Paracraurococcus
Taxa_00920	0	0	0	0	0	0	0	0	0	0	0	0	0	0	0	0	0	0	0	0	0	0	0	0	Bacteria	Pseudomonadota	AlphaPseudomonadota	Acetobacterales	Acetobacteraceae	Rhodovarius
Taxa_00921	0	0	0	0	0	0	0	0	0	0	0	0	0	0	0	0.001	0	0	0	0	0	0.001	0	0	Bacteria	Pseudomonadota	AlphaPseudomonadota	Acetobacterales	Acetobacteraceae	Roseococcus
Taxa_00922	0	0	0	0	0	0	0	0	0	0	0.001	0	0	0	0	0	0	0	0	0.001	0	0	0	0.001	Bacteria	Pseudomonadota	AlphaPseudomonadota	Acetobacterales	Acetobacteraceae	Rubritepida
Taxa_00923	0	0	0	0.001	0	0	0	0	0	0	0	0	0	0	0	0	0	0	0	0	0	0	0	0	Bacteria	Pseudomonadota	AlphaPseudomonadota	Acetobacterales	Acetobacteraceae	Siccirubricoccus
Taxa_00924	0	0	0	0	0	0	0	0	0	0	0	0	0	0	0	0	0	0	0	0	0	0	0	0	Bacteria	Pseudomonadota	AlphaPseudomonadota	Acetobacterales	Acetobacteraceae	Tanticharoenia
Taxa_00925	0	0	0	0	0	0	0	0	0	0	0	0	0	0	0	0	0	0	0	0	0	0	0	0	Bacteria	Pseudomonadota	AlphaPseudomonadota	Acetobacterales	Elioraeaceae	Elioraea
Taxa_00926	0	0	0	0	0	0	0	0	0	0	0	0	0	0	0	0	0	0	0	0	0	0	0	0	Bacteria	Pseudomonadota	AlphaPseudomonadota	AlphaPseudomonadota_Incertae_Sedis	Unknown_Family	NA
Taxa_00927	0	0	0	0	0	0	0	0	0	0	0	0	0	0	0	0	0	0	0	0.001	0	0	0	0	Bacteria	Pseudomonadota	AlphaPseudomonadota	AlphaPseudomonadota_Incertae_Sedis	Unknown_Family	Acuticoccus
Taxa_00928	0	0	0	0	0	0	0	0	0	0	0.001	0	0	0	0	0	0	0	0	0	0	0	0	0	Bacteria	Pseudomonadota	AlphaPseudomonadota	AT-s3-44	NA	NA
Taxa_00929	0	0	0	0	0	0	0	0	0	0	0	0	0	0	0	0.001	0	0	0	0	0	0	0	0	Bacteria	Pseudomonadota	AlphaPseudomonadota	Azospirillales	Azospirillaceae	NA
Taxa_00930	0	0	0	0	0	0	0	0	0	0	0	0	0	0	0	0	0	0	0	0	0	0	0	0	Bacteria	Pseudomonadota	AlphaPseudomonadota	Azospirillales	Azospirillaceae	Azospirillum
Taxa_00931	0	0	0	0.001	0	0	0	0	0	0	0	0	0	0	0	0	0	0	0	0	0	0	0	0	Bacteria	Pseudomonadota	AlphaPseudomonadota	Azospirillales	Azospirillaceae	Niveispirillum
Taxa_00932	0	0	0	0	0	0	0	0	0	0	0	0	0	0	0	0	0	0	0	0	0	0	0	0	Bacteria	Pseudomonadota	AlphaPseudomonadota	Azospirillales	Azospirillaceae	Skermanella
Taxa_00933	0	0	0	0	0	0	0	0	0	0	0	0	0	0	0	0	0	0	0	0	0	0	0	0	Bacteria	Pseudomonadota	AlphaPseudomonadota	Azospirillales	Inquilinaceae	Inquilinus
Taxa_00934	0	0	0	0	0	0.001	0	0	0	0	0	0	0	0	0	0	0	0	0	0	0	0	0	0	Bacteria	Pseudomonadota	AlphaPseudomonadota	Caedibacterales	Caedibacteraceae	Caedibacter
Taxa_00935	0	0	0	0	0	0	0	0	0	0	0	0	0	0	0	0	0	0	0	0	0	0	0	0	Bacteria	Pseudomonadota	AlphaPseudomonadota	Caulobacterales	Caulobacteraceae	Asticcacaulis
Taxa_00936	0	0	0	0	0	0	0	0	0	0	0	0	0	0	0	0	0	0	0	0	0	0	0	0	Bacteria	Pseudomonadota	AlphaPseudomonadota	Caulobacterales	Caulobacteraceae	Caulobacter
Taxa_00937	0	0	0	0	0	0	0	0	0	0	0	0	0	0	0	0	0	0	0	0	0	0	0	0	Bacteria	Pseudomonadota	AlphaPseudomonadota	Caulobacterales	Caulobacteraceae	PMMR1
Taxa_00938	0	0	0	0	0	0	0	0	0	0	0	0	0	0	0	0	0	0	0	0	0	0	0	0	Bacteria	Pseudomonadota	AlphaPseudomonadota	Caulobacterales	Hyphomonadaceae	Hirschia
Taxa_00939	0	0	0	0	0	0	0	0	0	0	0	0	0	0	0	0	0	0	0	0	0	0	0	0	Bacteria	Pseudomonadota	AlphaPseudomonadota	Caulobacterales	Hyphomonadaceae	SWB02
Taxa_00940	0	0	0	0	0	0	0	0	0	0	0	0	0.001	0	0	0	0	0	0	0	0	0	0	0	Bacteria	Pseudomonadota	AlphaPseudomonadota	Caulobacterales	Parvularculaceae	Amphiplicatus
Taxa_00941	0	0	0	0	0	0	0	0	0	0	0	0	0	0	0	0	0	0	0	0	0	0	0	0	Bacteria	Pseudomonadota	AlphaPseudomonadota	Defluviicoccales	NA	NA
Taxa_00942	0	0	0	0	0	0	0	0	0	0	0	0	0	0	0	0	0	0	0	0	0	0	0.001	0	Bacteria	Pseudomonadota	AlphaPseudomonadota	Defluviicoccales	Defluviicoccaceae	Defluviicoccus
Taxa_00943	0	0	0	0	0	0	0	0	0	0	0	0	0	0	0	0	0	0	0	0	0	0	0	0	Bacteria	Pseudomonadota	AlphaPseudomonadota	Dongiales	Dongiaceae	Dongia
Taxa_00944	0	0	0	0	0	0	0	0	0	0	0	0	0	0	0	0	0	0	0	0	0	0.002	0	0	Bacteria	Pseudomonadota	AlphaPseudomonadota	Elsterales	Elsteraceae	NA
Taxa_00945	0	0	0	0	0	0	0	0	0	0	0	0	0	0	0	0	0	0	0	0	0	0	0	0	Bacteria	Pseudomonadota	AlphaPseudomonadota	Elsterales	Elsteraceae	Aliidongia
Taxa_00946	0	0	0	0	0	0	0	0	0	0	0	0	0	0	0	0	0	0	0	0	0	0	0	0	Bacteria	Pseudomonadota	AlphaPseudomonadota	Elsterales	URHD0088	NA
Taxa_00947	0	0	0	0	0	0	0	0	0	0	0	0.001	0	0	0	0	0	0	0	0	0	0	0	0	Bacteria	Pseudomonadota	AlphaPseudomonadota	Ferrovibrionales	Ferrovibrionaceae	Ferrovibrio
Taxa_00948	0	0	0	0	0	0	0	0	0	0	0	0	0	0	0	0	0	0	0	0	0	0	0	0	Bacteria	Pseudomonadota	AlphaPseudomonadota	Ferrovibrionales	Ferrovibrionales_fa	Taonella
Taxa_00949	0	0	0	0	0	0	0	0	0	0	0	0	0	0	0	0	0	0	0	0	0.001	0	0	0	Bacteria	Pseudomonadota	AlphaPseudomonadota	Holosporales	Holosporaceae	Candidatus_Bealeia
Taxa_00950	0	0	0	0	0	0	0	0	0	0	0	0	0.001	0	0	0	0	0	0	0	0	0	0	0	Bacteria	Pseudomonadota	AlphaPseudomonadota	Holosporales	Holosporaceae	Candidatus_Gortzia
Taxa_00951	0	0	0.001	0	0	0	0	0	0	0	0	0	0	0	0	0	0.001	0	0	0	0	0	0	0	Bacteria	Pseudomonadota	AlphaPseudomonadota	Holosporales	Holosporaceae	Holospora
Taxa_00952	0	0	0	0	0	0	0	0	0	0	0	0	0	0	0	0	0	0	0	0	0	0	0	0	Bacteria	Pseudomonadota	AlphaPseudomonadota	Kiloniellales	Fodinicurvataceae	NA
Taxa_00953	0	0	0	0	0	0	0	0	0	0	0	0	0	0	0	0	0	0	0	0	0	0	0	0	Bacteria	Pseudomonadota	AlphaPseudomonadota	Kiloniellales	Kiloniellaceae	NA
Taxa_00954	0	0	0	0	0	0	0	0	0	0	0	0	0	0	0	0	0	0	0	0	0	0	0	0	Bacteria	Pseudomonadota	AlphaPseudomonadota	Kiloniellales	Kiloniellaceae	Limibacillus
Taxa_00955	0	0	0	0	0	0	0	0	0	0	0	0	0	0	0	0	0	0	0	0	0	0	0	0	Bacteria	Pseudomonadota	AlphaPseudomonadota	Kiloniellales	Kiloniellaceae	Pelagibius
Taxa_00956	0	0	0	0	0	0	0	0	0	0	0	0	0	0	0	0	0	0	0	0	0	0	0	0	Bacteria	Pseudomonadota	AlphaPseudomonadota	Kiloniellales	Kiloniellaceae	Tistlia
Taxa_00957	0	0	0	0	0	0	0	0	0	0	0	0	0	0	0	0	0	0	0	0	0	0	0	0	Bacteria	Pseudomonadota	AlphaPseudomonadota	Kordiimonadales	Kordiimonadaceae	Kordiimonas
Taxa_00958	0	0	0	0	0	0	0	0	0	0	0	0	0	0	0	0	0	0	0	0	0	0	0	0	Bacteria	Pseudomonadota	AlphaPseudomonadota	Micavibrionales	NA	NA
Taxa_00959	0	0	0	0	0	0	0	0	0	0	0	0	0	0	0	0	0	0	0	0	0	0	0	0	Bacteria	Pseudomonadota	AlphaPseudomonadota	Micavibrionales	Micavibrionaceae	NA
Taxa_00960	0	0	0	0	0	0	0	0	0	0	0	0	0	0	0	0	0	0	0	0	0	0	0	0	Bacteria	Pseudomonadota	AlphaPseudomonadota	Micavibrionales	Micavibrionaceae	Micavibrio
Taxa_00961	0	0	0	0	0	0	0	0	0	0	0	0	0	0	0	0	0	0	0	0	0	0	0	0	Bacteria	Pseudomonadota	AlphaPseudomonadota	Micropepsales	Micropepsaceae	NA
Taxa_00962	0	0	0	0	0	0	0	0	0.001	0	0	0	0.001	0	0	0	0	0	0	0	0	0	0.001	0	Bacteria	Pseudomonadota	AlphaPseudomonadota	Micropepsales	Micropepsaceae	Micropepsis
Taxa_00963	0	0	0	0	0	0	0	0	0	0	0	0	0	0	0	0	0	0	0	0	0	0	0	0	Bacteria	Pseudomonadota	AlphaPseudomonadota	Micropepsales	Micropepsaceae	Rhizomicrobium
Taxa_00964	0	0	0	0	0	0	0	0	0	0	0	0	0	0	0	0	0	0	0	0	0	0	0	0.001	Bacteria	Pseudomonadota	AlphaPseudomonadota	NRL2	NA	NA
Taxa_00965	0	0	0	0	0	0	0	0	0	0	0	0	0	0	0	0	0	0	0	0	0	0	0.001	0	Bacteria	Pseudomonadota	AlphaPseudomonadota	Paracaedibacterales	Paracaedibacteraceae	Candidatus_Finniella
Taxa_00966	0	0	0	0	0	0	0	0	0	0	0	0	0.001	0	0	0	0	0	0	0	0	0	0	0	Bacteria	Pseudomonadota	AlphaPseudomonadota	Parvibaculales	OCS116_clade	NA
Taxa_00967	0	0	0	0	0	0	0	0	0	0	0	0	0	0	0	0	0	0	0	0	0	0	0	0	Bacteria	Pseudomonadota	AlphaPseudomonadota	Parvibaculales	Parvibaculaceae	Parvibaculum
Taxa_00968	0	0	0	0	0	0	0	0	0	0	0	0	0	0	0	0	0	0	0	0	0	0	0	0	Bacteria	Pseudomonadota	AlphaPseudomonadota	Parvibaculales	Parvibaculaceae	Rhodoligotrophos
Taxa_00969	0	0	0	0	0	0	0	0	0	0	0	0	0	0	0	0	0	0	0	0	0	0	0	0	Bacteria	Pseudomonadota	AlphaPseudomonadota	Parvibaculales	PS1_clade	NA
Taxa_00970	0	0	0	0	0	0	0	0	0	0	0	0	0	0	0	0	0	0	0	0	0	0	0	0	Bacteria	Pseudomonadota	AlphaPseudomonadota	Puniceispirillales	NA	NA
Taxa_00971	0	0	0	0	0	0	0	0	0	0	0	0	0	0	0	0	0.002	0	0	0	0	0	0	0	Bacteria	Pseudomonadota	AlphaPseudomonadota	Puniceispirillales	Puniceispirillales_Incertae_Sedis	Constrictibacter
Taxa_00972	0	0	0	0	0	0	0	0	0	0	0	0	0	0	0	0	0	0	0	0	0	0	0	0	Bacteria	Pseudomonadota	AlphaPseudomonadota	Puniceispirillales	SAR116_clade	NA
Taxa_00973	0	0	0	0	0	0	0	0	0	0	0	0	0	0	0	0	0	0	0	0	0	0	0	0	Bacteria	Pseudomonadota	AlphaPseudomonadota	Puniceispirillales	SAR116_clade	Candidatus_Puniceispirillum
Taxa_00974	0	0	0	0.001	0	0	0	0	0	0	0	0	0	0	0	0	0	0	0	0	0	0	0	0	Bacteria	Pseudomonadota	AlphaPseudomonadota	Reyranellales	Reyranellaceae	NA
Taxa_00975	0	0	0	0	0	0	0	0	0	0	0	0	0	0	0	0	0	0	0	0	0	0	0	0	Bacteria	Pseudomonadota	AlphaPseudomonadota	Rhizobiales	A0839	NA
Taxa_00976	0	0	0	0	0	0	0	0	0	0	0	0	0	0	0	0	0	0	0	0	0	0	0.001	0	Bacteria	Pseudomonadota	AlphaPseudomonadota	Rhizobiales	Amb-16S-1323	NA
Taxa_00977	0	0	0	0	0	0	0	0	0	0	0	0	0	0	0	0	0	0	0	0	0	0	0	0	Bacteria	Pseudomonadota	AlphaPseudomonadota	Rhizobiales	Beijerinckiaceae	1174-901-12
Taxa_00978	0	0	0.001	0	0	0	0	0	0	0	0	0	0	0	0	0	0	0	0	0	0	0	0	0	Bacteria	Pseudomonadota	AlphaPseudomonadota	Rhizobiales	Beijerinckiaceae	28-YEA-48
Taxa_00979	0	0	0.001	0	0	0	0	0	0	0	0	0	0	0	0	0	0	0	0	0	0.001	0	0	0	Bacteria	Pseudomonadota	AlphaPseudomonadota	Rhizobiales	Beijerinckiaceae	Beijerinckia
Taxa_00980	0	0	0	0	0	0	0	0	0	0	0	0	0	0	0	0	0	0	0	0	0	0	0	0	Bacteria	Pseudomonadota	AlphaPseudomonadota	Rhizobiales	Beijerinckiaceae	Bosea
Taxa_00981	0	0	0	0	0	0	0.001	0	0	0	0	0	0	0	0	0	0	0	0	0	0	0	0.001	0	Bacteria	Pseudomonadota	AlphaPseudomonadota	Rhizobiales	Beijerinckiaceae	Camelimonas
Taxa_00982	0.002	0	0	0	0	0	0	0	0	0.001	0	0	0	0	0	0	0	0	0	0	0	0	0	0	Bacteria	Pseudomonadota	AlphaPseudomonadota	Rhizobiales	Beijerinckiaceae	Chelatococcus
Taxa_00983	0	0	0	0	0	0	0	0	0	0	0	0	0	0	0	0	0	0	0	0	0.001	0	0	0	Bacteria	Pseudomonadota	AlphaPseudomonadota	Rhizobiales	Beijerinckiaceae	FFCH5858
Taxa_00984	0	0	0	0	0	0	0.001	0	0	0	0	0	0	0	0	0	0.001	0	0	0.001	0	0	0	0.001	Bacteria	Pseudomonadota	AlphaPseudomonadota	Rhizobiales	Beijerinckiaceae	FukuN57
Taxa_00985	0	0	0	0	0	0	0	0	0	0	0	0	0	0	0	0	0	0	0	0	0	0	0	0	Bacteria	Pseudomonadota	AlphaPseudomonadota	Rhizobiales	Beijerinckiaceae	Methylobacterium-Methylorubrum
Taxa_00986	0	0	0.001	0	0	0	0	0	0	0	0	0	0	0	0	0	0.001	0	0	0	0	0	0	0	Bacteria	Pseudomonadota	AlphaPseudomonadota	Rhizobiales	Beijerinckiaceae	Methylocapsa
Taxa_00987	0	0	0	0	0	0	0	0	0	0	0	0	0	0	0	0	0	0	0	0	0	0	0	0	Bacteria	Pseudomonadota	AlphaPseudomonadota	Rhizobiales	Beijerinckiaceae	Methylocella
Taxa_00988	0.001	0	0	0	0	0	0	0	0.001	0	0	0	0	0	0	0	0	0	0	0	0	0	0	0	Bacteria	Pseudomonadota	AlphaPseudomonadota	Rhizobiales	Beijerinckiaceae	Methylocystis
Taxa_00989	0	0	0	0	0	0	0	0	0	0	0	0.001	0	0	0	0	0	0	0	0	0	0	0	0	Bacteria	Pseudomonadota	AlphaPseudomonadota	Rhizobiales	Beijerinckiaceae	Methylorosula
Taxa_00990	0	0.001	0	0	0	0	0	0	0	0	0	0	0	0.001	0	0	0	0	0	0	0	0	0	0	Bacteria	Pseudomonadota	AlphaPseudomonadota	Rhizobiales	Beijerinckiaceae	Methylovirgula
Taxa_00991	0	0	0	0	0	0	0	0	0	0	0	0	0	0	0	0	0	0	0	0	0	0	0	0	Bacteria	Pseudomonadota	AlphaPseudomonadota	Rhizobiales	Beijerinckiaceae	Microvirga
Taxa_00992	0	0	0	0	0	0	0	0	0	0	0	0	0	0	0	0	0	0	0	0	0	0	0	0	Bacteria	Pseudomonadota	AlphaPseudomonadota	Rhizobiales	Beijerinckiaceae	Neo-b11
Taxa_00993	0	0	0	0	0	0	0	0	0	0	0	0	0	0	0	0	0	0	0	0	0	0	0	0	Bacteria	Pseudomonadota	AlphaPseudomonadota	Rhizobiales	Beijerinckiaceae	Psychroglaciecola
Taxa_00994	0	0	0	0	0	0	0	0	0	0	0	0	0	0	0	0	0	0	0	0	0	0	0	0	Bacteria	Pseudomonadota	AlphaPseudomonadota	Rhizobiales	Beijerinckiaceae	Qingshengfania
Taxa_00995	0	0	0	0	0	0	0	0	0	0	0	0	0	0	0	0	0	0	0	0	0	0	0	0	Bacteria	Pseudomonadota	AlphaPseudomonadota	Rhizobiales	Beijerinckiaceae	Rhodoblastus
Taxa_00996	0	0	0	0	0	0	0	0	0	0	0	0	0	0	0	0	0	0	0	0	0	0.001	0	0	Bacteria	Pseudomonadota	AlphaPseudomonadota	Rhizobiales	Beijerinckiaceae	Roseiarcus
Taxa_00997	0	0	0	0	0	0	0	0	0.002	0	0	0	0	0	0	0	0	0	0	0	0	0.001	0	0	Bacteria	Pseudomonadota	AlphaPseudomonadota	Rhizobiales	Beijerinckiaceae	Salinarimonas
Taxa_00998	0	0.001	0	0	0	0	0	0	0	0	0	0	0	0	0	0	0	0	0	0	0	0.001	0	0	Bacteria	Pseudomonadota	AlphaPseudomonadota	Rhizobiales	C2U	NA
Taxa_00999	0	0	0	0	0	0	0	0	0	0	0	0	0	0	0	0	0	0	0	0	0	0	0	0	Bacteria	Pseudomonadota	AlphaPseudomonadota	Rhizobiales	D05-2	NA
Taxa_01000	0	0	0	0	0	0	0	0	0	0	0	0	0	0	0	0	0	0	0	0	0	0	0	0	Bacteria	Pseudomonadota	AlphaPseudomonadota	Rhizobiales	Devosiaceae	Arsenicitalea
Taxa_01001	0	0	0	0	0	0	0	0	0	0	0	0	0	0	0	0	0	0	0	0	0	0	0	0	Bacteria	Pseudomonadota	AlphaPseudomonadota	Rhizobiales	Devosiaceae	Maritalea
Taxa_01002	0	0	0	0	0	0	0	0	0	0	0	0	0	0	0	0	0	0	0	0	0	0	0	0	Bacteria	Pseudomonadota	AlphaPseudomonadota	Rhizobiales	Devosiaceae	Paradevosia
Taxa_01003	0	0	0	0	0	0	0	0	0	0	0	0	0	0	0	0	0	0	0.001	0	0	0	0	0	Bacteria	Pseudomonadota	AlphaPseudomonadota	Rhizobiales	Devosiaceae	Pelagibacterium
Taxa_01004	0	0	0.001	0.001	0	0	0	0	0	0	0	0	0	0	0	0	0	0	0	0	0	0	0	0	Bacteria	Pseudomonadota	AlphaPseudomonadota	Rhizobiales	Hyphomicrobiaceae	Filomicrobium
Taxa_01005	0	0	0	0	0	0	0	0	0	0	0	0	0	0	0	0	0	0	0.001	0	0	0	0	0	Bacteria	Pseudomonadota	AlphaPseudomonadota	Rhizobiales	Kaistiaceae	Kaistia
Taxa_01006	0	0	0	0	0	0	0	0	0	0	0	0	0	0	0	0	0	0	0	0	0	0	0	0	Bacteria	Pseudomonadota	AlphaPseudomonadota	Rhizobiales	KF-JG30-B3	NA
Taxa_01007	0	0	0	0	0	0	0	0	0	0	0	0	0	0	0	0	0	0	0	0	0	0	0	0	Bacteria	Pseudomonadota	AlphaPseudomonadota	Rhizobiales	Labraceae	Labrys
Taxa_01008	0	0	0	0	0	0	0	0	0	0	0	0	0	0	0	0	0	0	0	0	0	0	0	0	Bacteria	Pseudomonadota	AlphaPseudomonadota	Rhizobiales	Lutibaculaceae	Lutibaculum
Taxa_01009	0	0	0	0	0	0	0	0	0	0	0	0	0	0	0	0	0	0	0.001	0	0	0	0	0	Bacteria	Pseudomonadota	AlphaPseudomonadota	Rhizobiales	Methyloligellaceae	NA
Taxa_01010	0	0	0	0	0	0	0	0	0	0	0	0	0	0	0	0	0	0	0	0	0	0	0	0	Bacteria	Pseudomonadota	AlphaPseudomonadota	Rhizobiales	Methyloligellaceae	Methyloceanibacter
Taxa_01011	0	0	0	0	0	0	0	0	0	0	0	0	0	0	0	0	0	0	0	0	0	0	0	0	Bacteria	Pseudomonadota	AlphaPseudomonadota	Rhizobiales	Methyloligellaceae	Rhodobium
Taxa_01012	0	0	0	0	0	0	0	0	0	0	0	0	0	0	0	0	0	0	0	0	0.001	0	0	0	Bacteria	Pseudomonadota	AlphaPseudomonadota	Rhizobiales	Methylopilaceae	NA
Taxa_01013	0	0	0	0	0	0	0	0	0	0	0	0	0	0	0	0	0	0	0	0	0	0	0	0	Bacteria	Pseudomonadota	AlphaPseudomonadota	Rhizobiales	Methylopilaceae	Albibacter
Taxa_01014	0.001	0	0	0	0.001	0	0	0	0	0	0	0	0	0	0	0	0	0	0	0	0	0	0	0	Bacteria	Pseudomonadota	AlphaPseudomonadota	Rhizobiales	Methylopilaceae	Hansschlegelia
Taxa_01015	0	0	0	0	0	0	0	0	0	0	0	0	0	0	0	0	0	0	0	0	0	0	0	0	Bacteria	Pseudomonadota	AlphaPseudomonadota	Rhizobiales	Methylopilaceae	Methylopila
Taxa_01016	0	0	0	0.001	0	0	0	0	0	0	0	0	0	0	0	0	0	0.001	0	0	0	0	0	0	Bacteria	Pseudomonadota	AlphaPseudomonadota	Rhizobiales	Pleomorphomonadaceae	NA
Taxa_01017	0	0	0	0	0	0.001	0	0	0	0	0	0	0	0	0	0	0	0	0	0	0	0	0	0	Bacteria	Pseudomonadota	AlphaPseudomonadota	Rhizobiales	Pleomorphomonadaceae	Chthonobacter
Taxa_01018	0	0	0	0	0	0	0	0	0	0	0	0	0	0	0	0	0	0	0	0	0	0	0	0	Bacteria	Pseudomonadota	AlphaPseudomonadota	Rhizobiales	Pleomorphomonadaceae	Pleomorphomonas
Taxa_01019	0	0	0	0	0	0	0	0	0	0	0	0	0	0	0	0	0	0	0	0.001	0	0.001	0	0	Bacteria	Pseudomonadota	AlphaPseudomonadota	Rhizobiales	Pleomorphomonadaceae	Prosthecomicrobium
Taxa_01020	0	0	0	0	0	0	0	0	0	0	0	0	0	0	0	0	0	0	0	0	0	0	0	0	Bacteria	Pseudomonadota	AlphaPseudomonadota	Rhizobiales	Rhizobiaceae	NA
Taxa_01021	0	0	0	0	0	0	0	0	0	0	0	0	0.001	0	0	0	0	0	0	0	0	0	0	0	Bacteria	Pseudomonadota	AlphaPseudomonadota	Rhizobiales	Rhizobiaceae	Aliihoeflea
Taxa_01022	0	0.001	0	0	0	0	0	0	0	0	0	0	0	0	0	0	0.001	0	0	0	0	0	0.001	0	Bacteria	Pseudomonadota	AlphaPseudomonadota	Rhizobiales	Rhizobiaceae	Allorhizobium-Neorhizobium-Pararhizobium-Rhizobium
Taxa_01023	0	0	0	0	0	0	0	0	0	0	0	0	0	0	0	0	0	0.001	0	0.001	0	0.001	0	0	Bacteria	Pseudomonadota	AlphaPseudomonadota	Rhizobiales	Rhizobiaceae	Aminobacter
Taxa_01024	0	0	0	0	0	0	0	0	0	0	0	0	0	0	0	0	0	0	0	0	0	0	0.001	0	Bacteria	Pseudomonadota	AlphaPseudomonadota	Rhizobiales	Rhizobiaceae	Aquamicrobium
Taxa_01025	0	0	0	0	0	0	0	0	0	0	0	0	0	0	0	0	0	0	0	0	0	0	0	0	Bacteria	Pseudomonadota	AlphaPseudomonadota	Rhizobiales	Rhizobiaceae	Aurantimonas
Taxa_01026	0	0	0	0	0	0	0	0	0	0	0	0	0	0	0	0.001	0	0	0	0	0	0	0	0	Bacteria	Pseudomonadota	AlphaPseudomonadota	Rhizobiales	Rhizobiaceae	Aureimonas
Taxa_01027	0	0	0	0	0	0	0	0	0	0	0	0	0	0	0	0	0	0	0	0	0	0	0	0	Bacteria	Pseudomonadota	AlphaPseudomonadota	Rhizobiales	Rhizobiaceae	Bartonella
Taxa_01028	0	0	0	0	0	0	0	0	0	0	0	0	0	0	0	0	0	0	0	0.001	0	0	0	0	Bacteria	Pseudomonadota	AlphaPseudomonadota	Rhizobiales	Rhizobiaceae	Brucella
Taxa_01029	0	0	0	0	0	0	0	0	0	0	0	0	0	0	0	0	0	0	0	0	0	0	0	0	Bacteria	Pseudomonadota	AlphaPseudomonadota	Rhizobiales	Rhizobiaceae	Chelativorans
Taxa_01030	0	0	0	0	0	0	0	0	0	0	0	0	0	0	0	0	0	0	0	0	0	0	0	0	Bacteria	Pseudomonadota	AlphaPseudomonadota	Rhizobiales	Rhizobiaceae	Cohaesibacter
Taxa_01031	0	0	0	0	0	0	0	0	0	0	0	0	0	0	0	0	0	0	0	0	0	0	0	0	Bacteria	Pseudomonadota	AlphaPseudomonadota	Rhizobiales	Rhizobiaceae	Corticibacterium
Taxa_01032	0	0	0	0	0	0	0	0	0	0	0	0	0	0	0	0	0	0	0	0	0	0	0	0	Bacteria	Pseudomonadota	AlphaPseudomonadota	Rhizobiales	Rhizobiaceae	Ensifer
Taxa_01033	0	0	0	0	0	0	0	0	0	0	0	0	0	0	0	0	0	0	0	0	0	0	0	0	Bacteria	Pseudomonadota	AlphaPseudomonadota	Rhizobiales	Rhizobiaceae	Hoeflea
Taxa_01034	0	0	0	0	0	0	0	0	0	0	0	0	0	0	0	0	0	0	0	0	0	0	0	0	Bacteria	Pseudomonadota	AlphaPseudomonadota	Rhizobiales	Rhizobiaceae	Mesorhizobium
Taxa_01035	0	0	0	0	0	0	0	0	0	0	0	0	0	0	0	0	0	0	0	0	0	0	0	0	Bacteria	Pseudomonadota	AlphaPseudomonadota	Rhizobiales	Rhizobiaceae	Mycoplana
Taxa_01036	0	0	0	0	0	0	0	0	0	0	0	0	0	0	0	0	0	0	0	0	0	0	0	0	Bacteria	Pseudomonadota	AlphaPseudomonadota	Rhizobiales	Rhizobiaceae	Nitratireductor
Taxa_01037	0	0	0	0	0	0	0	0	0	0	0	0	0	0	0	0	0	0	0	0	0	0	0	0	Bacteria	Pseudomonadota	AlphaPseudomonadota	Rhizobiales	Rhizobiaceae	Ochrobactrum
Taxa_01038	0	0	0	0	0	0	0	0	0	0	0	0	0	0	0	0	0	0	0	0	0	0	0	0	Bacteria	Pseudomonadota	AlphaPseudomonadota	Rhizobiales	Rhizobiaceae	Oricola
Taxa_01039	0	0	0	0	0	0	0	0	0	0	0	0	0	0	0	0	0	0	0	0	0	0	0	0	Bacteria	Pseudomonadota	AlphaPseudomonadota	Rhizobiales	Rhizobiaceae	Phyllobacterium
Taxa_01040	0	0	0	0	0	0	0	0	0	0	0	0	0	0	0	0	0	0	0	0	0	0	0	0	Bacteria	Pseudomonadota	AlphaPseudomonadota	Rhizobiales	Rhizobiaceae	Pseudahrensia
Taxa_01041	0	0	0	0	0	0	0	0	0	0	0	0	0	0	0	0	0	0	0	0	0	0	0	0	Bacteria	Pseudomonadota	AlphaPseudomonadota	Rhizobiales	Rhizobiaceae	Pseudaminobacter
Taxa_01042	0	0	0	0	0	0	0	0	0	0	0	0	0	0	0	0	0	0	0	0	0	0	0	0	Bacteria	Pseudomonadota	AlphaPseudomonadota	Rhizobiales	Rhizobiaceae	Pseudohoeflea
Taxa_01043	0	0	0	0	0	0	0	0	0	0	0	0	0	0	0	0	0	0	0	0	0	0	0	0	Bacteria	Pseudomonadota	AlphaPseudomonadota	Rhizobiales	Rhizobiaceae	Roseitalea
Taxa_01044	0	0	0	0	0	0	0	0	0	0	0	0	0	0	0	0	0	0	0	0	0	0.001	0	0	Bacteria	Pseudomonadota	AlphaPseudomonadota	Rhizobiales	Rhizobiaceae	Shinella
Taxa_01045	0	0	0	0	0	0	0	0	0	0	0	0	0	0	0	0	0	0	0	0	0	0	0	0	Bacteria	Pseudomonadota	AlphaPseudomonadota	Rhizobiales	Rhizobiales_Incertae_Sedis	Alsobacter
Taxa_01046	0	0	0	0	0	0	0	0	0	0	0	0	0	0	0	0	0	0	0	0.001	0	0	0	0.001	Bacteria	Pseudomonadota	AlphaPseudomonadota	Rhizobiales	Rhizobiales_Incertae_Sedis	Anderseniella
Taxa_01047	0	0	0	0	0	0	0	0	0	0	0	0	0	0.001	0	0	0	0	0.001	0	0	0	0	0	Bacteria	Pseudomonadota	AlphaPseudomonadota	Rhizobiales	Rhizobiales_Incertae_Sedis	Nordella
Taxa_01048	0	0	0	0	0	0	0	0	0	0	0	0	0	0	0	0	0	0	0	0	0	0	0	0	Bacteria	Pseudomonadota	AlphaPseudomonadota	Rhizobiales	Rhodobiaceae	Afifella
Taxa_01049	0	0	0	0	0	0	0	0	0	0	0	0	0	0	0	0	0	0	0	0	0	0	0	0	Bacteria	Pseudomonadota	AlphaPseudomonadota	Rhizobiales	Rhodobiaceae	Amorphus
Taxa_01050	0	0	0	0	0	0	0	0	0	0	0	0	0	0	0	0	0	0	0	0	0	0	0	0	Bacteria	Pseudomonadota	AlphaPseudomonadota	Rhizobiales	Rhodobiaceae	Tepidamorphus
Taxa_01051	0	0	0	0	0	0	0	0	0	0	0	0	0	0	0	0	0	0	0	0	0	0.001	0	0	Bacteria	Pseudomonadota	AlphaPseudomonadota	Rhizobiales	Rhodomicrobiaceae	Rhodomicrobium
Taxa_01052	0	0	0	0	0	0	0	0	0	0	0	0	0	0	0	0	0	0	0	0	0	0	0	0	Bacteria	Pseudomonadota	AlphaPseudomonadota	Rhizobiales	Stappiaceae	Agaricicola
Taxa_01053	0	0	0	0	0	0	0	0	0	0	0.001	0	0	0	0	0	0	0	0	0	0	0	0	0	Bacteria	Pseudomonadota	AlphaPseudomonadota	Rhizobiales	Stappiaceae	Breoghania
Taxa_01054	0	0	0	0	0	0	0	0	0	0	0	0	0	0	0	0	0	0	0	0	0	0	0	0	Bacteria	Pseudomonadota	AlphaPseudomonadota	Rhizobiales	Stappiaceae	Labrenzia
Taxa_01055	0	0	0	0	0	0	0	0	0	0	0	0	0	0	0	0	0	0	0	0	0	0	0	0	Bacteria	Pseudomonadota	AlphaPseudomonadota	Rhizobiales	Stappiaceae	Pannonibacter
Taxa_01056	0	0	0	0	0	0	0	0	0	0	0	0	0	0	0	0	0	0	0	0	0	0	0	0	Bacteria	Pseudomonadota	AlphaPseudomonadota	Rhizobiales	Stappiaceae	Polymorphum
Taxa_01057	0	0	0	0	0	0	0	0	0	0	0	0	0	0	0	0	0	0	0	0	0	0	0	0	Bacteria	Pseudomonadota	AlphaPseudomonadota	Rhizobiales	Stappiaceae	Pseudovibrio
Taxa_01058	0	0	0	0	0	0	0	0	0	0	0	0	0	0	0	0	0	0	0	0	0	0	0	0	Bacteria	Pseudomonadota	AlphaPseudomonadota	Rhizobiales	Stappiaceae	Stappia
Taxa_01059	0	0	0	0	0	0	0	0	0	0	0	0	0	0	0	0	0	0	0	0	0	0	0	0	Bacteria	Pseudomonadota	AlphaPseudomonadota	Rhizobiales	Thermopetrobacteraceae	Thermopetrobacter
Taxa_01060	0	0	0	0	0	0	0	0	0	0	0	0	0	0	0	0	0	0	0	0	0.001	0	0	0	Bacteria	Pseudomonadota	AlphaPseudomonadota	Rhizobiales	Xanthobacteraceae	Afipia
Taxa_01061	0	0	0	0	0	0	0	0	0	0	0	0	0	0	0	0	0	0	0	0	0	0	0	0	Bacteria	Pseudomonadota	AlphaPseudomonadota	Rhizobiales	Xanthobacteraceae	Ancylobacter
Taxa_01062	0	0	0	0	0	0	0	0	0	0	0	0	0	0	0	0	0	0	0	0	0	0	0	0	Bacteria	Pseudomonadota	AlphaPseudomonadota	Rhizobiales	Xanthobacteraceae	Blastochloris
Taxa_01063	0	0	0	0	0	0	0	0	0	0	0	0	0	0	0	0	0	0	0	0	0	0.001	0	0	Bacteria	Pseudomonadota	AlphaPseudomonadota	Rhizobiales	Xanthobacteraceae	Nitrobacter
Taxa_01064	0	0	0	0	0.001	0	0	0	0	0	0	0	0	0	0	0	0	0	0	0	0	0	0	0	Bacteria	Pseudomonadota	AlphaPseudomonadota	Rhizobiales	Xanthobacteraceae	Pseudorhodoplanes
Taxa_01065	0	0	0	0	0	0	0	0	0	0	0	0	0	0	0	0	0	0	0	0	0	0	0	0	Bacteria	Pseudomonadota	AlphaPseudomonadota	Rhizobiales	Xanthobacteraceae	Pseudoxanthobacter
Taxa_01066	0	0.001	0	0	0	0	0	0	0	0	0	0	0	0	0	0	0	0	0	0	0	0.001	0	0	Bacteria	Pseudomonadota	AlphaPseudomonadota	Rhizobiales	Xanthobacteraceae	Rhodopseudomonas
Taxa_01067	0	0	0	0	0	0	0	0	0	0	0	0	0	0	0	0	0	0	0	0	0	0	0	0	Bacteria	Pseudomonadota	AlphaPseudomonadota	Rhizobiales	Xanthobacteraceae	Starkeya
Taxa_01068	0.001	0.001	0	0	0	0	0	0	0	0	0	0	0	0	0	0	0	0	0.001	0	0	0	0	0	Bacteria	Pseudomonadota	AlphaPseudomonadota	Rhizobiales	Xanthobacteraceae	Tardiphaga
Taxa_01069	0	0	0	0	0	0	0	0	0	0	0	0	0	0	0	0	0	0	0	0	0	0.001	0	0	Bacteria	Pseudomonadota	AlphaPseudomonadota	Rhizobiales	Xanthobacteraceae	Variibacter
Taxa_01070	0	0	0	0	0	0	0	0	0	0	0	0	0	0	0	0	0	0	0	0	0	0	0	0	Bacteria	Pseudomonadota	AlphaPseudomonadota	Rhizobiales	Xanthobacteraceae	Xanthobacter
Taxa_01071	0	0	0	0	0	0	0	0	0	0	0	0	0	0	0	0	0	0	0	0	0	0	0	0	Bacteria	Pseudomonadota	AlphaPseudomonadota	Rhodobacterales	Rhodobacteraceae	Aestuariicoccus
Taxa_01072	0	0	0	0	0	0	0	0	0	0	0	0	0	0	0	0	0	0	0	0	0	0	0	0	Bacteria	Pseudomonadota	AlphaPseudomonadota	Rhodobacterales	Rhodobacteraceae	Albidovulum
Taxa_01073	0	0	0	0	0	0	0	0	0	0	0	0	0	0	0.001	0	0	0	0	0	0	0	0	0	Bacteria	Pseudomonadota	AlphaPseudomonadota	Rhodobacterales	Rhodobacteraceae	Albirhodobacter
Taxa_01074	0	0	0.001	0	0	0	0	0	0	0	0	0	0.002	0	0	0	0.002	0	0	0	0	0	0	0	Bacteria	Pseudomonadota	AlphaPseudomonadota	Rhodobacterales	Rhodobacteraceae	Amaricoccus
Taxa_01075	0	0	0	0	0	0	0	0	0	0	0	0	0	0	0	0	0	0	0	0	0	0	0	0	Bacteria	Pseudomonadota	AlphaPseudomonadota	Rhodobacterales	Rhodobacteraceae	Amylibacter
Taxa_01076	0	0	0	0	0	0	0	0	0	0	0	0	0	0	0	0	0	0	0	0	0	0	0	0	Bacteria	Pseudomonadota	AlphaPseudomonadota	Rhodobacterales	Rhodobacteraceae	Celeribacter
Taxa_01077	0	0	0	0	0	0	0	0	0	0	0	0	0	0	0	0	0	0	0	0	0	0	0	0	Bacteria	Pseudomonadota	AlphaPseudomonadota	Rhodobacterales	Rhodobacteraceae	Cereibacter
Taxa_01078	0	0	0	0	0	0	0	0	0	0	0	0	0	0	0	0	0	0	0	0	0	0	0	0	Bacteria	Pseudomonadota	AlphaPseudomonadota	Rhodobacterales	Rhodobacteraceae	Citreimonas
Taxa_01079	0	0	0	0	0	0	0	0	0	0	0	0	0	0	0	0	0	0	0	0	0	0	0	0	Bacteria	Pseudomonadota	AlphaPseudomonadota	Rhodobacterales	Rhodobacteraceae	Cribrihabitans
Taxa_01080	0	0	0	0	0	0	0	0	0	0	0	0	0.001	0	0	0	0	0	0	0	0	0	0	0	Bacteria	Pseudomonadota	AlphaPseudomonadota	Rhodobacterales	Rhodobacteraceae	Defluviimonas
Taxa_01081	0	0	0	0	0	0	0	0	0	0	0	0	0	0	0	0	0	0	0	0	0	0	0	0	Bacteria	Pseudomonadota	AlphaPseudomonadota	Rhodobacterales	Rhodobacteraceae	Dinoroseobacter
Taxa_01082	0	0	0	0	0	0	0	0	0	0	0	0	0	0	0	0.002	0.001	0	0	0	0	0	0	0	Bacteria	Pseudomonadota	AlphaPseudomonadota	Rhodobacterales	Rhodobacteraceae	Falsirhodobacter
Taxa_01083	0	0	0	0	0	0	0	0	0	0	0	0	0	0	0	0	0	0	0	0	0	0	0	0	Bacteria	Pseudomonadota	AlphaPseudomonadota	Rhodobacterales	Rhodobacteraceae	Flavimaricola
Taxa_01084	0	0	0	0	0	0	0	0	0	0	0	0	0	0	0	0	0	0	0	0	0	0	0	0	Bacteria	Pseudomonadota	AlphaPseudomonadota	Rhodobacterales	Rhodobacteraceae	Frigidibacter
Taxa_01085	0	0	0	0	0	0	0	0	0	0	0	0	0	0	0	0	0	0	0	0	0	0	0	0	Bacteria	Pseudomonadota	AlphaPseudomonadota	Rhodobacterales	Rhodobacteraceae	Haematobacter
Taxa_01086	0	0	0	0.001	0	0	0	0	0	0	0	0	0	0	0	0	0	0	0	0	0	0	0	0	Bacteria	Pseudomonadota	AlphaPseudomonadota	Rhodobacterales	Rhodobacteraceae	Halocynthiibacter
Taxa_01087	0	0	0	0	0	0	0	0	0	0	0	0	0	0	0	0	0	0	0	0	0	0	0	0	Bacteria	Pseudomonadota	AlphaPseudomonadota	Rhodobacterales	Rhodobacteraceae	Halovulum
Taxa_01088	0	0	0	0	0	0	0	0	0	0	0	0	0	0	0	0	0	0	0	0	0	0	0	0	Bacteria	Pseudomonadota	AlphaPseudomonadota	Rhodobacterales	Rhodobacteraceae	Jannaschia
Taxa_01089	0	0	0	0	0	0.001	0	0	0	0	0	0.001	0	0	0	0	0	0	0	0	0	0	0	0	Bacteria	Pseudomonadota	AlphaPseudomonadota	Rhodobacterales	Rhodobacteraceae	Jhaorihella
Taxa_01090	0	0	0	0	0	0	0	0	0	0	0	0	0	0	0	0	0	0	0	0	0	0	0	0	Bacteria	Pseudomonadota	AlphaPseudomonadota	Rhodobacterales	Rhodobacteraceae	Limibaculum
Taxa_01091	0.001	0	0	0	0	0	0	0	0	0	0	0	0	0	0	0	0	0	0	0	0	0	0	0	Bacteria	Pseudomonadota	AlphaPseudomonadota	Rhodobacterales	Rhodobacteraceae	Limimaricola
Taxa_01092	0	0	0	0	0	0	0	0	0	0	0	0	0	0	0	0	0	0	0	0	0	0	0	0	Bacteria	Pseudomonadota	AlphaPseudomonadota	Rhodobacterales	Rhodobacteraceae	Litorimicrobium
Taxa_01093	0	0	0	0	0	0	0	0	0	0	0	0	0	0	0.001	0	0	0	0.001	0	0	0	0	0	Bacteria	Pseudomonadota	AlphaPseudomonadota	Rhodobacterales	Rhodobacteraceae	Maribius
Taxa_01094	0	0	0.001	0	0	0	0	0	0	0	0	0	0	0	0	0	0	0	0	0	0	0	0	0	Bacteria	Pseudomonadota	AlphaPseudomonadota	Rhodobacterales	Rhodobacteraceae	Maritimibacter
Taxa_01095	0	0	0	0	0	0	0	0	0	0	0	0	0	0	0	0	0	0	0.001	0	0	0	0	0	Bacteria	Pseudomonadota	AlphaPseudomonadota	Rhodobacterales	Rhodobacteraceae	Nioella
Taxa_01096	0	0	0	0	0	0	0	0	0	0	0	0	0	0	0	0	0	0	0	0	0	0	0	0	Bacteria	Pseudomonadota	AlphaPseudomonadota	Rhodobacterales	Rhodobacteraceae	Oceaniovalibus
Taxa_01097	0	0	0	0	0	0	0	0	0	0	0	0	0	0	0	0	0	0	0	0	0	0	0	0	Bacteria	Pseudomonadota	AlphaPseudomonadota	Rhodobacterales	Rhodobacteraceae	Octadecabacter
Taxa_01098	0	0	0	0	0	0	0	0	0	0	0	0	0	0	0	0	0	0	0	0	0	0	0	0	Bacteria	Pseudomonadota	AlphaPseudomonadota	Rhodobacterales	Rhodobacteraceae	Paenirhodobacter
Taxa_01099	0	0	0	0	0	0	0	0	0	0	0	0	0	0	0	0	0	0	0	0	0	0	0	0	Bacteria	Pseudomonadota	AlphaPseudomonadota	Rhodobacterales	Rhodobacteraceae	Palleronia-Pseudomaribius
Taxa_01100	0	0.001	0	0	0	0	0	0	0	0	0	0	0	0	0	0	0	0	0	0	0	0	0	0	Bacteria	Pseudomonadota	AlphaPseudomonadota	Rhodobacterales	Rhodobacteraceae	Paracoccus
Taxa_01101	0	0	0	0	0	0	0	0	0	0	0	0	0	0	0	0	0	0	0	0	0	0	0	0	Bacteria	Pseudomonadota	AlphaPseudomonadota	Rhodobacterales	Rhodobacteraceae	Phaeobacter
Taxa_01102	0.001	0	0	0	0	0	0	0	0	0	0	0	0	0	0	0	0	0	0	0	0	0	0	0	Bacteria	Pseudomonadota	AlphaPseudomonadota	Rhodobacterales	Rhodobacteraceae	Pseudophaeobacter
Taxa_01103	0	0	0	0	0	0	0	0	0	0	0	0	0	0	0	0	0	0	0	0	0	0	0	0	Bacteria	Pseudomonadota	AlphaPseudomonadota	Rhodobacterales	Rhodobacteraceae	Pseudoruegeria
Taxa_01104	0	0	0	0	0	0	0	0	0	0	0	0	0	0	0	0	0	0	0.001	0	0	0	0	0	Bacteria	Pseudomonadota	AlphaPseudomonadota	Rhodobacterales	Rhodobacteraceae	Rhodobaculum
Taxa_01105	0	0	0	0	0	0	0	0	0	0	0	0	0	0	0	0	0	0	0	0	0	0	0	0	Bacteria	Pseudomonadota	AlphaPseudomonadota	Rhodobacterales	Rhodobacteraceae	Rhodovulum
Taxa_01106	0	0	0	0	0	0	0	0	0	0	0	0	0	0	0	0	0	0	0	0	0	0	0	0	Bacteria	Pseudomonadota	AlphaPseudomonadota	Rhodobacterales	Rhodobacteraceae	Roseicyclus
Taxa_01107	0	0	0	0	0.001	0	0	0	0	0	0	0	0	0	0	0	0	0	0	0	0	0	0	0	Bacteria	Pseudomonadota	AlphaPseudomonadota	Rhodobacterales	Rhodobacteraceae	Roseivivax
Taxa_01108	0	0	0	0	0	0	0	0	0	0	0	0	0	0	0	0	0	0	0	0	0	0	0	0	Bacteria	Pseudomonadota	AlphaPseudomonadota	Rhodobacterales	Rhodobacteraceae	Roseobacter_clade_CHAB-I-5_lineage
Taxa_01109	0	0	0	0	0	0	0	0	0	0	0	0	0	0	0	0	0	0	0	0	0	0	0	0	Bacteria	Pseudomonadota	AlphaPseudomonadota	Rhodobacterales	Rhodobacteraceae	Roseovarius
Taxa_01110	0	0	0	0	0	0	0	0	0	0	0	0	0	0	0	0	0	0.001	0	0	0	0	0	0	Bacteria	Pseudomonadota	AlphaPseudomonadota	Rhodobacterales	Rhodobacteraceae	Rubellimicrobium
Taxa_01111	0	0	0	0	0	0	0	0	0	0	0	0	0	0	0	0	0	0	0	0	0	0	0	0	Bacteria	Pseudomonadota	AlphaPseudomonadota	Rhodobacterales	Rhodobacteraceae	Rubrimonas
Taxa_01112	0	0	0	0	0	0	0	0	0	0	0	0	0.001	0	0	0	0	0	0	0.001	0	0	0	0	Bacteria	Pseudomonadota	AlphaPseudomonadota	Rhodobacterales	Rhodobacteraceae	Ruegeria
Taxa_01113	0	0	0	0	0	0	0	0	0	0	0	0	0	0	0	0	0	0	0	0	0	0	0	0	Bacteria	Pseudomonadota	AlphaPseudomonadota	Rhodobacterales	Rhodobacteraceae	Salinihabitans
Taxa_01114	0	0	0	0	0	0	0	0	0	0	0	0	0	0	0	0	0	0	0	0	0	0	0	0	Bacteria	Pseudomonadota	AlphaPseudomonadota	Rhodobacterales	Rhodobacteraceae	Sedimentitalea
Taxa_01115	0.001	0	0	0	0	0	0	0	0	0	0	0	0	0	0	0	0	0	0	0	0	0	0.001	0	Bacteria	Pseudomonadota	AlphaPseudomonadota	Rhodobacterales	Rhodobacteraceae	Seohaeicola
Taxa_01116	0	0	0	0	0	0	0	0	0	0	0	0	0	0	0	0	0	0	0	0	0	0	0	0.001	Bacteria	Pseudomonadota	AlphaPseudomonadota	Rhodobacterales	Rhodobacteraceae	Tabrizicola
Taxa_01117	0	0	0	0	0	0	0	0	0	0	0	0	0	0	0	0	0	0	0	0	0.001	0	0	0	Bacteria	Pseudomonadota	AlphaPseudomonadota	Rhodobacterales	Rhodobacteraceae	Thalassobius
Taxa_01118	0	0	0	0	0	0	0	0	0	0	0	0	0	0	0	0	0	0	0	0	0	0	0	0	Bacteria	Pseudomonadota	AlphaPseudomonadota	Rhodobacterales	Rhodobacteraceae	Thioclava
Taxa_01119	0	0	0	0	0	0	0	0	0	0	0	0.001	0	0	0	0	0	0	0	0	0	0	0	0	Bacteria	Pseudomonadota	AlphaPseudomonadota	Rhodobacterales	Rhodobacteraceae	Tropicimonas
Taxa_01120	0	0	0	0	0	0	0	0	0.001	0	0	0	0	0	0	0.001	0	0	0	0	0	0	0	0	Bacteria	Pseudomonadota	AlphaPseudomonadota	Rhodobacterales	Rhodobacteraceae	Wenxinia
Taxa_01121	0	0	0	0	0	0	0	0	0	0	0	0	0	0	0	0	0	0	0	0	0	0	0	0	Bacteria	Pseudomonadota	AlphaPseudomonadota	Rhodobacterales	Rhodobacteraceae	Yangia
Taxa_01122	0	0	0	0	0	0	0	0	0	0	0	0	0	0	0	0	0	0	0	0	0	0	0	0	Bacteria	Pseudomonadota	AlphaPseudomonadota	Rhodobacterales	Rhodobacteraceae	Yoonia-Loktanella
Taxa_01123	0	0	0	0	0	0	0	0	0	0	0	0	0	0	0	0	0	0	0	0	0.001	0	0	0	Bacteria	Pseudomonadota	AlphaPseudomonadota	Rhodospirillales	AEGEAN-169_marine_group	NA
Taxa_01124	0	0	0	0	0	0	0	0	0	0	0	0	0	0	0	0	0	0	0	0	0	0	0	0	Bacteria	Pseudomonadota	AlphaPseudomonadota	Rhodospirillales	Magnetospiraceae	NA
Taxa_01125	0	0	0	0	0	0	0	0	0	0	0	0	0	0	0	0	0	0	0	0	0.001	0	0	0	Bacteria	Pseudomonadota	AlphaPseudomonadota	Rhodospirillales	Magnetospiraceae	Magnetospira
Taxa_01126	0	0	0	0	0	0	0	0	0	0	0	0	0	0	0	0	0	0	0	0	0	0	0	0	Bacteria	Pseudomonadota	AlphaPseudomonadota	Rhodospirillales	Magnetospiraceae	Magnetovibrio
Taxa_01127	0.001	0	0	0	0	0	0	0	0	0	0	0	0	0	0	0	0	0	0	0	0	0	0	0	Bacteria	Pseudomonadota	AlphaPseudomonadota	Rhodospirillales	Magnetospirillaceae	NA
Taxa_01128	0	0	0	0	0	0	0.001	0	0	0	0	0	0	0	0	0	0	0	0	0	0	0	0.001	0	Bacteria	Pseudomonadota	AlphaPseudomonadota	Rhodospirillales	Magnetospirillaceae	Magnetospirillum
Taxa_01129	0	0	0	0	0	0	0	0	0	0	0	0	0	0	0	0	0	0	0	0	0	0	0	0	Bacteria	Pseudomonadota	AlphaPseudomonadota	Rhodospirillales	Magnetospirillaceae	Telmatospirillum
Taxa_01130	0	0	0	0	0	0	0	0	0	0	0	0	0	0	0	0	0	0	0	0	0	0	0	0	Bacteria	Pseudomonadota	AlphaPseudomonadota	Rhodospirillales	Rhodospirillaceae	NA
Taxa_01131	0	0	0	0	0	0	0	0	0	0	0	0	0	0	0	0	0	0	0	0	0	0	0	0	Bacteria	Pseudomonadota	AlphaPseudomonadota	Rhodospirillales	Rhodospirillaceae	BRH-c57
Taxa_01132	0	0	0	0	0	0	0	0	0	0.001	0	0	0	0	0	0	0	0	0	0	0	0	0	0	Bacteria	Pseudomonadota	AlphaPseudomonadota	Rickettsiales	AB1	NA
Taxa_01133	0	0	0	0	0	0	0	0	0	0	0	0	0	0	0	0	0	0	0	0	0	0	0	0	Bacteria	Pseudomonadota	AlphaPseudomonadota	Rickettsiales	bac2nit3	NA
Taxa_01134	0	0	0	0	0	0	0	0	0	0	0	0	0	0	0	0	0	0	0	0	0	0	0	0	Bacteria	Pseudomonadota	AlphaPseudomonadota	Rickettsiales	Fokiniaceae	Candidatus_Lariskella
Taxa_01135	0	0	0	0	0	0	0	0	0	0	0	0	0	0	0	0	0	0	0	0	0	0	0	0	Bacteria	Pseudomonadota	AlphaPseudomonadota	Rickettsiales	Fokiniaceae	MD3-55
Taxa_01136	0	0	0	0	0	0	0	0	0	0	0	0	0	0	0	0	0	0	0	0	0	0	0	0	Bacteria	Pseudomonadota	AlphaPseudomonadota	Rickettsiales	Mitochondria	NA
Taxa_01137	0	0	0	0	0	0	0	0	0	0	0	0	0	0	0	0	0	0	0	0	0	0	0	0	Bacteria	Pseudomonadota	AlphaPseudomonadota	Rickettsiales	Rickettsiaceae	Ac37b
Taxa_01138	0.001	0	0	0	0	0	0	0	0	0	0	0	0	0	0	0	0	0	0	0	0	0	0	0	Bacteria	Pseudomonadota	AlphaPseudomonadota	Rickettsiales	Rickettsiaceae	Candidatus_Arcanobacter
Taxa_01139	0.001	0	0	0	0	0	0	0	0	0	0	0	0	0	0	0	0	0	0	0	0	0	0	0	Bacteria	Pseudomonadota	AlphaPseudomonadota	Rickettsiales	Rickettsiaceae	Candidatus_Gigarickettsia
Taxa_01140	0	0	0	0	0	0	0	0	0	0	0	0	0	0	0	0	0	0	0	0	0	0	0	0	Bacteria	Pseudomonadota	AlphaPseudomonadota	Rickettsiales	Rickettsiaceae	Candidatus_Megaira
Taxa_01141	0	0	0	0	0	0	0	0	0	0	0	0	0	0	0	0	0	0	0	0	0	0	0	0	Bacteria	Pseudomonadota	AlphaPseudomonadota	Rickettsiales	Rickettsiaceae	Rickettsia
Taxa_01142	0	0	0	0	0	0	0	0	0	0	0	0	0	0	0	0	0	0	0	0	0.001	0	0	0	Bacteria	Pseudomonadota	AlphaPseudomonadota	Rickettsiales	Rickettsiales_fa	Candidatus_Jidaibacter
Taxa_01143	0	0	0	0	0	0	0	0	0	0	0	0	0	0	0	0	0	0	0	0	0	0	0	0	Bacteria	Pseudomonadota	AlphaPseudomonadota	Rickettsiales	Rickettsiales_fa	Candidatus_Midichloria
Taxa_01144	0	0.001	0	0	0	0	0	0	0	0	0	0	0	0	0	0	0	0	0	0	0	0	0	0	Bacteria	Pseudomonadota	AlphaPseudomonadota	Sphingomonadales	Sphingomonadaceae	Altererythrobacter
Taxa_01145	0	0	0	0	0	0	0	0	0	0	0	0	0	0	0	0	0	0	0	0	0	0	0	0	Bacteria	Pseudomonadota	AlphaPseudomonadota	Sphingomonadales	Sphingomonadaceae	Blastomonas
Taxa_01146	0	0	0	0	0	0	0	0	0	0	0	0	0	0	0	0	0	0	0	0	0	0	0	0	Bacteria	Pseudomonadota	AlphaPseudomonadota	Sphingomonadales	Sphingomonadaceae	Ellin6055
Taxa_01147	0	0	0	0	0	0	0	0	0	0	0	0	0	0	0	0	0	0	0	0	0	0	0	0	Bacteria	Pseudomonadota	AlphaPseudomonadota	Sphingomonadales	Sphingomonadaceae	Erythrobacter
Taxa_01148	0	0	0	0	0	0	0	0	0	0	0	0	0	0	0	0	0	0	0	0	0	0	0	0	Bacteria	Pseudomonadota	AlphaPseudomonadota	Sphingomonadales	Sphingomonadaceae	Hephaestia
Taxa_01149	0	0	0	0	0	0	0	0	0.002	0	0	0	0	0	0	0	0	0	0	0	0	0	0	0	Bacteria	Pseudomonadota	AlphaPseudomonadota	Sphingomonadales	Sphingomonadaceae	MN_122.2a
Taxa_01150	0	0	0	0	0	0	0	0	0	0	0	0	0	0	0	0	0	0	0	0	0	0	0	0	Bacteria	Pseudomonadota	AlphaPseudomonadota	Sphingomonadales	Sphingomonadaceae	Parablastomonas
Taxa_01151	0	0	0	0	0.001	0	0	0	0	0	0.001	0	0	0	0	0	0	0	0	0	0	0	0	0	Bacteria	Pseudomonadota	AlphaPseudomonadota	Sphingomonadales	Sphingomonadaceae	Plot4-2H12
Taxa_01152	0	0	0	0.001	0	0	0	0.001	0	0	0	0	0	0.001	0	0	0	0	0	0	0	0	0	0	Bacteria	Pseudomonadota	AlphaPseudomonadota	Sphingomonadales	Sphingomonadaceae	Porphyrobacter
Taxa_01153	0	0	0	0	0	0	0	0	0	0	0	0	0	0	0	0	0	0	0	0	0	0	0	0	Bacteria	Pseudomonadota	AlphaPseudomonadota	Sphingomonadales	Sphingomonadaceae	Qipengyuania
Taxa_01154	0	0	0	0	0	0	0	0	0	0	0	0	0	0	0	0	0	0	0	0	0	0	0	0	Bacteria	Pseudomonadota	AlphaPseudomonadota	Sphingomonadales	Sphingomonadaceae	Rhizorhapis
Taxa_01155	0	0	0	0	0	0	0	0	0	0	0	0	0	0	0	0	0	0	0	0	0.002	0	0	0	Bacteria	Pseudomonadota	AlphaPseudomonadota	Sphingomonadales	Sphingomonadaceae	Sandaracinobacter
Taxa_01156	0	0	0	0	0	0	0	0	0	0	0	0	0	0	0	0	0	0	0	0	0	0	0	0	Bacteria	Pseudomonadota	AlphaPseudomonadota	Sphingomonadales	Sphingomonadaceae	SD04E11
Taxa_01157	0	0.001	0	0	0	0	0	0	0	0	0	0	0	0	0	0	0	0	0	0	0	0	0	0	Bacteria	Pseudomonadota	AlphaPseudomonadota	Sphingomonadales	Sphingomonadaceae	Sphingoaurantiacus
Taxa_01158	0	0	0	0	0	0	0	0	0	0	0	0	0	0	0	0	0	0	0	0.001	0	0	0	0	Bacteria	Pseudomonadota	AlphaPseudomonadota	Sphingomonadales	Sphingomonadaceae	Sphingobium
Taxa_01159	0	0	0	0	0.001	0	0	0	0	0	0	0	0	0	0	0	0	0	0	0	0	0	0	0	Bacteria	Pseudomonadota	AlphaPseudomonadota	Sphingomonadales	Sphingomonadaceae	Sphingomicrobium
Taxa_01160	0	0	0	0	0	0	0	0	0	0	0	0	0	0	0	0	0	0	0	0	0	0	0	0.001	Bacteria	Pseudomonadota	AlphaPseudomonadota	Sphingomonadales	Sphingomonadaceae	Sphingopyxis
Taxa_01161	0	0	0	0	0	0	0	0	0	0	0	0	0	0	0	0	0	0	0	0	0	0	0	0	Bacteria	Pseudomonadota	AlphaPseudomonadota	Sphingomonadales	Sphingomonadaceae	Sphingosinicella
Taxa_01162	0	0	0	0	0	0	0	0	0	0	0	0	0	0	0.001	0	0	0	0	0	0	0	0	0	Bacteria	Pseudomonadota	AlphaPseudomonadota	Sphingomonadales	Sphingomonadaceae	Stakelama
Taxa_01163	0	0	0	0	0	0	0	0	0	0	0	0.001	0	0	0	0	0	0	0	0	0	0	0	0	Bacteria	Pseudomonadota	AlphaPseudomonadota	Sphingomonadales	Sphingomonadaceae	Zymomonas
Taxa_01164	0	0	0	0	0	0	0	0	0	0	0	0	0	0	0	0	0	0	0	0	0	0	0	0	Bacteria	Pseudomonadota	AlphaPseudomonadota	Thalassobaculales	NA	NA
Taxa_01165	0	0	0	0	0	0	0	0	0	0	0	0	0	0	0	0	0	0.001	0	0	0	0	0	0	Bacteria	Pseudomonadota	AlphaPseudomonadota	Thalassobaculales	Oceanibaculaceae	Oceanibaculum
Taxa_01166	0	0	0	0	0	0	0	0	0	0	0	0	0	0	0.002	0	0	0	0	0	0	0	0	0	Bacteria	Pseudomonadota	AlphaPseudomonadota	Tistrellales	Geminicoccaceae	NA
Taxa_01167	0	0	0	0	0	0	0	0	0	0	0	0	0	0	0	0	0	0	0	0	0	0	0	0	Bacteria	Pseudomonadota	AlphaPseudomonadota	Tistrellales	Geminicoccaceae	Candidatus_Alysiosphaera
Taxa_01168	0	0	0	0.001	0	0	0	0	0	0	0	0	0	0	0	0.001	0	0	0	0	0	0	0	0	Bacteria	Pseudomonadota	AlphaPseudomonadota	Tistrellales	Geminicoccaceae	Geminicoccus
Taxa_01169	0	0	0	0	0	0	0	0	0	0	0	0	0	0	0	0	0	0	0	0	0	0	0	0	Bacteria	Pseudomonadota	AlphaPseudomonadota	Tistrellales	Tistrellaceae	Tistrella
Taxa_01170	0	0	0	0	0	0	0	0	0	0	0	0	0	0	0	0	0	0	0	0	0	0	0	0	Bacteria	Pseudomonadota	AlphaPseudomonadota	Zavarziniales	NA	NA
Taxa_01171	0	0	0	0	0	0.001	0	0	0	0	0	0	0	0	0	0.001	0	0	0	0	0	0	0	0	Bacteria	Pseudomonadota	AlphaPseudomonadota	Zavarziniales	Zavarziniaceae	Zavarzinia
Taxa_01172	0	0	0	0	0	0	0	0	0	0	0	0	0	0	0	0	0	0	0	0	0	0	0	0	Bacteria	Pseudomonadota	GammaPseudomonadota	NA	NA	NA
Taxa_01173	0	0	0	0	0	0	0	0	0	0	0	0	0	0	0	0	0	0.001	0	0	0	0	0	0	Bacteria	Pseudomonadota	GammaPseudomonadota	1013-28-CG33	NA	NA
Taxa_01174	0	0	0.001	0.001	0	0.001	0	0	0	0	0	0	0	0	0	0	0	0	0	0.001	0	0	0	0	Bacteria	Pseudomonadota	GammaPseudomonadota	Acidiferrobacterales	Acidiferrobacteraceae	NA
Taxa_01175	0	0	0	0	0	0	0	0	0	0	0	0	0	0	0	0	0	0	0	0	0	0	0	0	Bacteria	Pseudomonadota	GammaPseudomonadota	Acidiferrobacterales	Acidiferrobacteraceae	Acidiferrobacter
Taxa_01176	0	0	0	0	0	0	0	0	0	0	0	0	0	0	0	0	0	0	0	0	0	0	0	0	Bacteria	Pseudomonadota	GammaPseudomonadota	Acidiferrobacterales	Acidiferrobacteraceae	Sulfurifustis
Taxa_01177	0	0	0	0	0	0	0	0	0	0	0	0	0	0	0	0	0	0	0	0	0	0	0	0	Bacteria	Pseudomonadota	GammaPseudomonadota	Acidithiobacillales	Acidithiobacillaceae	9M32
Taxa_01178	0	0	0	0	0	0	0	0	0	0	0	0	0	0	0	0	0	0	0	0	0	0	0	0	Bacteria	Pseudomonadota	GammaPseudomonadota	Acidithiobacillales	Acidithiobacillaceae	KCM-B-112
Taxa_01179	0	0	0	0	0	0	0	0	0	0	0	0	0	0	0	0	0	0	0	0	0	0	0	0	Bacteria	Pseudomonadota	GammaPseudomonadota	Acidithiobacillales	Acidithiobacillaceae	RCP1-48
Taxa_01180	0	0	0	0	0	0	0	0	0	0	0	0	0	0	0	0	0	0	0	0	0.001	0	0	0.001	Bacteria	Pseudomonadota	GammaPseudomonadota	Aeromonadales	Aeromonadaceae	Aeromonas
Taxa_01181	0	0	0.001	0	0.001	0	0	0	0	0	0	0	0	0	0	0	0	0	0	0	0	0	0	0	Bacteria	Pseudomonadota	GammaPseudomonadota	Alteromonadales	Alteromonadaceae	Rheinheimera
Taxa_01182	0	0	0	0	0	0	0	0	0	0	0	0	0	0	0	0	0	0	0	0	0	0	0	0	Bacteria	Pseudomonadota	GammaPseudomonadota	Alteromonadales	Alteromonadales_Incertae_Sedis	Alkalimonas
Taxa_01183	0	0	0	0	0	0	0	0.001	0	0	0	0	0	0	0	0	0	0	0	0	0	0	0	0	Bacteria	Pseudomonadota	GammaPseudomonadota	Alteromonadales	Idiomarinaceae	Aliidiomarina
Taxa_01184	0	0	0	0	0	0	0	0	0	0	0	0	0	0	0	0	0	0	0	0	0	0	0	0	Bacteria	Pseudomonadota	GammaPseudomonadota	Alteromonadales	Idiomarinaceae	Idiomarina
Taxa_01185	0	0	0	0	0	0	0	0	0	0	0	0	0	0	0	0	0	0	0.001	0	0	0	0	0	Bacteria	Pseudomonadota	GammaPseudomonadota	Alteromonadales	Marinobacteraceae	Marinobacter
Taxa_01186	0	0	0	0	0	0	0	0	0	0	0	0	0	0	0	0	0	0	0	0	0	0	0	0	Bacteria	Pseudomonadota	GammaPseudomonadota	Alteromonadales	Shewanellaceae	Shewanella
Taxa_01187	0	0	0	0	0	0	0	0	0	0	0	0	0	0	0	0	0	0	0	0	0	0.001	0	0	Bacteria	Pseudomonadota	GammaPseudomonadota	Arenicellales	Arenicellaceae	NA
Taxa_01188	0	0	0	0	0	0	0	0	0	0	0	0	0	0	0	0	0	0	0	0	0	0	0	0	Bacteria	Pseudomonadota	GammaPseudomonadota	Arenicellales	Arenicellaceae	Arenicella
Taxa_01189	0	0	0	0	0	0	0	0	0	0	0	0	0.001	0	0	0	0	0	0	0	0	0	0	0	Bacteria	Pseudomonadota	GammaPseudomonadota	Arenicellales	Arenicellaceae	Candidatus_Thiosymbion
Taxa_01190	0	0	0	0	0	0	0	0	0	0	0	0	0	0	0	0	0	0	0	0	0	0	0	0	Bacteria	Pseudomonadota	GammaPseudomonadota	AT-s16	NA	NA
Taxa_01191	0	0	0	0	0	0	0	0	0	0	0	0	0	0	0	0	0	0	0	0	0	0	0	0	Bacteria	Pseudomonadota	GammaPseudomonadota	B108	NA	NA
Taxa_01192	0	0	0	0	0	0	0	0	0	0	0	0	0	0	0	0	0	0	0	0	0	0	0	0.002	Bacteria	Pseudomonadota	GammaPseudomonadota	B2M28	NA	NA
Taxa_01193	0	0	0	0	0	0	0	0	0	0	0	0	0	0	0	0	0	0	0	0	0	0	0	0	Bacteria	Pseudomonadota	GammaPseudomonadota	BD72BR169	NA	NA
Taxa_01194	0	0	0	0	0	0	0	0	0	0	0	0	0	0	0	0	0	0	0	0	0	0	0	0	Bacteria	Pseudomonadota	GammaPseudomonadota	Beggiatoales	Beggiatoaceae	NA
Taxa_01195	0	0	0	0	0	0	0	0	0	0	0	0	0	0	0	0	0	0	0	0	0	0	0	0	Bacteria	Pseudomonadota	GammaPseudomonadota	Beggiatoales	Beggiatoaceae	Thioflexothrix
Taxa_01196	0	0	0	0	0	0	0	0	0	0	0	0	0	0	0	0	0	0	0	0	0	0	0	0	Bacteria	Pseudomonadota	GammaPseudomonadota	Burkholderiales	NA	NA
Taxa_01197	0	0	0	0	0	0	0	0	0	0	0	0	0	0	0	0	0	0	0	0	0	0	0	0	Bacteria	Pseudomonadota	GammaPseudomonadota	Burkholderiales	Alcaligenaceae	NA
Taxa_01198	0	0	0	0	0	0	0	0	0	0	0	0	0	0	0	0	0	0.001	0	0	0	0	0	0	Bacteria	Pseudomonadota	GammaPseudomonadota	Burkholderiales	Alcaligenaceae	Achromobacter
Taxa_01199	0	0	0.001	0	0	0	0	0	0	0	0	0	0	0	0	0	0	0	0	0	0	0	0	0	Bacteria	Pseudomonadota	GammaPseudomonadota	Burkholderiales	Alcaligenaceae	Alcaligenes
Taxa_01200	0	0	0	0	0	0	0	0	0	0	0	0	0	0	0	0	0	0	0	0	0	0	0	0	Bacteria	Pseudomonadota	GammaPseudomonadota	Burkholderiales	Alcaligenaceae	Bordetella
Taxa_01201	0	0	0	0	0	0	0	0	0.001	0	0	0	0	0	0	0	0	0	0	0	0	0	0	0	Bacteria	Pseudomonadota	GammaPseudomonadota	Burkholderiales	Alcaligenaceae	Candidimonas
Taxa_01202	0	0	0	0	0	0	0	0	0	0	0	0	0	0	0	0	0	0	0	0	0	0	0	0	Bacteria	Pseudomonadota	GammaPseudomonadota	Burkholderiales	Alcaligenaceae	Castellaniella
Taxa_01203	0	0	0	0	0	0	0	0	0	0	0	0	0	0	0	0	0	0	0	0	0	0	0	0	Bacteria	Pseudomonadota	GammaPseudomonadota	Burkholderiales	Alcaligenaceae	Derxia
Taxa_01204	0	0	0	0	0	0	0	0	0	0	0	0	0	0	0	0	0	0	0	0	0	0	0	0	Bacteria	Pseudomonadota	GammaPseudomonadota	Burkholderiales	Alcaligenaceae	GKS98_freshwater_group
Taxa_01205	0	0	0	0	0	0	0	0	0	0	0	0	0	0	0	0	0	0	0	0	0	0	0	0	Bacteria	Pseudomonadota	GammaPseudomonadota	Burkholderiales	Alcaligenaceae	Parapusillimonas
Taxa_01206	0	0	0	0	0	0	0	0	0	0	0	0	0	0	0	0.001	0	0	0	0	0	0	0	0	Bacteria	Pseudomonadota	GammaPseudomonadota	Burkholderiales	Alcaligenaceae	Parvibium
Taxa_01207	0	0	0	0	0	0	0	0	0	0	0	0	0	0	0	0	0	0	0	0	0	0	0	0	Bacteria	Pseudomonadota	GammaPseudomonadota	Burkholderiales	Alcaligenaceae	Pigmentiphaga
Taxa_01208	0	0	0	0	0	0	0	0	0	0	0	0	0	0	0	0	0	0	0	0	0	0	0	0	Bacteria	Pseudomonadota	GammaPseudomonadota	Burkholderiales	Alcaligenaceae	Verticiella
Taxa_01209	0	0	0	0	0.001	0	0	0	0	0	0	0	0	0	0	0	0	0	0	0	0	0	0	0	Bacteria	Pseudomonadota	GammaPseudomonadota	Burkholderiales	B1-7BS	NA
Taxa_01210	0	0	0	0	0	0	0	0	0	0	0	0	0	0	0	0	0	0	0	0	0	0	0	0	Bacteria	Pseudomonadota	GammaPseudomonadota	Burkholderiales	Burkholderiaceae	Burkholderia-Caballeronia-Paraburkholderia
Taxa_01211	0	0	0	0	0	0	0	0	0	0	0	0	0	0	0	0	0	0	0	0	0	0	0	0	Bacteria	Pseudomonadota	GammaPseudomonadota	Burkholderiales	Burkholderiaceae	Cupriavidus
Taxa_01212	0	0	0	0	0	0	0	0	0	0	0	0	0	0	0	0	0	0	0	0	0.001	0	0	0	Bacteria	Pseudomonadota	GammaPseudomonadota	Burkholderiales	Burkholderiaceae	Pandoraea
Taxa_01213	0	0	0	0	0	0	0	0	0	0	0	0	0	0	0	0	0	0	0	0	0	0	0	0	Bacteria	Pseudomonadota	GammaPseudomonadota	Burkholderiales	Burkholderiaceae	Polynucleobacter
Taxa_01214	0	0	0	0	0	0	0	0	0	0	0	0	0	0	0	0	0	0	0	0	0	0	0	0	Bacteria	Pseudomonadota	GammaPseudomonadota	Burkholderiales	Burkholderiaceae	Robbsia
Taxa_01215	0	0	0	0	0	0	0	0	0	0	0	0	0	0	0	0	0	0	0	0	0	0	0	0	Bacteria	Pseudomonadota	GammaPseudomonadota	Burkholderiales	Chitinibacteraceae	Chitinibacter
Taxa_01216	0	0	0	0	0	0	0	0	0	0	0	0	0	0	0	0	0	0	0	0	0.001	0	0	0	Bacteria	Pseudomonadota	GammaPseudomonadota	Burkholderiales	Chitinibacteraceae	Deefgea
Taxa_01217	0	0	0	0	0	0	0	0	0	0	0	0	0	0	0	0	0	0	0	0	0	0	0	0	Bacteria	Pseudomonadota	GammaPseudomonadota	Burkholderiales	Chitinibacteraceae	Formivibrio
Taxa_01218	0	0	0	0	0	0.001	0	0	0	0	0	0	0	0	0	0	0	0	0	0	0	0	0	0	Bacteria	Pseudomonadota	GammaPseudomonadota	Burkholderiales	Chitinibacteraceae	Iodobacter
Taxa_01219	0	0	0	0	0	0	0	0	0	0	0	0	0	0	0	0	0	0	0	0	0	0	0	0	Bacteria	Pseudomonadota	GammaPseudomonadota	Burkholderiales	Chitinimonadaceae	Chitinimonas
Taxa_01220	0	0	0	0	0	0	0	0	0	0	0	0	0	0	0	0	0	0	0	0	0	0	0	0	Bacteria	Pseudomonadota	GammaPseudomonadota	Burkholderiales	Chromobacteriaceae	Chromobacterium
Taxa_01221	0	0	0	0	0	0	0	0	0	0	0	0	0	0	0	0	0.001	0	0	0	0	0	0	0	Bacteria	Pseudomonadota	GammaPseudomonadota	Burkholderiales	Chromobacteriaceae	Pseudogulbenkiania
Taxa_01222	0	0	0	0	0	0	0	0.001	0	0	0	0	0	0	0	0	0	0.001	0	0	0	0	0	0	Bacteria	Pseudomonadota	GammaPseudomonadota	Burkholderiales	Comamonadaceae	Acidovorax
Taxa_01223	0	0.001	0	0	0	0	0	0	0	0	0	0	0	0.001	0	0	0	0	0	0	0	0	0	0	Bacteria	Pseudomonadota	GammaPseudomonadota	Burkholderiales	Comamonadaceae	Alicycliphilus
Taxa_01224	0	0	0	0	0	0	0	0.001	0	0	0	0	0	0	0	0	0	0	0	0	0	0	0	0	Bacteria	Pseudomonadota	GammaPseudomonadota	Burkholderiales	Comamonadaceae	Aquabacterium
Taxa_01225	0	0	0	0	0	0	0	0	0	0	0	0	0	0	0	0	0	0	0	0	0	0	0	0	Bacteria	Pseudomonadota	GammaPseudomonadota	Burkholderiales	Comamonadaceae	Azohydromonas
Taxa_01226	0	0	0	0	0	0	0	0	0	0	0	0	0	0	0	0	0	0	0	0	0	0	0	0	Bacteria	Pseudomonadota	GammaPseudomonadota	Burkholderiales	Comamonadaceae	Caenimonas
Taxa_01227	0	0	0	0	0	0	0	0	0	0	0	0	0	0	0	0	0	0	0	0	0	0	0	0	Bacteria	Pseudomonadota	GammaPseudomonadota	Burkholderiales	Comamonadaceae	Caldimonas
Taxa_01228	0	0	0	0	0	0	0	0	0	0	0	0	0	0	0	0	0	0	0	0	0	0	0	0	Bacteria	Pseudomonadota	GammaPseudomonadota	Burkholderiales	Comamonadaceae	Candidatus_Symbiobacter
Taxa_01229	0	0	0	0	0	0	0	0	0	0	0	0	0	0.001	0	0.001	0	0	0	0	0	0	0	0	Bacteria	Pseudomonadota	GammaPseudomonadota	Burkholderiales	Comamonadaceae	Curvibacter
Taxa_01230	0	0	0	0	0	0	0	0	0.001	0	0	0	0	0	0	0	0	0	0	0	0	0	0	0	Bacteria	Pseudomonadota	GammaPseudomonadota	Burkholderiales	Comamonadaceae	Delftia
Taxa_01231	0	0	0	0	0	0	0	0	0	0.001	0	0	0	0	0	0	0	0	0	0	0	0	0	0	Bacteria	Pseudomonadota	GammaPseudomonadota	Burkholderiales	Comamonadaceae	Diaphorobacter
Taxa_01232	0	0	0	0	0	0	0	0	0	0	0	0	0	0	0	0	0	0	0	0	0.001	0	0	0	Bacteria	Pseudomonadota	GammaPseudomonadota	Burkholderiales	Comamonadaceae	Giesbergeria
Taxa_01233	0	0	0	0	0	0	0	0	0	0	0	0	0	0	0	0	0	0	0	0	0	0	0	0	Bacteria	Pseudomonadota	GammaPseudomonadota	Burkholderiales	Comamonadaceae	Hydrogenophaga
Taxa_01234	0.001	0	0	0	0	0.001	0	0	0	0	0	0	0	0	0.001	0	0	0	0	0	0	0	0	0	Bacteria	Pseudomonadota	GammaPseudomonadota	Burkholderiales	Comamonadaceae	Hylemonella
Taxa_01235	0	0	0	0	0	0	0	0	0	0	0	0	0	0	0	0	0	0	0	0	0	0	0	0	Bacteria	Pseudomonadota	GammaPseudomonadota	Burkholderiales	Comamonadaceae	Ideonella
Taxa_01236	0	0	0	0	0	0	0	0	0	0	0	0	0	0	0	0	0	0	0	0	0	0	0	0	Bacteria	Pseudomonadota	GammaPseudomonadota	Burkholderiales	Comamonadaceae	Inhella
Taxa_01237	0	0	0	0	0	0	0	0	0	0	0	0	0	0	0	0	0	0	0	0	0	0	0	0	Bacteria	Pseudomonadota	GammaPseudomonadota	Burkholderiales	Comamonadaceae	Kinneretia
Taxa_01238	0	0	0	0	0	0	0	0	0	0	0	0	0	0	0	0	0	0	0	0	0	0	0	0	Bacteria	Pseudomonadota	GammaPseudomonadota	Burkholderiales	Comamonadaceae	Methylibium
Taxa_01239	0	0	0	0	0	0	0	0	0	0	0	0	0	0	0	0	0	0	0.001	0	0	0	0	0.001	Bacteria	Pseudomonadota	GammaPseudomonadota	Burkholderiales	Comamonadaceae	Mitsuaria
Taxa_01240	0	0	0	0	0	0	0	0	0	0	0	0	0	0	0	0	0	0	0	0	0	0.003	0	0	Bacteria	Pseudomonadota	GammaPseudomonadota	Burkholderiales	Comamonadaceae	Ottowia
Taxa_01241	0	0	0	0	0	0	0	0	0	0	0	0	0	0	0	0	0	0	0	0	0	0	0	0	Bacteria	Pseudomonadota	GammaPseudomonadota	Burkholderiales	Comamonadaceae	Paucibacter
Taxa_01242	0	0	0	0	0	0	0	0	0	0.001	0	0	0	0	0	0	0	0	0	0	0	0	0	0	Bacteria	Pseudomonadota	GammaPseudomonadota	Burkholderiales	Comamonadaceae	Pelomonas
Taxa_01243	0	0	0	0	0	0	0	0	0	0	0	0	0	0	0	0	0	0	0	0	0	0	0	0	Bacteria	Pseudomonadota	GammaPseudomonadota	Burkholderiales	Comamonadaceae	Piscinibacter
Taxa_01244	0	0	0	0	0.001	0	0	0	0.001	0	0.002	0	0	0	0	0	0	0	0	0	0.001	0	0	0	Bacteria	Pseudomonadota	GammaPseudomonadota	Burkholderiales	Comamonadaceae	Pseudorhodoferax
Taxa_01245	0	0	0	0	0	0	0	0	0	0	0	0	0	0	0	0	0	0	0	0.001	0	0	0	0	Bacteria	Pseudomonadota	GammaPseudomonadota	Burkholderiales	Comamonadaceae	Rivibacter
Taxa_01246	0	0	0.001	0	0	0	0	0	0	0	0	0	0	0	0	0	0	0	0	0	0	0	0	0	Bacteria	Pseudomonadota	GammaPseudomonadota	Burkholderiales	Comamonadaceae	Roseateles
Taxa_01247	0.001	0	0	0	0	0	0	0	0	0	0.001	0	0	0	0	0	0	0	0	0	0	0	0	0	Bacteria	Pseudomonadota	GammaPseudomonadota	Burkholderiales	Comamonadaceae	RS62_marine_group
Taxa_01248	0	0	0	0	0	0	0	0	0	0	0	0	0	0	0	0	0.001	0.001	0	0	0	0	0.001	0	Bacteria	Pseudomonadota	GammaPseudomonadota	Burkholderiales	Comamonadaceae	Schlegelella
Taxa_01249	0	0	0	0	0	0	0	0	0	0	0	0	0	0	0	0	0	0	0	0	0	0	0	0	Bacteria	Pseudomonadota	GammaPseudomonadota	Burkholderiales	Comamonadaceae	Simplicispira
Taxa_01250	0	0	0	0	0	0	0	0	0	0	0	0	0	0	0	0	0	0	0	0	0	0	0	0	Bacteria	Pseudomonadota	GammaPseudomonadota	Burkholderiales	Comamonadaceae	Sphaerotilus
Taxa_01251	0	0	0	0	0	0	0	0	0	0	0	0.001	0	0	0	0	0.001	0	0	0	0	0	0	0	Bacteria	Pseudomonadota	GammaPseudomonadota	Burkholderiales	Comamonadaceae	Tepidimonas
Taxa_01252	0.001	0	0	0	0	0	0	0	0	0	0	0	0	0	0	0.001	0	0	0	0	0	0	0	0	Bacteria	Pseudomonadota	GammaPseudomonadota	Burkholderiales	Comamonadaceae	Thiomonas
Taxa_01253	0	0	0	0	0	0	0	0	0	0	0	0	0	0	0	0	0	0	0	0	0	0.001	0	0	Bacteria	Pseudomonadota	GammaPseudomonadota	Burkholderiales	Comamonadaceae	Tibeticola
Taxa_01254	0	0	0	0	0	0	0	0	0	0	0	0	0	0	0	0	0	0	0	0	0	0	0	0	Bacteria	Pseudomonadota	GammaPseudomonadota	Burkholderiales	Comamonadaceae	Verminephrobacter
Taxa_01255	0	0	0	0	0	0	0	0	0	0	0	0	0	0	0	0	0	0	0	0	0	0	0	0	Bacteria	Pseudomonadota	GammaPseudomonadota	Burkholderiales	Comamonadaceae	Xenophilus
Taxa_01256	0	0	0	0	0	0	0	0	0	0	0	0	0	0	0	0	0	0	0.001	0	0.001	0	0	0	Bacteria	Pseudomonadota	GammaPseudomonadota	Burkholderiales	Comamonadaceae	Xylophilus
Taxa_01257	0	0	0.001	0	0	0	0	0	0	0	0	0	0	0	0	0	0	0	0	0	0	0	0	0	Bacteria	Pseudomonadota	GammaPseudomonadota	Burkholderiales	Comamonadaceae	Zhizhongheella
Taxa_01258	0	0	0	0	0	0	0	0	0	0	0	0	0	0	0	0	0	0	0	0	0	0	0	0	Bacteria	Pseudomonadota	GammaPseudomonadota	Burkholderiales	Ferrovaceae	Ferrovum
Taxa_01259	0	0	0	0	0	0	0	0	0	0	0	0	0	0	0	0	0	0	0	0	0	0	0	0	Bacteria	Pseudomonadota	GammaPseudomonadota	Burkholderiales	Gallionellaceae	NA
Taxa_01260	0	0	0	0	0	0	0	0	0	0	0	0	0	0	0	0	0	0	0	0	0	0	0	0	Bacteria	Pseudomonadota	GammaPseudomonadota	Burkholderiales	Gallionellaceae	Ferriphaselus
Taxa_01261	0	0	0	0	0	0	0	0	0	0	0	0	0	0	0	0	0	0	0	0.001	0	0	0	0	Bacteria	Pseudomonadota	GammaPseudomonadota	Burkholderiales	Gallionellaceae	Gallionella
Taxa_01262	0	0	0	0	0	0	0	0	0	0	0	0	0	0	0	0.001	0	0	0	0	0	0	0	0	Bacteria	Pseudomonadota	GammaPseudomonadota	Burkholderiales	Gallionellaceae	Sideroxydans
Taxa_01263	0	0	0	0	0	0	0	0	0	0	0	0	0	0	0	0	0	0	0	0	0	0	0	0	Bacteria	Pseudomonadota	GammaPseudomonadota	Burkholderiales	Hydrogenophilaceae	NA
Taxa_01264	0	0	0	0	0	0	0	0	0	0	0	0	0	0	0	0	0	0	0	0	0	0	0	0	Bacteria	Pseudomonadota	GammaPseudomonadota	Burkholderiales	Hydrogenophilaceae	Hydrogenophilus
Taxa_01265	0	0	0	0	0	0	0	0	0	0	0	0	0	0	0	0	0	0	0.001	0	0	0	0	0	Bacteria	Pseudomonadota	GammaPseudomonadota	Burkholderiales	Hydrogenophilaceae	Thiobacillus
Taxa_01266	0	0	0	0	0	0	0	0	0	0	0	0	0	0	0	0	0	0	0	0	0	0	0	0	Bacteria	Pseudomonadota	GammaPseudomonadota	Burkholderiales	Leeiaceae	Leeia
Taxa_01267	0	0	0.001	0	0.001	0	0	0	0	0	0	0	0	0	0	0.001	0	0	0	0	0	0	0	0	Bacteria	Pseudomonadota	GammaPseudomonadota	Burkholderiales	Methylophilaceae	NA
Taxa_01268	0	0	0	0	0	0	0	0	0	0	0	0	0	0	0	0	0	0	0	0	0	0	0	0	Bacteria	Pseudomonadota	GammaPseudomonadota	Burkholderiales	Methylophilaceae	Candidatus_Methylopumilus
Taxa_01269	0	0	0	0	0	0	0	0	0	0	0	0	0	0	0	0	0	0	0	0	0	0	0	0	Bacteria	Pseudomonadota	GammaPseudomonadota	Burkholderiales	Methylophilaceae	Methylobacillus
Taxa_01270	0	0	0	0	0	0	0	0	0	0	0	0	0	0	0	0	0	0	0	0	0	0	0	0	Bacteria	Pseudomonadota	GammaPseudomonadota	Burkholderiales	Methylophilaceae	Methylophilus
Taxa_01271	0	0	0	0	0.001	0	0	0	0	0	0	0	0	0	0	0	0	0	0	0	0	0	0	0	Bacteria	Pseudomonadota	GammaPseudomonadota	Burkholderiales	Methylophilaceae	MM1
Taxa_01272	0	0	0	0	0	0	0	0	0	0	0	0	0	0	0	0	0	0	0	0	0	0	0	0	Bacteria	Pseudomonadota	GammaPseudomonadota	Burkholderiales	Methylophilaceae	MM2
Taxa_01273	0	0	0	0	0	0	0	0	0	0	0	0	0	0	0	0	0	0	0	0	0	0	0	0	Bacteria	Pseudomonadota	GammaPseudomonadota	Burkholderiales	Methylophilaceae	OM43_clade
Taxa_01274	0	0	0	0	0	0	0	0	0	0	0	0	0	0	0	0	0	0	0	0	0	0	0	0	Bacteria	Pseudomonadota	GammaPseudomonadota	Burkholderiales	Methylophilaceae	UBA6140
Taxa_01275	0	0	0	0	0	0	0	0	0	0	0	0	0	0	0	0	0	0	0	0	0.001	0	0	0	Bacteria	Pseudomonadota	GammaPseudomonadota	Burkholderiales	MWH-UniP1_aquatic_group	NA
Taxa_01276	0	0	0	0	0	0	0	0	0	0	0	0	0	0	0	0	0	0	0	0	0	0	0	0	Bacteria	Pseudomonadota	GammaPseudomonadota	Burkholderiales	Neisseriaceae	NA
Taxa_01277	0	0	0	0	0	0	0	0	0	0	0	0	0	0	0	0	0	0	0	0	0	0	0	0	Bacteria	Pseudomonadota	GammaPseudomonadota	Burkholderiales	Neisseriaceae	Eikenella
Taxa_01278	0	0	0	0	0	0	0	0	0	0	0	0	0	0	0	0	0	0	0	0	0	0.001	0	0	Bacteria	Pseudomonadota	GammaPseudomonadota	Burkholderiales	Neisseriaceae	Kingella
Taxa_01279	0	0	0	0	0	0	0	0	0	0	0	0	0	0	0	0	0.002	0	0	0	0	0.001	0	0	Bacteria	Pseudomonadota	GammaPseudomonadota	Burkholderiales	Neisseriaceae	Neisseria
Taxa_01280	0	0	0	0	0	0	0	0	0	0	0	0	0	0	0	0	0	0	0	0	0	0	0	0	Bacteria	Pseudomonadota	GammaPseudomonadota	Burkholderiales	Neisseriaceae	Snodgrassella
Taxa_01281	0	0	0	0	0	0	0	0	0	0	0	0	0	0	0	0	0	0	0	0	0	0	0	0	Bacteria	Pseudomonadota	GammaPseudomonadota	Burkholderiales	Nitrosomonadaceae	NA
Taxa_01282	0	0	0	0	0	0	0	0	0	0	0	0	0	0	0	0	0	0	0	0	0	0	0	0	Bacteria	Pseudomonadota	GammaPseudomonadota	Burkholderiales	Nitrosomonadaceae	966-1
Taxa_01283	0	0	0	0	0	0	0	0	0	0	0	0	0	0	0	0	0	0	0	0	0	0	0	0	Bacteria	Pseudomonadota	GammaPseudomonadota	Burkholderiales	Nitrosomonadaceae	DSSD61
Taxa_01284	0	0	0	0	0	0	0	0.001	0	0	0	0	0	0	0	0	0	0	0	0	0	0	0.001	0.001	Bacteria	Pseudomonadota	GammaPseudomonadota	Burkholderiales	Nitrosomonadaceae	oc32
Taxa_01285	0.001	0	0	0	0	0	0	0	0	0	0	0	0	0	0	0	0	0	0.001	0	0	0	0	0	Bacteria	Pseudomonadota	GammaPseudomonadota	Burkholderiales	Oxalobacteraceae	Actimicrobium
Taxa_01286	0	0	0	0	0	0	0	0	0	0	0	0	0	0	0	0	0	0	0	0	0	0	0	0	Bacteria	Pseudomonadota	GammaPseudomonadota	Burkholderiales	Oxalobacteraceae	CM1G08
Taxa_01287	0	0	0	0	0	0	0	0	0	0	0	0	0	0	0	0	0	0.001	0	0	0	0	0	0	Bacteria	Pseudomonadota	GammaPseudomonadota	Burkholderiales	Oxalobacteraceae	Collimonas
Taxa_01288	0	0	0	0	0	0	0	0	0	0	0	0	0	0	0	0	0	0	0	0	0	0	0	0	Bacteria	Pseudomonadota	GammaPseudomonadota	Burkholderiales	Oxalobacteraceae	Duganella
Taxa_01289	0	0	0	0	0	0	0	0	0	0	0.001	0	0	0	0	0	0	0	0	0	0	0	0	0	Bacteria	Pseudomonadota	GammaPseudomonadota	Burkholderiales	Oxalobacteraceae	Glaciimonas
Taxa_01290	0	0	0	0	0	0	0	0.001	0	0	0	0	0	0	0	0	0	0	0	0	0	0	0	0	Bacteria	Pseudomonadota	GammaPseudomonadota	Burkholderiales	Oxalobacteraceae	Herbaspirillum
Taxa_01291	0	0	0	0	0	0	0	0	0	0	0	0	0	0	0	0	0.001	0	0	0.001	0	0	0	0	Bacteria	Pseudomonadota	GammaPseudomonadota	Burkholderiales	Oxalobacteraceae	Janthinobacterium
Taxa_01292	0	0	0	0	0	0	0	0	0	0	0	0	0	0	0.001	0	0	0	0	0	0	0	0	0	Bacteria	Pseudomonadota	GammaPseudomonadota	Burkholderiales	Oxalobacteraceae	Oxalicibacterium
Taxa_01293	0	0	0	0	0	0	0	0	0	0	0	0	0	0	0	0	0	0	0	0	0	0	0	0	Bacteria	Pseudomonadota	GammaPseudomonadota	Burkholderiales	Oxalobacteraceae	Oxalobacter
Taxa_01294	0	0	0	0	0	0	0	0	0	0	0	0	0	0	0	0	0	0	0	0	0	0	0	0	Bacteria	Pseudomonadota	GammaPseudomonadota	Burkholderiales	Oxalobacteraceae	Paraherbaspirillum
Taxa_01295	0	0.001	0	0	0	0	0	0	0	0	0	0	0	0	0	0	0.001	0	0	0	0	0	0	0	Bacteria	Pseudomonadota	GammaPseudomonadota	Burkholderiales	Oxalobacteraceae	Pseudoduganella
Taxa_01296	0	0	0	0	0	0	0	0	0	0	0	0	0	0	0	0	0	0	0	0	0	0	0	0	Bacteria	Pseudomonadota	GammaPseudomonadota	Burkholderiales	Oxalobacteraceae	Rugamonas
Taxa_01297	0	0	0	0	0	0	0	0	0	0	0	0	0	0	0	0	0	0.001	0	0	0	0	0	0	Bacteria	Pseudomonadota	GammaPseudomonadota	Burkholderiales	Oxalobacteraceae	s3t2d-1089
Taxa_01298	0	0	0	0	0	0	0	0	0	0	0	0	0	0	0	0	0	0	0	0	0	0	0	0	Bacteria	Pseudomonadota	GammaPseudomonadota	Burkholderiales	Oxalobacteraceae	Undibacterium
Taxa_01299	0	0	0.001	0	0	0	0	0	0	0	0	0	0	0	0	0	0	0	0	0	0	0	0	0	Bacteria	Pseudomonadota	GammaPseudomonadota	Burkholderiales	Procabacteriaceae	Procabacter
Taxa_01300	0	0	0.002	0	0	0	0	0	0	0.001	0	0	0	0	0	0.001	0	0	0	0	0	0	0	0	Bacteria	Pseudomonadota	GammaPseudomonadota	Burkholderiales	Rhodocyclaceae	NA
Taxa_01301	0	0	0	0	0	0	0	0	0	0	0	0	0	0	0	0	0	0	0	0	0	0	0	0	Bacteria	Pseudomonadota	GammaPseudomonadota	Burkholderiales	Rhodocyclaceae	Azoarcus
Taxa_01302	0	0	0	0	0	0	0	0	0	0	0	0	0	0	0	0	0	0	0	0	0	0	0	0	Bacteria	Pseudomonadota	GammaPseudomonadota	Burkholderiales	Rhodocyclaceae	Azospira
Taxa_01303	0	0	0	0	0	0	0	0	0	0	0	0	0	0	0	0	0	0	0	0	0	0	0	0	Bacteria	Pseudomonadota	GammaPseudomonadota	Burkholderiales	Rhodocyclaceae	Azovibrio
Taxa_01304	0	0	0	0	0	0	0	0	0	0	0	0	0	0	0	0	0	0	0	0	0	0	0	0	Bacteria	Pseudomonadota	GammaPseudomonadota	Burkholderiales	Rhodocyclaceae	C39
Taxa_01305	0	0	0	0	0	0	0	0	0	0	0	0	0	0	0	0	0	0	0	0	0	0	0	0	Bacteria	Pseudomonadota	GammaPseudomonadota	Burkholderiales	Rhodocyclaceae	Candidatus_Accumulibacter
Taxa_01306	0	0	0	0	0	0	0	0	0	0	0	0	0	0	0	0.001	0	0	0	0	0	0	0.001	0	Bacteria	Pseudomonadota	GammaPseudomonadota	Burkholderiales	Rhodocyclaceae	Dechloromonas
Taxa_01307	0	0	0	0	0	0	0	0	0	0	0	0	0	0	0	0	0	0	0	0	0	0	0	0	Bacteria	Pseudomonadota	GammaPseudomonadota	Burkholderiales	Rhodocyclaceae	Dechlorosoma
Taxa_01308	0	0	0.001	0	0	0	0	0	0	0	0	0	0	0	0.001	0	0	0	0	0	0.001	0	0	0	Bacteria	Pseudomonadota	GammaPseudomonadota	Burkholderiales	Rhodocyclaceae	Denitratisoma
Taxa_01309	0	0	0	0	0	0	0	0	0	0	0	0	0	0	0	0	0	0	0	0	0	0	0	0	Bacteria	Pseudomonadota	GammaPseudomonadota	Burkholderiales	Rhodocyclaceae	Ferribacterium
Taxa_01310	0	0	0	0	0	0	0	0	0	0	0	0	0	0	0	0	0	0	0	0	0	0	0	0	Bacteria	Pseudomonadota	GammaPseudomonadota	Burkholderiales	Rhodocyclaceae	Methyloversatilis
Taxa_01311	0	0	0	0	0	0	0	0	0	0	0	0	0	0	0	0	0	0	0	0	0	0	0	0	Bacteria	Pseudomonadota	GammaPseudomonadota	Burkholderiales	Rhodocyclaceae	Niveibacterium
Taxa_01312	0	0	0	0	0	0	0	0	0	0	0	0	0	0	0	0	0	0	0	0	0	0	0	0	Bacteria	Pseudomonadota	GammaPseudomonadota	Burkholderiales	Rhodocyclaceae	Propionivibrio
Taxa_01313	0	0	0	0	0	0	0	0	0	0	0	0	0	0	0	0	0	0	0	0	0	0	0	0	Bacteria	Pseudomonadota	GammaPseudomonadota	Burkholderiales	Rhodocyclaceae	Sterolibacterium
Taxa_01314	0	0	0	0	0	0	0	0	0	0	0	0	0.001	0	0	0	0	0	0	0	0	0.001	0	0	Bacteria	Pseudomonadota	GammaPseudomonadota	Burkholderiales	Rhodocyclaceae	Sulfurisoma
Taxa_01315	0	0	0	0	0	0	0	0	0	0	0	0	0	0	0	0	0	0	0	0	0	0	0	0	Bacteria	Pseudomonadota	GammaPseudomonadota	Burkholderiales	Rhodocyclaceae	Thauera
Taxa_01316	0	0	0	0	0	0	0	0	0	0	0	0	0	0	0	0	0	0	0	0	0	0	0	0	Bacteria	Pseudomonadota	GammaPseudomonadota	Burkholderiales	Rhodocyclaceae	Uliginosibacterium
Taxa_01317	0	0	0	0	0	0	0	0	0	0	0	0	0	0	0	0	0	0	0	0	0	0	0	0	Bacteria	Pseudomonadota	GammaPseudomonadota	Burkholderiales	Rhodocyclaceae	Z-35
Taxa_01318	0	0	0	0	0	0	0	0	0	0	0	0	0.001	0	0	0	0	0	0	0	0	0	0	0	Bacteria	Pseudomonadota	GammaPseudomonadota	Burkholderiales	Rhodocyclaceae	Zoogloea
Taxa_01319	0	0	0	0	0	0	0	0	0	0	0	0	0	0	0	0	0	0	0	0	0	0	0	0	Bacteria	Pseudomonadota	GammaPseudomonadota	Burkholderiales	Sulfuricellaceae	Ferritrophicum
Taxa_01320	0	0	0	0	0	0	0	0	0	0	0	0	0	0	0	0	0	0	0	0	0	0	0	0	Bacteria	Pseudomonadota	GammaPseudomonadota	Burkholderiales	Sulfuricellaceae	Sulfuricella
Taxa_01321	0	0	0.002	0	0	0	0	0	0	0	0	0.001	0	0	0	0	0	0	0	0	0	0	0	0	Bacteria	Pseudomonadota	GammaPseudomonadota	Burkholderiales	Sulfuricellaceae	Sulfuriferula
Taxa_01322	0	0.001	0	0	0	0.001	0	0	0	0	0	0	0	0	0	0	0	0	0	0	0.001	0	0	0	Bacteria	Pseudomonadota	GammaPseudomonadota	Burkholderiales	Sulfuricellaceae	Sulfurirhabdus
Taxa_01323	0	0	0	0.001	0	0	0	0	0	0	0	0	0	0.001	0.001	0.001	0	0	0	0.001	0	0	0	0	Bacteria	Pseudomonadota	GammaPseudomonadota	Burkholderiales	Sutterellaceae	NA
Taxa_01324	0	0	0	0	0	0.001	0	0	0	0	0	0	0	0	0	0.001	0	0	0	0	0	0.001	0	0	Bacteria	Pseudomonadota	GammaPseudomonadota	Burkholderiales	Sutterellaceae	AAP99
Taxa_01325	0	0	0	0	0	0	0	0	0	0	0	0	0	0	0	0	0	0	0	0	0	0	0	0	Bacteria	Pseudomonadota	GammaPseudomonadota	Cardiobacteriales	Cardiobacteriaceae	NA
Taxa_01326	0	0	0	0	0	0	0	0	0	0	0	0	0	0	0	0	0	0	0	0	0	0	0	0	Bacteria	Pseudomonadota	GammaPseudomonadota	Cardiobacteriales	Cardiobacteriaceae	Cardiobacterium
Taxa_01327	0	0	0	0	0	0	0	0	0.001	0	0	0	0	0	0	0	0	0	0	0	0	0	0	0	Bacteria	Pseudomonadota	GammaPseudomonadota	CCD24	NA	NA
Taxa_01328	0	0	0	0	0	0	0	0	0	0	0	0	0	0	0	0	0	0	0	0	0	0	0	0	Bacteria	Pseudomonadota	GammaPseudomonadota	CCM19a	NA	NA
Taxa_01329	0	0	0	0	0	0	0	0	0	0	0	0	0	0	0	0	0	0	0	0	0	0	0	0	Bacteria	Pseudomonadota	GammaPseudomonadota	Cellvibrionales	Cellvibrionaceae	NA
Taxa_01330	0	0	0	0.001	0	0	0	0	0	0	0	0	0	0	0	0	0	0	0	0	0	0	0	0	Bacteria	Pseudomonadota	GammaPseudomonadota	Cellvibrionales	Cellvibrionaceae	Cellvibrio
Taxa_01331	0	0	0	0	0	0	0	0	0	0	0	0	0	0	0	0	0	0.001	0	0	0	0	0	0	Bacteria	Pseudomonadota	GammaPseudomonadota	Cellvibrionales	Cellvibrionaceae	Halioxenophilus
Taxa_01332	0	0	0	0	0	0	0	0	0	0	0	0	0.001	0	0	0	0	0	0	0	0	0	0	0	Bacteria	Pseudomonadota	GammaPseudomonadota	Cellvibrionales	Cellvibrionaceae	Marinimicrobium
Taxa_01333	0	0	0	0	0	0	0	0	0	0	0	0	0	0	0	0	0	0	0	0	0	0	0	0	Bacteria	Pseudomonadota	GammaPseudomonadota	Cellvibrionales	Halieaceae	Chromatocurvus
Taxa_01334	0	0	0	0.001	0	0	0	0	0	0	0	0	0	0	0	0	0	0	0	0	0	0	0	0	Bacteria	Pseudomonadota	GammaPseudomonadota	Cellvibrionales	Halieaceae	Pseudohaliea
Taxa_01335	0	0.001	0	0	0	0	0	0	0	0	0	0	0	0	0	0	0	0	0	0	0	0	0	0	Bacteria	Pseudomonadota	GammaPseudomonadota	Cellvibrionales	Porticoccaceae	C1-B045
Taxa_01336	0	0	0	0	0	0	0	0	0	0	0	0	0	0	0	0	0	0	0	0	0	0	0	0	Bacteria	Pseudomonadota	GammaPseudomonadota	Cellvibrionales	Porticoccaceae	Porticoccus
Taxa_01337	0	0	0	0	0	0	0	0	0	0	0	0	0.001	0	0	0	0	0	0	0	0	0	0	0	Bacteria	Pseudomonadota	GammaPseudomonadota	Cellvibrionales	Porticoccaceae	SAR92_clade
Taxa_01338	0	0	0	0	0	0	0	0	0	0	0	0	0	0	0	0	0	0	0	0	0	0	0	0	Bacteria	Pseudomonadota	GammaPseudomonadota	Cellvibrionales	Spongiibacteraceae	BD1-7_clade
Taxa_01339	0	0	0	0	0	0	0	0	0	0	0	0	0	0	0	0	0	0	0	0	0	0	0	0	Bacteria	Pseudomonadota	GammaPseudomonadota	Cellvibrionales	Spongiibacteraceae	Zhongshania
Taxa_01340	0	0	0	0	0	0	0	0	0	0	0	0	0	0	0	0.001	0	0	0	0.001	0	0.001	0	0	Bacteria	Pseudomonadota	GammaPseudomonadota	CHAB-XI-27	NA	NA
Taxa_01341	0	0	0	0	0	0	0	0	0	0	0	0	0	0	0	0	0	0	0	0	0	0	0	0	Bacteria	Pseudomonadota	GammaPseudomonadota	Chromatiales	Chromatiaceae	NA
Taxa_01342	0	0	0	0	0	0	0	0	0	0	0	0	0	0	0	0	0	0	0	0	0	0	0	0	Bacteria	Pseudomonadota	GammaPseudomonadota	Chromatiales	Chromatiaceae	Achromatium
Taxa_01343	0	0	0	0	0	0	0	0	0	0	0	0	0	0	0	0	0	0	0	0	0	0	0	0	Bacteria	Pseudomonadota	GammaPseudomonadota	Chromatiales	Chromatiaceae	Candidatus_Thiobios
Taxa_01344	0	0	0	0	0	0	0	0	0	0	0	0	0	0	0	0	0	0	0	0	0	0	0	0	Bacteria	Pseudomonadota	GammaPseudomonadota	Chromatiales	Chromatiaceae	Thiohalocapsa
Taxa_01345	0	0	0	0	0	0	0	0	0	0	0	0	0	0	0	0	0	0	0	0	0	0	0	0	Bacteria	Pseudomonadota	GammaPseudomonadota	Chromatiales	Sedimenticolaceae	NA
Taxa_01346	0	0	0	0	0	0	0	0	0	0	0	0	0	0	0	0	0	0	0	0	0	0	0	0	Bacteria	Pseudomonadota	GammaPseudomonadota	Chromatiales	Sedimenticolaceae	Sedimenticola
Taxa_01347	0	0	0	0	0	0	0	0	0	0	0	0	0	0	0	0	0	0	0	0	0	0	0	0	Bacteria	Pseudomonadota	GammaPseudomonadota	Competibacterales	Competibacteraceae	Candidatus_Competibacter
Taxa_01348	0	0	0	0	0	0	0	0	0	0	0	0	0	0	0	0	0	0	0	0	0	0	0	0	Bacteria	Pseudomonadota	GammaPseudomonadota	Diplorickettsiales	Diplorickettsiaceae	Aquicella
Taxa_01349	0	0	0	0	0	0	0	0	0	0	0	0	0	0	0	0	0	0	0	0	0	0	0	0	Bacteria	Pseudomonadota	GammaPseudomonadota	EC3	NA	NA
Taxa_01350	0.001	0	0	0	0	0	0	0	0	0	0	0	0	0	0	0	0	0	0	0	0	0	0	0	Bacteria	Pseudomonadota	GammaPseudomonadota	Ectothiorhodospirales	Ectothiorhodospiraceae	NA
Taxa_01351	0	0	0	0	0	0	0	0	0	0	0	0	0	0	0	0	0	0	0	0	0	0	0	0	Bacteria	Pseudomonadota	GammaPseudomonadota	Ectothiorhodospirales	Ectothiorhodospiraceae	Ectothiorhodospira
Taxa_01352	0	0	0	0	0	0	0	0	0	0	0	0	0	0	0	0	0	0	0	0	0	0	0	0	Bacteria	Pseudomonadota	GammaPseudomonadota	Ectothiorhodospirales	Ectothiorhodospiraceae	Thioalkalivibrio
Taxa_01353	0	0	0	0	0	0	0	0	0	0	0	0	0	0	0	0	0	0.001	0	0	0.001	0	0	0	Bacteria	Pseudomonadota	GammaPseudomonadota	Ectothiorhodospirales	Ectothiorhodospiraceae	Thiogranum
Taxa_01354	0	0	0	0	0	0	0	0	0	0	0	0	0	0	0	0	0	0	0	0	0	0	0	0	Bacteria	Pseudomonadota	GammaPseudomonadota	Ectothiorhodospirales	Ectothiorhodospiraceae	Thiohalomonas
Taxa_01355	0	0	0	0	0	0	0	0	0	0	0	0	0	0	0	0	0	0	0	0	0	0	0	0	Bacteria	Pseudomonadota	GammaPseudomonadota	Ectothiorhodospirales	Thioalkalispiraceae	NA
Taxa_01356	0	0	0	0.001	0	0	0	0	0	0	0	0	0	0	0	0	0	0	0	0	0	0	0.001	0	Bacteria	Pseudomonadota	GammaPseudomonadota	Ectothiorhodospirales	Thioalkalispiraceae	Thioalkalispira-Sulfurivermis
Taxa_01357	0	0.001	0	0	0	0	0	0	0	0	0	0	0	0	0	0	0	0	0	0	0	0	0	0	Bacteria	Pseudomonadota	GammaPseudomonadota	Ectothiorhodospirales	Thioalkalispiraceae	Thiohalophilus
Taxa_01358	0	0	0	0	0	0	0	0	0	0	0	0	0	0	0	0	0	0	0	0	0	0	0	0	Bacteria	Pseudomonadota	GammaPseudomonadota	Enterobacterales	Enterobacterales_fa	Gibbsiella
Taxa_01359	0	0	0	0	0	0	0	0	0	0	0	0	0	0	0	0	0	0	0	0	0.001	0	0	0	Bacteria	Pseudomonadota	GammaPseudomonadota	Enterobacterales	Enterobacteriaceae	NA
Taxa_01360	0	0	0	0	0	0	0	0	0	0	0	0	0	0	0	0	0	0	0	0	0	0	0	0	Bacteria	Pseudomonadota	GammaPseudomonadota	Enterobacterales	Enterobacteriaceae	Atlantibacter
Taxa_01361	0	0	0	0	0	0	0	0	0	0	0	0	0	0	0	0	0	0	0	0	0	0	0	0	Bacteria	Pseudomonadota	GammaPseudomonadota	Enterobacterales	Enterobacteriaceae	Buttiauxella
Taxa_01362	0	0	0	0	0	0	0	0	0	0	0	0	0	0	0	0	0	0	0	0	0	0	0	0	Bacteria	Pseudomonadota	GammaPseudomonadota	Enterobacterales	Enterobacteriaceae	Cedecea
Taxa_01363	0	0	0	0	0	0	0	0	0	0	0	0.001	0	0	0	0	0	0	0	0	0	0	0	0	Bacteria	Pseudomonadota	GammaPseudomonadota	Enterobacterales	Enterobacteriaceae	Citrobacter
Taxa_01364	0	0	0	0	0	0	0	0	0	0	0	0	0	0	0	0	0	0	0	0	0	0	0	0	Bacteria	Pseudomonadota	GammaPseudomonadota	Enterobacterales	Enterobacteriaceae	Cronobacter
Taxa_01365	0	0	0	0	0	0	0	0	0	0	0	0	0	0	0	0	0	0	0	0	0	0	0	0	Bacteria	Pseudomonadota	GammaPseudomonadota	Enterobacterales	Enterobacteriaceae	Enterobacter
Taxa_01366	0	0	0.001	0	0	0	0	0	0	0	0	0	0	0	0	0	0	0	0	0	0	0	0	0	Bacteria	Pseudomonadota	GammaPseudomonadota	Enterobacterales	Enterobacteriaceae	Escherichia/Shigella
Taxa_01367	0	0	0	0	0	0	0	0	0	0	0	0	0	0	0	0	0	0	0	0	0	0	0	0	Bacteria	Pseudomonadota	GammaPseudomonadota	Enterobacterales	Enterobacteriaceae	Klebsiella
Taxa_01368	0	0	0	0	0	0	0	0	0	0	0	0.001	0	0	0.001	0	0	0	0	0	0	0	0	0	Bacteria	Pseudomonadota	GammaPseudomonadota	Enterobacterales	Enterobacteriaceae	Kluyvera
Taxa_01369	0	0	0	0	0	0	0	0	0	0.001	0	0	0	0	0	0	0	0	0	0	0	0	0	0	Bacteria	Pseudomonadota	GammaPseudomonadota	Enterobacterales	Enterobacteriaceae	Kosakonia
Taxa_01370	0	0	0	0	0	0	0	0	0	0	0	0	0	0	0	0	0	0	0	0	0	0	0	0	Bacteria	Pseudomonadota	GammaPseudomonadota	Enterobacterales	Enterobacteriaceae	Lelliottia
Taxa_01371	0	0	0	0	0	0	0	0	0	0	0	0	0	0	0	0	0	0	0	0	0	0	0	0	Bacteria	Pseudomonadota	GammaPseudomonadota	Enterobacterales	Enterobacteriaceae	Pluralibacter
Taxa_01372	0	0	0	0	0	0	0	0	0	0	0	0	0	0	0	0	0	0	0	0	0	0	0	0	Bacteria	Pseudomonadota	GammaPseudomonadota	Enterobacterales	Enterobacteriaceae	Raoultella
Taxa_01373	0	0	0	0	0	0	0	0	0	0	0	0	0	0	0	0	0	0	0	0	0.001	0	0	0	Bacteria	Pseudomonadota	GammaPseudomonadota	Enterobacterales	Enterobacteriaceae	Salmonella
Taxa_01374	0	0	0	0	0	0	0	0	0	0	0	0	0	0	0	0	0	0	0	0	0	0	0	0	Bacteria	Pseudomonadota	GammaPseudomonadota	Enterobacterales	Enterobacteriaceae	Trabulsiella
Taxa_01375	0	0	0	0	0	0	0	0.001	0	0	0	0	0	0	0	0	0.001	0	0	0	0	0	0	0	Bacteria	Pseudomonadota	GammaPseudomonadota	Enterobacterales	Enterobacteriaceae	Yokenella
Taxa_01376	0	0	0	0	0	0	0	0	0	0	0	0	0	0	0	0	0	0	0	0	0	0	0	0	Bacteria	Pseudomonadota	GammaPseudomonadota	Enterobacterales	Erwiniaceae	Erwinia
Taxa_01377	0.001	0	0	0	0	0	0	0	0	0	0	0	0	0	0.001	0	0	0.001	0	0	0	0	0	0	Bacteria	Pseudomonadota	GammaPseudomonadota	Enterobacterales	Erwiniaceae	Pantoea
Taxa_01378	0	0	0	0	0	0	0	0	0	0	0	0	0	0	0	0	0	0	0	0	0	0	0	0	Bacteria	Pseudomonadota	GammaPseudomonadota	Enterobacterales	Hafniaceae	Edwardsiella
Taxa_01379	0	0	0	0	0	0	0	0	0	0	0	0	0	0	0	0	0	0	0	0	0	0	0	0	Bacteria	Pseudomonadota	GammaPseudomonadota	Enterobacterales	Hafniaceae	Hafnia-Obesumbacterium
Taxa_01380	0	0	0	0	0	0	0	0	0	0	0	0	0	0	0	0	0	0	0	0	0	0	0	0	Bacteria	Pseudomonadota	GammaPseudomonadota	Enterobacterales	Morganellaceae	Candidatus_Ecksteinia
Taxa_01381	0	0	0	0	0	0	0	0	0	0	0	0	0.001	0	0	0	0	0	0	0	0	0	0	0	Bacteria	Pseudomonadota	GammaPseudomonadota	Enterobacterales	Pectobacteriaceae	Pectobacterium
Taxa_01382	0	0	0	0	0	0	0	0	0	0	0	0	0	0	0	0	0	0	0	0	0	0	0	0	Bacteria	Pseudomonadota	GammaPseudomonadota	Enterobacterales	Pectobacteriaceae	Sodalis
Taxa_01383	0	0	0	0	0	0.001	0	0	0	0	0	0	0	0	0	0	0	0	0	0	0	0	0	0	Bacteria	Pseudomonadota	GammaPseudomonadota	Enterobacterales	Yersiniaceae	Serratia
Taxa_01384	0	0	0	0	0	0	0	0	0	0	0	0	0	0	0	0	0	0	0	0	0	0	0	0	Bacteria	Pseudomonadota	GammaPseudomonadota	Enterobacterales	Yersiniaceae	Yersinia
Taxa_01385	0	0	0	0	0	0	0	0	0	0	0	0	0	0	0	0	0	0	0	0	0	0	0	0	Bacteria	Pseudomonadota	GammaPseudomonadota	EPR3968-O8a-Bc78	NA	NA
Taxa_01386	0	0	0	0	0	0	0	0	0	0	0	0	0	0	0	0	0	0	0	0	0	0	0	0	Bacteria	Pseudomonadota	GammaPseudomonadota	EV818SWSAP88	NA	NA
Taxa_01387	0	0	0	0	0	0	0	0	0	0	0	0	0	0	0	0	0	0	0	0	0	0	0	0	Bacteria	Pseudomonadota	GammaPseudomonadota	Francisellales	Francisellaceae	NA
Taxa_01388	0	0	0	0	0	0	0	0	0	0	0	0	0	0	0	0	0	0	0	0	0	0	0	0	Bacteria	Pseudomonadota	GammaPseudomonadota	Francisellales	Francisellaceae	Fangia
Taxa_01389	0	0	0	0.001	0	0	0	0	0	0	0	0	0	0	0	0	0	0	0	0	0	0	0	0	Bacteria	Pseudomonadota	GammaPseudomonadota	GammaPseudomonadota_Incertae_Sedis	Unknown_Family	NA
Taxa_01390	0	0	0	0	0	0	0	0	0	0	0	0	0	0	0	0	0	0	0	0	0	0	0	0	Bacteria	Pseudomonadota	GammaPseudomonadota	GammaPseudomonadota_Incertae_Sedis	Unknown_Family	Alkalimarinus
Taxa_01391	0	0	0	0	0	0	0	0	0	0	0	0	0	0	0	0	0	0	0	0	0	0	0	0	Bacteria	Pseudomonadota	GammaPseudomonadota	GammaPseudomonadota_Incertae_Sedis	Unknown_Family	Candidatus_Endonucleariobacter
Taxa_01392	0	0	0	0	0	0	0	0	0	0	0	0	0	0	0	0	0	0	0	0	0	0	0	0	Bacteria	Pseudomonadota	GammaPseudomonadota	GammaPseudomonadota_Incertae_Sedis	Unknown_Family	Sulfuriflexus
Taxa_01393	0	0.001	0	0	0	0	0	0	0.001	0	0	0	0	0	0	0	0	0	0	0	0	0	0	0	Bacteria	Pseudomonadota	GammaPseudomonadota	Granulosicoccales	NA	NA
Taxa_01394	0	0	0	0	0	0	0	0	0	0	0	0	0	0	0	0	0	0	0	0	0	0	0	0	Bacteria	Pseudomonadota	GammaPseudomonadota	HglApr721	NA	NA
Taxa_01395	0	0	0	0	0	0	0	0	0	0	0	0	0	0	0	0	0	0	0	0	0	0	0	0	Bacteria	Pseudomonadota	GammaPseudomonadota	HOC36	NA	NA
Taxa_01396	0	0	0	0	0	0	0	0	0	0	0	0	0	0	0	0	0	0	0	0	0.001	0.001	0	0	Bacteria	Pseudomonadota	GammaPseudomonadota	Immundisolibacterales	Immundisolibacteraceae	NA
Taxa_01397	0	0	0	0	0	0	0	0	0	0	0	0	0	0	0	0	0	0	0	0	0	0	0	0	Bacteria	Pseudomonadota	GammaPseudomonadota	Immundisolibacterales	Immundisolibacteraceae	Immundisolibacter
Taxa_01398	0	0	0	0	0	0	0	0	0	0	0	0	0	0	0	0	0	0.001	0	0	0	0	0.001	0.001	Bacteria	Pseudomonadota	GammaPseudomonadota	JG36-TzT-191	NA	NA
Taxa_01399	0	0	0	0	0	0	0	0	0	0	0	0	0	0	0	0	0	0.001	0	0	0	0	0	0	Bacteria	Pseudomonadota	GammaPseudomonadota	JTB23	NA	NA
Taxa_01400	0	0	0	0	0	0	0	0	0	0	0	0	0	0	0	0	0	0	0	0	0	0	0	0	Bacteria	Pseudomonadota	GammaPseudomonadota	KF-JG30-C25	NA	NA
Taxa_01401	0	0.001	0	0	0	0	0	0	0	0	0	0	0	0	0	0	0.001	0	0.001	0	0	0	0	0	Bacteria	Pseudomonadota	GammaPseudomonadota	KI89A_clade	NA	NA
Taxa_01402	0	0	0.001	0	0	0	0	0	0	0	0	0	0	0	0	0	0	0	0	0	0.001	0.001	0	0.001	Bacteria	Pseudomonadota	GammaPseudomonadota	Legionellales	Legionellaceae	NA
Taxa_01403	0	0	0	0	0	0	0	0	0	0	0	0	0	0	0	0	0	0	0	0	0	0	0	0	Bacteria	Pseudomonadota	GammaPseudomonadota	MBAE14	NA	NA
Taxa_01404	0	0	0	0	0	0	0	0	0	0	0	0	0	0	0	0	0	0	0	0	0	0	0	0	Bacteria	Pseudomonadota	GammaPseudomonadota	MBMPE27	NA	NA
Taxa_01405	0	0	0	0.001	0	0	0	0	0	0	0	0	0	0	0	0	0	0	0	0	0	0	0	0	Bacteria	Pseudomonadota	GammaPseudomonadota	MD2904-B13	NA	NA
Taxa_01406	0	0	0	0	0	0	0	0	0	0	0	0	0	0	0	0	0	0	0	0	0	0	0	0	Bacteria	Pseudomonadota	GammaPseudomonadota	Methylococcales	Methylococcaceae	Methylocaldum
Taxa_01407	0	0	0	0	0	0	0	0	0	0	0	0	0	0	0	0	0	0	0	0	0	0	0	0	Bacteria	Pseudomonadota	GammaPseudomonadota	Methylococcales	Methylococcaceae	Methyloterricola
Taxa_01408	0	0	0	0	0	0	0	0	0	0	0	0	0	0	0	0	0	0	0	0	0	0	0	0	Bacteria	Pseudomonadota	GammaPseudomonadota	Methylococcales	Methylohalobiaceae	Methylothermus
Taxa_01409	0	0	0	0.001	0	0	0	0	0	0.001	0	0	0	0	0	0	0	0	0	0	0	0	0	0	Bacteria	Pseudomonadota	GammaPseudomonadota	Methylococcales	Methylomonadaceae	Crenothrix
Taxa_01410	0	0	0	0	0	0	0	0	0	0	0	0	0	0	0	0	0	0	0	0	0	0	0	0	Bacteria	Pseudomonadota	GammaPseudomonadota	Methylococcales	Methylomonadaceae	Marine_Methylotrophic_Group_2
Taxa_01411	0	0	0	0	0	0	0	0	0	0	0	0	0	0	0	0	0	0	0	0	0	0	0	0	Bacteria	Pseudomonadota	GammaPseudomonadota	Methylococcales	Methylomonadaceae	Methylobacter
Taxa_01412	0	0.001	0	0	0	0	0	0	0	0.001	0	0	0	0	0	0	0	0	0	0	0	0	0	0	Bacteria	Pseudomonadota	GammaPseudomonadota	Methylococcales	Methylomonadaceae	Methylomonas
Taxa_01413	0	0	0	0	0	0	0	0	0	0	0	0	0	0	0	0	0	0	0	0	0	0	0	0	Bacteria	Pseudomonadota	GammaPseudomonadota	Methylococcales	Methylomonadaceae	Methyloprofundus
Taxa_01414	0	0	0	0	0	0	0	0.001	0	0	0	0	0	0	0	0	0	0	0	0	0	0	0	0	Bacteria	Pseudomonadota	GammaPseudomonadota	Methylococcales	Methylomonadaceae	Methylovulum
Taxa_01415	0	0	0	0	0	0	0	0	0	0	0	0	0	0	0	0	0	0	0	0	0	0	0	0	Bacteria	Pseudomonadota	GammaPseudomonadota	Methylococcales	Methylomonadaceae	pItb-vmat-59
Taxa_01416	0	0	0	0	0	0	0	0	0	0	0	0	0	0	0	0	0	0	0	0	0	0	0	0	Bacteria	Pseudomonadota	GammaPseudomonadota	Milano-WF1B-44	NA	NA
Taxa_01417	0	0	0	0	0	0	0	0	0	0	0	0	0	0	0	0	0	0	0	0	0	0	0	0	Bacteria	Pseudomonadota	GammaPseudomonadota	Nitrococcales	Nitrococcaceae	Nitrococcus
Taxa_01418	0	0	0	0	0	0	0	0	0	0	0	0	0	0	0	0	0	0	0	0	0	0	0	0	Bacteria	Pseudomonadota	GammaPseudomonadota	Nitrococcales	Nitrococcales_Incertae_Sedis	Methylonatrum
Taxa_01419	0	0	0	0	0	0	0	0	0	0	0	0	0	0	0	0	0	0	0	0	0	0	0	0	Bacteria	Pseudomonadota	GammaPseudomonadota	Nitrosococcales	Methylophagaceae	NA
Taxa_01420	0	0	0	0	0	0	0	0	0	0	0	0	0	0	0	0	0	0	0	0	0	0	0	0	Bacteria	Pseudomonadota	GammaPseudomonadota	Nitrosococcales	Methylophagaceae	Methylophaga
Taxa_01421	0	0	0	0	0	0	0	0	0.001	0	0	0	0	0	0	0	0	0	0	0	0	0	0	0	Bacteria	Pseudomonadota	GammaPseudomonadota	Nitrosococcales	Nitrosococcaceae	3PJM14
Taxa_01422	0	0	0	0	0	0	0	0	0	0	0	0	0	0	0	0	0	0	0	0	0	0	0	0.001	Bacteria	Pseudomonadota	GammaPseudomonadota	Nitrosococcales	Nitrosococcaceae	AqS1
Taxa_01423	0	0	0	0	0	0	0	0	0	0	0	0	0	0	0	0	0	0	0	0	0	0	0	0	Bacteria	Pseudomonadota	GammaPseudomonadota	Nitrosococcales	Nitrosococcaceae	Cm1-21
Taxa_01424	0	0	0	0	0	0	0	0	0	0	0	0	0	0	0	0	0	0	0	0	0	0	0	0	Bacteria	Pseudomonadota	GammaPseudomonadota	Nitrosococcales	Nitrosococcaceae	MSB-1D1
Taxa_01425	0	0	0	0	0	0	0	0	0	0	0	0	0	0	0	0	0	0	0	0	0	0	0	0	Bacteria	Pseudomonadota	GammaPseudomonadota	Nitrosococcales	Nitrosococcaceae	Nitrosococcus
Taxa_01426	0	0	0	0	0	0	0	0	0	0	0	0	0	0	0	0	0	0	0	0	0	0	0	0	Bacteria	Pseudomonadota	GammaPseudomonadota	Nitrosococcales	Nitrosococcaceae	SZB85
Taxa_01427	0	0	0	0	0	0	0	0	0.001	0	0	0	0	0	0	0	0	0	0	0	0	0	0	0	Bacteria	Pseudomonadota	GammaPseudomonadota	Oceanospirillales	Alcanivoracaceae1	Alcanivorax
Taxa_01428	0	0	0	0	0	0	0	0	0	0	0	0	0	0	0.001	0.001	0	0	0	0	0	0	0	0	Bacteria	Pseudomonadota	GammaPseudomonadota	Oceanospirillales	Hahellaceae	Hahella
Taxa_01429	0	0	0	0	0	0	0	0	0	0	0	0	0	0	0	0	0	0	0	0	0	0	0	0	Bacteria	Pseudomonadota	GammaPseudomonadota	Oceanospirillales	Halomonadaceae	NA
Taxa_01430	0	0	0	0	0	0	0	0	0	0	0	0	0	0	0	0	0	0	0	0	0	0	0	0	Bacteria	Pseudomonadota	GammaPseudomonadota	Oceanospirillales	Halomonadaceae	Halomonas
Taxa_01431	0	0	0	0	0	0	0	0	0	0	0	0	0	0	0	0	0	0	0	0	0	0	0	0	Bacteria	Pseudomonadota	GammaPseudomonadota	Oceanospirillales	Halomonadaceae	HdN1
Taxa_01432	0	0	0	0	0	0	0	0	0	0	0.001	0	0	0	0	0	0	0	0	0	0	0	0	0	Bacteria	Pseudomonadota	GammaPseudomonadota	Oceanospirillales	Nitrincolaceae	Marinobacterium
Taxa_01433	0	0	0	0	0	0	0	0	0	0	0	0	0	0	0	0	0	0	0	0	0	0	0	0	Bacteria	Pseudomonadota	GammaPseudomonadota	Oceanospirillales	Nitrincolaceae	Neptunomonas
Taxa_01434	0	0	0	0	0	0	0	0	0	0	0	0	0	0	0	0	0	0	0	0	0	0	0	0	Bacteria	Pseudomonadota	GammaPseudomonadota	Oceanospirillales	Nitrincolaceae	Nitrincola
Taxa_01435	0	0	0	0	0	0	0	0	0	0	0	0	0	0	0	0	0	0	0	0	0	0	0	0	Bacteria	Pseudomonadota	GammaPseudomonadota	Oceanospirillales	Pseudohongiellaceae	BIyi10
Taxa_01436	0	0	0	0	0	0	0	0	0	0	0	0	0.001	0	0.001	0	0	0	0	0	0	0	0	0	Bacteria	Pseudomonadota	GammaPseudomonadota	Oceanospirillales	Pseudohongiellaceae	Pseudohongiella
Taxa_01437	0	0	0	0	0	0	0	0	0	0	0	0	0	0	0	0	0	0	0	0	0	0	0	0	Bacteria	Pseudomonadota	GammaPseudomonadota	Oceanospirillales	Saccharospirillaceae	Oceanobacter
Taxa_01438	0	0	0	0	0	0	0	0	0	0	0	0	0	0	0	0	0	0	0	0	0	0	0.001	0	Bacteria	Pseudomonadota	GammaPseudomonadota	Pasteurellales	Pasteurellaceae	NA
Taxa_01439	0	0	0	0	0	0	0	0	0	0	0	0	0	0	0	0	0	0	0	0	0	0	0	0	Bacteria	Pseudomonadota	GammaPseudomonadota	Pasteurellales	Pasteurellaceae	Actinobacillus
Taxa_01440	0	0	0	0	0	0	0	0	0	0	0	0	0	0	0	0	0	0	0	0	0	0	0	0	Bacteria	Pseudomonadota	GammaPseudomonadota	Pasteurellales	Pasteurellaceae	Aggregatibacter
Taxa_01441	0	0	0	0	0	0	0	0	0	0	0	0	0	0	0	0	0	0	0	0	0	0	0	0	Bacteria	Pseudomonadota	GammaPseudomonadota	Pasteurellales	Pasteurellaceae	Haemophilus
Taxa_01442	0	0	0	0	0	0	0	0	0	0	0	0	0	0	0	0	0	0	0	0.001	0	0	0	0	Bacteria	Pseudomonadota	GammaPseudomonadota	Piscirickettsiales	Piscirickettsiaceae	Candidatus_Endoecteinascidia
Taxa_01443	0.001	0	0	0	0.001	0	0	0	0.001	0	0.001	0	0	0	0	0	0	0.002	0	0	0	0	0	0	Bacteria	Pseudomonadota	GammaPseudomonadota	PLTA13	NA	NA
Taxa_01444	0	0	0	0	0	0	0	0	0	0	0	0	0	0	0	0	0	0	0	0	0	0	0	0	Bacteria	Pseudomonadota	GammaPseudomonadota	Pseudomonadales	Moraxellaceae	NA
Taxa_01445	0.001	0	0	0	0	0	0	0	0	0	0	0	0	0	0	0	0	0.001	0	0	0	0	0	0	Bacteria	Pseudomonadota	GammaPseudomonadota	Pseudomonadales	Moraxellaceae	Acinetobacter
Taxa_01446	0	0	0	0.001	0	0	0	0	0	0	0	0	0	0	0	0	0	0	0	0	0	0	0	0	Bacteria	Pseudomonadota	GammaPseudomonadota	Pseudomonadales	Moraxellaceae	Alkanindiges
Taxa_01447	0	0	0	0	0	0	0	0	0	0	0	0	0	0	0	0	0	0	0	0	0	0	0	0	Bacteria	Pseudomonadota	GammaPseudomonadota	Pseudomonadales	Moraxellaceae	Cavicella
Taxa_01448	0	0	0	0	0	0	0	0	0	0	0	0	0	0	0	0	0	0	0	0	0	0	0	0	Bacteria	Pseudomonadota	GammaPseudomonadota	Pseudomonadales	Moraxellaceae	Enhydrobacter
Taxa_01449	0	0	0	0	0	0	0	0	0	0	0	0	0	0	0	0	0	0	0	0	0	0	0	0	Bacteria	Pseudomonadota	GammaPseudomonadota	Pseudomonadales	Moraxellaceae	Fluviicoccus
Taxa_01450	0	0.002	0	0	0	0.001	0	0	0	0	0	0	0	0	0	0	0	0.001	0	0	0	0	0	0	Bacteria	Pseudomonadota	GammaPseudomonadota	Pseudomonadales	Moraxellaceae	Moraxella
Taxa_01451	0	0	0	0	0	0	0	0	0	0	0	0	0	0	0	0	0	0	0	0	0	0	0	0	Bacteria	Pseudomonadota	GammaPseudomonadota	Pseudomonadales	Moraxellaceae	Paraperlucidibaca
Taxa_01452	0	0	0	0	0	0	0	0	0	0	0	0	0	0	0	0	0	0	0	0	0	0	0	0	Bacteria	Pseudomonadota	GammaPseudomonadota	Pseudomonadales	Moraxellaceae	Perlucidibaca
Taxa_01453	0	0	0	0	0	0	0	0	0.001	0	0	0	0	0	0.001	0	0	0	0	0	0	0	0	0	Bacteria	Pseudomonadota	GammaPseudomonadota	Pseudomonadales	Moraxellaceae	Psychrobacter
Taxa_01454	0	0	0	0	0	0	0	0	0	0	0	0	0	0	0	0	0	0	0.001	0	0	0	0	0	Bacteria	Pseudomonadota	GammaPseudomonadota	Pseudomonadales	Pseudomonadaceae	Pseudomonas
Taxa_01455	0	0	0	0	0	0	0	0	0	0	0	0	0	0	0	0	0	0	0	0	0	0	0	0	Bacteria	Pseudomonadota	GammaPseudomonadota	Pseudomonadales	Pseudomonadaceae	Thiopseudomonas
Taxa_01456	0	0	0	0	0	0	0	0	0	0	0	0	0	0	0	0	0	0	0	0	0	0	0	0	Bacteria	Pseudomonadota	GammaPseudomonadota	R7C24	NA	NA
Taxa_01457	0	0	0	0	0	0	0	0	0	0	0	0	0	0	0	0	0	0	0	0	0	0	0	0	Bacteria	Pseudomonadota	GammaPseudomonadota	Run-SP154	NA	NA
Taxa_01458	0	0	0	0	0	0	0	0	0	0	0	0	0	0	0	0	0	0.001	0	0	0	0	0	0	Bacteria	Pseudomonadota	GammaPseudomonadota	Salinisphaerales	Solimonadaceae	NA
Taxa_01459	0	0	0	0	0	0	0	0	0	0	0	0	0	0	0	0	0	0	0	0	0	0	0	0	Bacteria	Pseudomonadota	GammaPseudomonadota	Salinisphaerales	Solimonadaceae	Alkanibacter
Taxa_01460	0	0	0	0.001	0	0	0	0	0	0	0	0	0	0	0	0	0	0	0	0	0	0	0	0	Bacteria	Pseudomonadota	GammaPseudomonadota	Salinisphaerales	Solimonadaceae	Fontimonas
Taxa_01461	0	0	0	0	0	0	0	0	0	0	0	0	0	0	0	0	0	0	0	0	0	0	0	0	Bacteria	Pseudomonadota	GammaPseudomonadota	Salinisphaerales	Solimonadaceae	Hydrocarboniphaga
Taxa_01462	0	0	0	0	0	0	0	0	0	0	0	0	0	0	0	0	0	0	0	0	0	0	0	0	Bacteria	Pseudomonadota	GammaPseudomonadota	Salinisphaerales	Solimonadaceae	Nevskia
Taxa_01463	0	0	0	0	0	0	0	0	0.001	0	0	0	0	0	0	0	0	0	0	0	0	0	0	0	Bacteria	Pseudomonadota	GammaPseudomonadota	Salinisphaerales	Solimonadaceae	Panacagrimonas
Taxa_01464	0	0	0	0	0	0	0	0	0	0	0	0	0.001	0	0	0	0	0	0	0	0	0	0	0	Bacteria	Pseudomonadota	GammaPseudomonadota	Salinisphaerales	Solimonadaceae	Polycyclovorans
Taxa_01465	0	0	0	0	0	0	0	0	0	0	0	0	0	0	0	0	0	0	0	0	0	0	0	0	Bacteria	Pseudomonadota	GammaPseudomonadota	Salinisphaerales	Solimonadaceae	Solimonas
Taxa_01466	0	0	0	0	0	0	0	0	0	0	0	0	0	0	0	0	0	0	0	0	0	0	0	0	Bacteria	Pseudomonadota	GammaPseudomonadota	SS1-B-04-55	NA	NA
Taxa_01467	0	0	0	0	0	0	0	0	0	0	0	0	0	0	0	0	0	0	0	0	0	0	0	0	Bacteria	Pseudomonadota	GammaPseudomonadota	SS1-B-09-64	NA	NA
Taxa_01468	0	0	0	0	0	0	0	0	0	0	0	0	0	0	0	0	0	0	0	0	0	0	0	0	Bacteria	Pseudomonadota	GammaPseudomonadota	Steroidobacterales	Steroidobacteraceae	Steroidobacter
Taxa_01469	0	0	0	0	0	0	0	0	0	0	0	0	0	0	0.001	0	0	0	0	0	0	0	0	0	Bacteria	Pseudomonadota	GammaPseudomonadota	Steroidobacterales	Woeseiaceae	JTB255_marine_benthic_group
Taxa_01470	0.001	0.001	0	0	0	0.001	0	0	0	0	0	0	0	0	0	0	0	0	0	0.001	0	0.001	0	0	Bacteria	Pseudomonadota	GammaPseudomonadota	Steroidobacterales	Woeseiaceae	Woeseia
Taxa_01471	0	0	0	0	0	0	0	0	0	0	0	0	0	0	0	0	0	0	0	0	0	0	0	0	Bacteria	Pseudomonadota	GammaPseudomonadota	SZB30	NA	NA
Taxa_01472	0	0.001	0	0	0	0	0	0	0	0	0	0	0	0	0	0	0	0	0	0	0	0	0	0	Bacteria	Pseudomonadota	GammaPseudomonadota	SZB50	NA	NA
Taxa_01473	0	0	0	0	0	0	0	0	0	0	0	0	0	0	0	0	0	0	0	0	0	0	0	0	Bacteria	Pseudomonadota	GammaPseudomonadota	Tenderiales	Tenderiaceae	Candidatus_Tenderia
Taxa_01474	0	0	0	0	0	0	0	0	0	0	0	0	0	0	0	0	0	0	0	0	0	0	0	0	Bacteria	Pseudomonadota	GammaPseudomonadota	Thiohalorhabdales	Thiohalorhabdaceae	NA
Taxa_01475	0	0	0	0	0	0	0	0	0	0	0	0	0	0	0	0	0	0	0	0	0	0	0	0	Bacteria	Pseudomonadota	GammaPseudomonadota	Thiomicrospirales	Thiomicrospiraceae	endosymbionts
Taxa_01476	0	0	0	0	0	0	0	0	0	0	0.001	0	0	0	0	0	0	0	0	0	0.001	0	0	0	Bacteria	Pseudomonadota	GammaPseudomonadota	Thiotrichales	Thiotrichaceae	NA
Taxa_01477	0	0	0	0	0	0	0	0	0	0	0	0	0	0	0	0	0	0	0	0.001	0	0	0	0	Bacteria	Pseudomonadota	GammaPseudomonadota	Thiotrichales	Thiotrichaceae	Candidatus_Navis
Taxa_01478	0	0	0	0	0.001	0	0	0	0.002	0	0	0	0	0	0	0	0	0	0	0	0	0	0	0	Bacteria	Pseudomonadota	GammaPseudomonadota	Thiotrichales	Thiotrichaceae	Thiothrix
Taxa_01479	0	0	0	0.001	0	0	0	0	0	0	0	0	0	0	0	0.001	0	0.001	0	0	0	0	0	0	Bacteria	Pseudomonadota	GammaPseudomonadota	UBA10353_marine_group	NA	NA
Taxa_01480	0	0	0	0	0	0	0	0	0	0	0	0	0	0	0	0	0	0	0	0	0	0	0	0	Bacteria	Pseudomonadota	GammaPseudomonadota	Vibrionales	Vibrionaceae	Vibrio
Taxa_01481	0	0	0	0	0	0	0	0	0	0	0	0	0	0	0	0	0	0	0	0	0	0	0	0	Bacteria	Pseudomonadota	GammaPseudomonadota	WD260	NA	NA
Taxa_01482	0	0	0	0	0	0	0	0	0	0	0	0	0	0	0	0	0	0	0	0	0	0	0	0	Bacteria	Pseudomonadota	GammaPseudomonadota	WN-HWB-116	NA	NA
Taxa_01483	0	0	0	0	0	0	0	0	0	0	0	0	0	0	0	0	0	0	0	0.001	0	0	0	0	Bacteria	Pseudomonadota	GammaPseudomonadota	Xanthomonadales	NA	NA
Taxa_01484	0	0	0	0	0	0	0	0	0	0	0	0	0	0	0	0	0	0	0	0	0	0	0	0	Bacteria	Pseudomonadota	GammaPseudomonadota	Xanthomonadales	Rhodanobacteraceae	Aquimonas
Taxa_01485	0	0	0	0	0	0	0	0	0	0	0	0	0	0	0	0	0	0	0	0	0	0	0	0	Bacteria	Pseudomonadota	GammaPseudomonadota	Xanthomonadales	Rhodanobacteraceae	Chiayiivirga
Taxa_01486	0	0	0	0	0	0	0	0	0	0	0	0	0	0	0	0	0.001	0	0	0	0	0	0	0	Bacteria	Pseudomonadota	GammaPseudomonadota	Xanthomonadales	Rhodanobacteraceae	Dokdonella
Taxa_01487	0	0	0	0	0	0	0	0	0	0	0	0	0	0	0	0	0	0	0	0	0	0	0	0	Bacteria	Pseudomonadota	GammaPseudomonadota	Xanthomonadales	Rhodanobacteraceae	Dyella
Taxa_01488	0	0	0	0	0	0	0	0	0	0	0	0	0	0	0	0	0	0	0	0	0	0	0	0	Bacteria	Pseudomonadota	GammaPseudomonadota	Xanthomonadales	Rhodanobacteraceae	Frateuria
Taxa_01489	0	0	0	0	0	0	0	0	0	0	0	0	0	0	0	0	0.001	0.001	0	0	0	0	0	0	Bacteria	Pseudomonadota	GammaPseudomonadota	Xanthomonadales	Rhodanobacteraceae	Fulvimonas
Taxa_01490	0	0	0	0	0	0	0	0	0	0	0	0	0	0	0	0	0	0	0	0	0.001	0	0	0	Bacteria	Pseudomonadota	GammaPseudomonadota	Xanthomonadales	Rhodanobacteraceae	Luteibacter
Taxa_01491	0	0	0	0	0	0	0	0	0	0	0	0	0	0	0	0	0.001	0	0	0	0	0	0	0	Bacteria	Pseudomonadota	GammaPseudomonadota	Xanthomonadales	Rhodanobacteraceae	Mizugakiibacter
Taxa_01492	0	0	0	0	0	0	0	0	0	0	0	0	0	0	0	0	0	0	0	0	0	0	0	0	Bacteria	Pseudomonadota	GammaPseudomonadota	Xanthomonadales	Rhodanobacteraceae	Pseudofulvimonas
Taxa_01493	0	0	0	0.002	0	0	0	0	0	0	0	0	0	0	0.001	0.001	0	0	0	0	0	0	0	0	Bacteria	Pseudomonadota	GammaPseudomonadota	Xanthomonadales	Rhodanobacteraceae	Rhodanobacter
Taxa_01494	0	0	0	0	0	0	0	0	0	0	0	0	0	0	0	0	0	0	0	0	0	0	0	0	Bacteria	Pseudomonadota	GammaPseudomonadota	Xanthomonadales	Rhodanobacteraceae	Rudaea
Taxa_01495	0	0	0	0	0	0	0	0	0.002	0	0	0	0	0	0	0	0.001	0	0	0	0	0	0	0.002	Bacteria	Pseudomonadota	GammaPseudomonadota	Xanthomonadales	Rhodanobacteraceae	Tahibacter
Taxa_01496	0	0	0	0	0.001	0.001	0	0	0	0	0	0	0	0	0	0	0	0	0	0	0.001	0.001	0	0	Bacteria	Pseudomonadota	GammaPseudomonadota	Xanthomonadales	Xanthomonadaceae	NA
Taxa_01497	0	0	0	0	0	0	0	0	0	0	0	0	0	0	0	0	0	0	0.001	0	0	0	0	0	Bacteria	Pseudomonadota	GammaPseudomonadota	Xanthomonadales	Xanthomonadaceae	Luteimonas
Taxa_01498	0	0	0	0	0	0	0	0	0	0	0	0	0	0	0	0	0	0	0	0.001	0	0	0	0.001	Bacteria	Pseudomonadota	GammaPseudomonadota	Xanthomonadales	Xanthomonadaceae	Pseudoxanthomonas
Taxa_01499	0	0	0	0	0	0	0	0	0	0	0	0	0	0	0	0	0	0	0	0	0	0	0	0	Bacteria	Pseudomonadota	GammaPseudomonadota	Xanthomonadales	Xanthomonadaceae	Rehaibacterium
Taxa_01500	0	0	0	0	0	0	0	0	0	0	0	0	0	0	0	0	0	0	0	0	0	0	0	0	Bacteria	Pseudomonadota	GammaPseudomonadota	Xanthomonadales	Xanthomonadaceae	Silanimonas
Taxa_01501	0	0	0	0	0	0	0	0	0	0	0	0	0	0	0	0	0	0	0	0	0	0	0	0	Bacteria	Pseudomonadota	GammaPseudomonadota	Xanthomonadales	Xanthomonadaceae	SN8
Taxa_01502	0	0	0	0	0	0	0	0	0	0	0	0	0	0	0	0	0	0	0	0	0	0	0	0	Bacteria	Pseudomonadota	GammaPseudomonadota	Xanthomonadales	Xanthomonadaceae	Stenotrophomonas
Taxa_01503	0	0	0	0	0	0	0	0	0	0	0	0	0	0	0	0	0	0	0	0	0	0	0	0	Bacteria	Pseudomonadota	GammaPseudomonadota	Xanthomonadales	Xanthomonadaceae	Xanthomonas
Taxa_01504	0	0	0	0	0.001	0	0	0	0	0	0.001	0	0	0	0	0	0	0	0	0	0	0	0	0	Bacteria	Pseudomonadota	GammaPseudomonadota	Xanthomonadales	Xanthomonadaceae	Xylella
Taxa_01505	0	0	0	0	0	0	0	0	0	0	0	0	0	0	0	0	0	0	0	0	0	0	0	0	Bacteria	Pseudomonadota	Magnetococcia	Magnetococcales	Magnetococcaceae	Magnetococcus
Taxa_01506	0	0	0	0	0	0	0	0	0	0	0	0	0	0	0	0	0.001	0	0	0	0	0	0	0	Bacteria	Pseudomonadota	ZetaPseudomonadota	Mariprofundales	Mariprofundaceae	Mariprofundus
Taxa_01507	0.001	0	0	0	0	0	0	0	0	0	0	0	0	0	0	0	0	0	0	0	0	0	0.001	0	Bacteria	RCP2-54	NA	NA	NA	NA
Taxa_01508	0	0	0	0	0	0	0	0	0	0	0	0	0	0	0	0	0	0	0	0	0	0	0	0	Bacteria	SAR324_clade(Marine_group_B)	NA	NA	NA	NA
Taxa_01509	0	0	0	0	0.001	0	0	0	0	0	0	0	0	0	0	0	0	0	0	0	0	0	0	0	Bacteria	Spirochaetota	Leptospirae	Leptospirales	Leptospiraceae	Leptospira
Taxa_01510	0	0	0	0	0	0	0	0	0	0	0	0	0	0	0	0	0	0	0	0	0	0	0	0	Bacteria	Spirochaetota	Leptospirae	Leptospirales	Leptospiraceae	Turneriella
Taxa_01511	0	0	0	0	0	0	0	0	0	0	0	0	0	0	0	0	0	0	0	0	0	0	0	0	Bacteria	Spirochaetota	Spirochaetia	Spirochaetales	Spirochaetaceae	Treponema
Taxa_01512	0	0.001	0	0	0	0	0	0	0	0	0	0	0	0	0	0	0	0	0	0	0	0	0	0	Bacteria	Sva0485	NA	NA	NA	NA
Taxa_01513	0	0	0	0	0	0	0	0	0	0	0	0	0	0	0	0	0	0	0	0	0	0	0	0	Bacteria	Verrucomicrobiota	Chlamydiae	Chlamydiales	Chlamydiaceae	NA
Taxa_01514	0	0	0	0	0	0	0	0	0	0	0	0	0	0	0	0	0	0	0	0	0	0	0	0	Bacteria	Verrucomicrobiota	Chlamydiae	Chlamydiales	Criblamydiaceae	NA
Taxa_01515	0	0	0	0	0	0	0	0	0	0	0	0	0	0	0	0	0	0	0	0	0	0	0	0	Bacteria	Verrucomicrobiota	Chlamydiae	Chlamydiales	Criblamydiaceae	Estrella
Taxa_01516	0	0	0	0	0	0	0	0	0	0	0	0	0	0	0	0	0.001	0	0	0	0.001	0	0	0	Bacteria	Verrucomicrobiota	Chlamydiae	Chlamydiales	cvE6	NA
Taxa_01517	0	0	0	0	0	0	0	0	0	0	0	0	0	0.001	0	0	0	0	0	0	0	0	0	0	Bacteria	Verrucomicrobiota	Chlamydiae	Chlamydiales	Parachlamydiaceae	Candidatus_Rubidus
Taxa_01518	0	0	0	0	0	0	0	0	0.001	0	0	0	0	0	0	0	0	0	0	0	0	0	0	0	Bacteria	Verrucomicrobiota	Chlamydiae	Chlamydiales	Parachlamydiaceae	Parachlamydia
Taxa_01519	0	0	0	0	0	0.001	0	0.001	0.001	0	0	0	0	0	0	0	0	0	0	0	0	0	0	0	Bacteria	Verrucomicrobiota	Chlamydiae	Chlamydiales	Simkaniaceae	NA
Taxa_01520	0	0	0	0	0	0	0	0	0	0	0	0	0	0	0	0	0	0	0.001	0	0	0	0	0	Bacteria	Verrucomicrobiota	Chlamydiae	Chlamydiales	Simkaniaceae	Candidatus_Rhabdochlamydia
Taxa_01521	0	0	0	0	0	0	0	0	0	0	0	0	0	0	0.001	0	0	0	0	0	0	0	0	0	Bacteria	Verrucomicrobiota	Chlamydiae	Chlamydiales	Simkaniaceae	Ga0074140
Taxa_01522	0	0	0	0	0	0	0	0	0	0	0	0	0	0	0	0	0	0	0	0	0	0	0	0	Bacteria	Verrucomicrobiota	Chlamydiae	Chlamydiales	Waddliaceae	Waddlia
Taxa_01523	0	0	0	0	0	0	0	0	0	0	0	0	0	0	0	0	0	0	0	0	0	0	0	0	Bacteria	Verrucomicrobiota	Kiritimatiellae	WCHB1-41	NA	NA
Taxa_01524	0	0	0	0	0	0	0	0	0	0	0	0	0	0	0	0	0	0	0	0	0	0	0	0	Bacteria	Verrucomicrobiota	Omnitrophia	Omnitrophales	NA	NA
Taxa_01525	0	0	0	0	0	0	0	0	0	0	0	0	0	0	0	0	0	0	0	0	0	0	0	0	Bacteria	Verrucomicrobiota	Omnitrophia	Omnitrophales	Omnitrophaceae	Candidatus_Omnitrophus
Taxa_01526	0	0	0	0	0	0	0	0	0	0	0	0	0	0	0	0	0	0	0	0	0	0	0	0	Bacteria	Verrucomicrobiota	Verrucomicrobiae	Chthoniobacterales	NA	NA
Taxa_01527	0	0	0	0	0	0	0	0	0	0	0	0	0	0	0	0	0	0	0	0	0	0	0	0	Bacteria	Verrucomicrobiota	Verrucomicrobiae	Chthoniobacterales	01D2Z36	NA
Taxa_01528	0	0	0	0	0	0	0	0	0	0	0	0	0	0	0	0	0	0	0.001	0	0	0.001	0	0	Bacteria	Verrucomicrobiota	Verrucomicrobiae	Chthoniobacterales	Chthoniobacteraceae	NA
Taxa_01529	0	0	0	0	0	0.001	0	0	0	0	0	0	0	0	0	0	0	0	0	0	0	0	0	0	Bacteria	Verrucomicrobiota	Verrucomicrobiae	Chthoniobacterales	Chthoniobacteraceae	LD29
Taxa_01530	0	0	0	0	0	0	0	0	0.001	0.001	0	0.001	0	0	0	0	0	0	0	0	0	0	0	0	Bacteria	Verrucomicrobiota	Verrucomicrobiae	Chthoniobacterales	Terrimicrobiaceae	FukuN18_freshwater_group
Taxa_01531	0	0	0	0	0	0	0	0	0	0	0	0	0	0	0	0	0	0	0	0	0	0	0	0	Bacteria	Verrucomicrobiota	Verrucomicrobiae	Chthoniobacterales	Xiphinematobacteraceae	Candidatus_Xiphinematobacter
Taxa_01532	0	0	0	0	0	0	0	0	0	0	0	0	0	0	0	0	0	0	0	0	0	0	0	0	Bacteria	Verrucomicrobiota	Verrucomicrobiae	LD1-PB3	NA	NA
Taxa_01533	0	0	0	0	0	0	0	0	0	0	0	0	0	0	0	0	0	0	0	0	0	0	0.002	0	Bacteria	Verrucomicrobiota	Verrucomicrobiae	Methylacidiphilales	Methylacidiphilaceae	NA
Taxa_01534	0	0	0	0	0	0	0	0	0	0	0	0	0	0	0	0	0	0	0	0	0	0	0	0	Bacteria	Verrucomicrobiota	Verrucomicrobiae	Opitutales	Opitutaceae	NA
Taxa_01535	0	0	0	0	0	0	0	0	0	0	0	0	0	0	0	0	0	0	0	0	0	0	0	0	Bacteria	Verrucomicrobiota	Verrucomicrobiae	Opitutales	Opitutaceae	Alterococcus
Taxa_01536	0	0	0	0	0.001	0	0	0	0	0	0	0	0	0	0	0	0	0	0	0	0	0	0	0	Bacteria	Verrucomicrobiota	Verrucomicrobiae	Opitutales	Opitutaceae	Diplosphaera
Taxa_01537	0	0	0	0	0	0	0	0	0	0	0	0	0	0	0	0	0	0	0	0	0	0	0	0	Bacteria	Verrucomicrobiota	Verrucomicrobiae	Opitutales	Opitutaceae	Ereboglobus
Taxa_01538	0	0	0	0	0	0	0	0	0	0	0	0	0	0	0	0	0	0	0	0	0	0.001	0	0	Bacteria	Verrucomicrobiota	Verrucomicrobiae	Opitutales	Opitutaceae	IMCC26134
Taxa_01539	0	0	0	0	0	0	0	0	0	0	0	0	0	0	0	0	0	0	0	0.001	0	0	0	0	Bacteria	Verrucomicrobiota	Verrucomicrobiae	Opitutales	Puniceicoccaceae	Verruc-01
Taxa_01540	0	0	0	0	0	0	0	0	0	0	0	0	0	0	0	0	0	0	0	0	0	0	0	0	Bacteria	Verrucomicrobiota	Verrucomicrobiae	Pedosphaerales	Pedosphaeraceae	ADurb.Bin118
Taxa_01541	0	0	0	0.001	0	0	0	0	0	0	0	0	0	0	0	0	0	0	0	0	0	0	0	0	Bacteria	Verrucomicrobiota	Verrucomicrobiae	Pedosphaerales	Pedosphaeraceae	DEV008
Taxa_01542	0.001	0	0	0	0.001	0	0	0	0	0	0	0	0	0	0	0	0	0	0	0	0	0	0	0	Bacteria	Verrucomicrobiota	Verrucomicrobiae	Pedosphaerales	Pedosphaeraceae	Ellin516
Taxa_01543	0	0	0	0	0	0	0	0	0	0	0	0	0	0	0	0	0	0	0	0	0	0	0	0	Bacteria	Verrucomicrobiota	Verrucomicrobiae	Pedosphaerales	Pedosphaeraceae	Oikopleura
Taxa_01544	0	0	0	0	0	0	0	0	0.001	0	0	0	0	0	0	0	0	0	0.001	0	0	0	0	0	Bacteria	Verrucomicrobiota	Verrucomicrobiae	Pedosphaerales	Pedosphaeraceae	RS25G
Taxa_01545	0.001	0	0	0	0	0	0	0	0	0	0	0	0	0	0	0	0	0	0	0	0	0	0	0	Bacteria	Verrucomicrobiota	Verrucomicrobiae	Pedosphaerales	Pedosphaeraceae	SCGC_AAA164-E04
Taxa_01546	0	0	0	0	0	0	0	0	0	0	0	0	0	0	0	0	0	0	0	0	0	0	0	0	Bacteria	Verrucomicrobiota	Verrucomicrobiae	UA11	NA	NA
Taxa_01547	0	0	0	0	0	0	0	0	0	0	0	0	0	0	0	0	0	0	0	0	0	0	0	0	Bacteria	Verrucomicrobiota	Verrucomicrobiae	Verrucomicrobiales	DEV007	NA
Taxa_01548	0	0	0	0	0	0	0	0	0	0	0	0	0	0	0	0	0	0	0.001	0	0	0	0	0	Bacteria	Verrucomicrobiota	Verrucomicrobiae	Verrucomicrobiales	Rubritaleaceae	NA
Taxa_01549	0	0	0	0.001	0	0	0	0	0	0	0	0	0.001	0	0	0	0	0	0	0	0	0	0	0	Bacteria	Verrucomicrobiota	Verrucomicrobiae	Verrucomicrobiales	Rubritaleaceae	Roseibacillus
Taxa_01550	0	0	0	0	0	0	0	0	0	0	0	0	0	0	0	0	0	0	0	0	0	0	0	0	Bacteria	Verrucomicrobiota	Verrucomicrobiae	Verrucomicrobiales	Rubritaleaceae	Rubritalea
Taxa_01551	0	0	0	0	0	0	0	0	0	0	0	0	0	0	0	0	0	0	0	0	0	0	0	0	Bacteria	Verrucomicrobiota	Verrucomicrobiae	Verrucomicrobiales	Verrucomicrobiaceae	Brevifollis
Taxa_01552	0	0	0	0	0	0	0	0	0	0	0	0	0	0	0	0	0	0	0	0	0	0	0	0	Bacteria	Verrucomicrobiota	Verrucomicrobiae	Verrucomicrobiales	Verrucomicrobiaceae	Roseimicrobium
Taxa_01553	0	0	0	0	0	0	0	0	0	0	0	0	0	0	0	0	0	0	0	0	0	0.001	0	0	Bacteria	Verrucomicrobiota	Verrucomicrobiae	Verrucomicrobiales	Verrucomicrobiaceae	Verrucomicrobium
Taxa_01554	0	0	0	0	0	0	0	0	0	0	0	0	0	0	0	0	0	0	0	0	0	0	0	0	Bacteria	WS1	NA	NA	NA	NA
Taxa_01555	0	0	0	0	0	0	0	0	0	0	0	0	0	0	0	0	0	0	0	0	0	0	0	0	Bacteria	WS2	NA	NA	NA	NA
Taxa_01556	0	0	0	0	0	0	0	0	0	0	0	0	0	0	0	0	0	0	0	0	0	0	0	0	Eukaryota	Amoebozoa_ph	Discosea	Centramoebida	Centramoebida_fa	Acanthamoeba
Taxa_01557	0	0	0	0	0	0	0	0	0	0	0	0	0	0	0	0	0	0	0	0	0	0	0	0	Eukaryota	Amoebozoa_ph	Tubulinea	Echinamoebida	Echinamoebida_fa	Vermamoeba
Taxa_01558	0	0	0	0	0	0	0	0	0	0	0	0	0	0	0	0	0	0	0	0	0	0	0	0	Eukaryota	Annelida	Clitellata	Arhynchobdellida	NA	NA
Taxa_01559	0	0	0.001	0	0	0	0	0	0	0	0	0	0	0	0	0	0	0	0	0	0	0	0	0	Eukaryota	Annelida	Clitellata	Haplotaxida	NA	NA
Taxa_01560	0	0	0	0	0	0	0	0	0	0	0	0	0	0	0	0	0	0	0	0	0	0	0	0	Eukaryota	Annelida	Polychaeta	Eunicida	NA	NA
Taxa_01561	0	0	0	0	0	0	0	0	0	0	0	0	0	0	0	0	0	0	0	0	0	0	0	0	Eukaryota	Annelida	Polychaeta	Palpata_Incertae_Sedis	NA	NA
Taxa_01562	0	0	0	0	0	0	0	0	0	0	0	0	0	0	0	0	0	0	0	0	0	0	0	0	Eukaryota	Annelida	Polychaeta	Phyllodocida	NA	NA
Taxa_01563	0	0	0	0	0	0	0	0	0	0	0	0	0	0	0	0	0	0	0	0	0	0	0	0	Eukaryota	Annelida	Polychaeta	Scolecida_or	Orbiniidae	NA
Taxa_01564	0	0	0	0	0	0	0	0	0	0	0	0	0	0	0	0	0	0	0	0	0	0	0	0	Eukaryota	Annelida	Polychaeta	Scolecida_or	Parergodrilidae	NA
Taxa_01565	0	0	0	0	0	0	0	0	0	0	0	0	0	0	0	0	0	0	0.001	0	0	0	0.001	0	Eukaryota	Annelida	Polychaeta	Spionida	NA	NA
Taxa_01566	0	0	0	0	0	0	0	0.001	0	0	0	0	0	0	0	0	0	0	0	0	0	0	0	0	Eukaryota	Aphelidea	NA	NA	NA	NA
Taxa_01567	0	0	0	0	0	0	0	0	0	0	0	0	0	0	0	0	0	0	0	0	0	0	0	0	Eukaryota	Aphelidea	Aphelidea_cl	Aphelidea_or	Aphelidea_fa	Aphelidium
Taxa_01568	0	0	0	0	0	0	0	0	0	0	0	0	0	0	0	0	0	0	0.001	0	0	0	0	0	Eukaryota	Apicomplexa	Aconoidasida	Piroplasmorida	Piroplasmorida_fa	Theileria
Taxa_01569	0	0	0	0	0	0	0	0	0	0	0	0	0	0	0	0	0	0	0	0	0	0	0	0	Eukaryota	Apicomplexa	Conoidasida	Coccidia	Adeleorina	Adelina
Taxa_01570	0	0	0	0	0	0	0	0	0	0	0	0	0	0	0	0	0	0	0	0	0	0	0	0	Eukaryota	Apicomplexa	Conoidasida	Coccidia	Eimeriorina	Goussia
Taxa_01571	0	0	0	0	0	0	0	0	0	0	0	0	0	0	0	0	0	0	0	0	0	0	0	0	Eukaryota	Arthropoda	Arachnida	NA	NA	NA
Taxa_01572	0	0	0	0	0	0	0	0	0	0	0	0	0	0	0	0	0	0	0	0	0	0	0	0	Eukaryota	Arthropoda	Arachnida	Araneae	NA	NA
Taxa_01573	0	0	0	0	0	0	0	0	0	0	0	0	0	0	0	0	0	0	0	0	0	0	0	0	Eukaryota	Arthropoda	Arachnida	Opiliones	NA	NA
Taxa_01574	0	0	0	0	0	0	0	0	0	0	0	0	0	0	0	0	0.002	0	0	0	0	0	0	0	Eukaryota	Arthropoda	Ellipura	Collembola	NA	NA
Taxa_01575	0	0	0	0	0	0	0	0	0	0	0	0	0	0	0	0	0	0	0	0	0	0	0	0	Eukaryota	Arthropoda	Insecta	Diptera	NA	NA
Taxa_01576	0	0	0	0	0	0	0	0	0	0	0	0	0	0	0	0	0	0	0	0	0	0	0	0	Eukaryota	Arthropoda	Insecta	Hemiptera	NA	NA
Taxa_01577	0	0	0	0	0	0	0	0	0	0	0	0	0	0	0	0	0	0	0	0	0	0	0	0	Eukaryota	Arthropoda	Maxillopoda	Calanoida	NA	NA
Taxa_01578	0	0	0	0	0	0	0	0	0	0	0	0	0	0	0	0	0	0	0	0	0	0	0	0	Eukaryota	Ascomycota	NA	NA	NA	NA
Taxa_01579	0	0	0	0	0	0	0	0	0	0	0	0	0	0	0	0	0	0	0	0	0	0	0	0	Eukaryota	Ascomycota	Archaeorhizomycetes	Archaeorhizomycetales	Archaeorhizomycetaceae	Archaeorhizomyces
Taxa_01580	0	0	0	0	0	0	0	0	0	0	0	0	0	0	0	0	0	0	0	0	0	0	0	0	Eukaryota	Ascomycota	Arthoniomycetes	NA	NA	NA
Taxa_01581	0	0	0	0	0	0	0	0	0	0	0	0	0	0	0	0	0	0	0	0.001	0	0	0	0	Eukaryota	Ascomycota	Dothideomycetes	NA	NA	NA
Taxa_01582	0	0	0	0	0	0	0	0	0	0	0	0	0	0.001	0	0	0	0	0	0	0	0	0	0	Eukaryota	Ascomycota	Dothideomycetes	Botryosphaeriales	Botryosphaeriaceae	Lasiodiplodia
Taxa_01583	0	0	0	0	0	0	0	0	0	0	0	0	0	0	0	0	0	0	0	0	0	0	0	0	Eukaryota	Ascomycota	Dothideomycetes	Capnodiales	NA	NA
Taxa_01584	0	0	0	0	0	0	0	0	0	0	0	0	0.001	0	0	0	0	0	0	0	0	0	0	0	Eukaryota	Ascomycota	Dothideomycetes	Capnodiales	Capnodiales_fa	Acrodontium
Taxa_01585	0	0	0	0	0	0	0	0	0	0	0.001	0	0	0	0	0	0	0	0	0	0	0	0	0	Eukaryota	Ascomycota	Dothideomycetes	Capnodiales	Cladosporiaceae	Cladosporium
Taxa_01586	0	0	0	0	0	0	0	0	0	0	0	0	0	0	0	0	0	0	0	0	0	0	0	0	Eukaryota	Ascomycota	Dothideomycetes	Capnodiales	Cladosporiaceae	Toxicocladosporium
Taxa_01587	0	0	0	0	0	0	0	0	0.001	0	0	0	0	0	0	0	0	0	0	0	0	0	0	0	Eukaryota	Ascomycota	Dothideomycetes	Capnodiales	Dissoconiaceae	NA
Taxa_01588	0	0	0	0	0	0	0	0	0	0	0	0	0	0	0	0	0	0.001	0	0	0	0	0	0	Eukaryota	Ascomycota	Dothideomycetes	Capnodiales	Dissoconiaceae	Uwebraunia
Taxa_01589	0	0	0	0	0	0	0	0	0	0	0	0	0	0	0	0	0	0	0	0	0	0	0	0	Eukaryota	Ascomycota	Dothideomycetes	Capnodiales	Extremaceae	NA
Taxa_01590	0	0	0	0	0	0	0	0	0	0	0	0	0	0	0	0	0.001	0	0	0	0	0	0	0	Eukaryota	Ascomycota	Dothideomycetes	Capnodiales	Extremaceae	Vermiconia
Taxa_01591	0	0	0	0	0	0	0	0	0	0	0	0	0	0	0	0	0	0	0	0	0	0	0	0	Eukaryota	Ascomycota	Dothideomycetes	Capnodiales	Incertae_Sedis	Peltaster
Taxa_01592	0	0	0	0	0	0	0	0	0	0	0	0	0	0	0	0	0	0	0	0	0	0	0	0	Eukaryota	Ascomycota	Dothideomycetes	Capnodiales	Mycosphaerellaceae	NA
Taxa_01593	0	0	0	0	0	0	0	0	0	0	0	0	0	0	0	0	0	0	0	0	0	0	0	0	Eukaryota	Ascomycota	Dothideomycetes	Capnodiales	Mycosphaerellaceae	Exopassalora
Taxa_01594	0	0	0	0	0	0	0	0	0	0	0	0	0	0	0	0	0	0	0	0	0	0	0	0	Eukaryota	Ascomycota	Dothideomycetes	Capnodiales	Mycosphaerellaceae	Passalora
Taxa_01595	0	0	0	0	0	0	0	0	0	0	0	0	0	0	0	0	0	0	0	0	0	0	0	0	Eukaryota	Ascomycota	Dothideomycetes	Capnodiales	Teratosphaeriaceae	Baudoinia
Taxa_01596	0	0	0	0	0	0	0	0	0	0	0	0	0	0	0	0	0	0	0	0	0	0	0	0	Eukaryota	Ascomycota	Dothideomycetes	Capnodiales	Teratosphaeriaceae	Capnobotryella
Taxa_01597	0	0	0	0	0	0	0	0	0	0	0	0	0	0	0	0	0	0	0	0	0	0	0	0	Eukaryota	Ascomycota	Dothideomycetes	Capnodiales	Teratosphaeriaceae	Catenulostroma
Taxa_01598	0	0	0	0	0	0	0	0	0	0	0	0	0	0	0	0	0	0	0	0	0	0	0	0	Eukaryota	Ascomycota	Dothideomycetes	Capnodiales	Teratosphaeriaceae	Elasticomyces
Taxa_01599	0	0	0	0	0	0	0	0	0	0	0	0	0	0	0	0	0	0	0	0	0	0	0	0	Eukaryota	Ascomycota	Dothideomycetes	Capnodiales	Teratosphaeriaceae	Hortaea
Taxa_01600	0	0	0	0	0	0	0	0	0	0	0	0	0	0	0	0	0	0	0	0	0	0	0	0	Eukaryota	Ascomycota	Dothideomycetes	Capnodiales	Teratosphaeriaceae	Recurvomyces
Taxa_01601	0	0	0	0	0	0	0	0	0	0	0	0	0	0	0	0	0	0	0	0	0	0	0	0	Eukaryota	Ascomycota	Dothideomycetes	Dothideales	Aureobasidiaceae	NA
Taxa_01602	0	0	0	0	0	0	0	0	0	0	0	0	0	0	0	0	0	0	0	0	0	0	0	0	Eukaryota	Ascomycota	Dothideomycetes	Dothideales	Aureobasidiaceae	Columnosphaeria
Taxa_01603	0	0	0	0	0	0	0	0	0	0	0	0	0	0	0	0	0	0	0	0	0	0	0	0	Eukaryota	Ascomycota	Dothideomycetes	Dothideales	Dothideaceae	Dothidea
Taxa_01604	0	0	0	0	0	0	0	0	0	0	0	0	0	0	0	0	0	0	0	0	0	0	0	0	Eukaryota	Ascomycota	Dothideomycetes	Dothideales	Dothideaceae	Stylodothis
Taxa_01605	0	0	0	0	0	0	0	0	0	0	0	0	0	0	0	0	0	0	0	0	0	0	0	0	Eukaryota	Ascomycota	Dothideomycetes	Dothideales	Dothioraceae	Delphinella
Taxa_01606	0	0	0	0	0	0	0	0	0	0	0	0	0	0	0	0	0	0	0	0	0	0	0	0	Eukaryota	Ascomycota	Dothideomycetes	Dothideomycetes_or	Dothideomycetes_fa	Cenococcum
Taxa_01607	0	0	0	0	0	0	0	0.001	0	0	0	0	0	0	0	0	0	0	0	0	0	0	0	0	Eukaryota	Ascomycota	Dothideomycetes	Incertae_Sedis	Incertae_Sedis	Saxomyces
Taxa_01608	0	0	0	0	0	0	0	0	0	0	0	0	0	0	0	0	0	0	0	0	0	0	0	0	Eukaryota	Ascomycota	Dothideomycetes	Incertae_Sedis	Kirschsteiniotheliaceae	Kirschsteiniothelia
Taxa_01609	0	0	0	0	0	0	0	0	0	0	0	0	0	0	0	0	0.001	0	0	0	0	0	0	0	Eukaryota	Ascomycota	Dothideomycetes	Myriangiales	Myriangiaceae	Myriangium
Taxa_01610	0	0	0	0	0	0	0	0	0	0	0	0	0	0	0	0	0	0	0	0	0	0	0	0	Eukaryota	Ascomycota	Dothideomycetes	Pleosporales	NA	NA
Taxa_01611	0	0	0	0	0	0	0	0	0	0	0	0	0	0	0	0	0	0	0	0	0	0	0	0	Eukaryota	Ascomycota	Dothideomycetes	Pleosporales	Cucurbitariaceae	Pyrenochaeta
Taxa_01612	0	0	0	0	0	0	0	0	0	0	0	0.001	0	0	0	0	0	0	0	0	0	0	0	0	Eukaryota	Ascomycota	Dothideomycetes	Pleosporales	Didymellaceae	Phoma
Taxa_01613	0	0	0	0	0	0	0	0	0	0	0	0	0	0	0	0	0	0	0	0	0	0	0	0	Eukaryota	Ascomycota	Dothideomycetes	Pleosporales	Didymosphaeriaceae	Bimuria
Taxa_01614	0	0	0	0	0	0	0	0	0	0	0	0	0	0	0	0	0	0	0	0	0	0	0.001	0	Eukaryota	Ascomycota	Dothideomycetes	Pleosporales	Incertae_Sedis	NA
Taxa_01615	0	0	0	0	0	0	0	0	0	0	0	0	0	0	0	0	0	0	0	0	0	0	0	0	Eukaryota	Ascomycota	Dothideomycetes	Pleosporales	Leptosphaeriaceae	Neophaeosphaeria
Taxa_01616	0	0	0	0	0	0	0	0	0	0	0	0	0	0	0	0	0	0	0	0	0	0	0	0	Eukaryota	Ascomycota	Dothideomycetes	Pleosporales	Morosphaeriaceae	Helicascus
Taxa_01617	0.001	0	0	0	0	0	0	0	0	0	0	0	0	0	0	0.001	0.001	0	0	0	0	0	0	0	Eukaryota	Ascomycota	Dothideomycetes	Pleosporales	Pleosporaceae	Alternaria
Taxa_01618	0	0	0	0	0	0	0	0	0	0	0	0	0	0	0	0	0	0	0	0	0	0	0	0	Eukaryota	Ascomycota	Dothideomycetes	Pleosporales	Pleosporales_fa	Arthopyrenia
Taxa_01619	0	0	0	0	0	0	0	0	0	0	0	0	0	0	0	0	0	0	0	0	0	0	0	0	Eukaryota	Ascomycota	Dothideomycetes	Pleosporales	Pleosporales_fa	Torula
Taxa_01620	0	0	0	0	0	0	0	0	0	0	0	0	0	0	0	0	0	0	0	0	0	0	0	0	Eukaryota	Ascomycota	Dothideomycetes	Pleosporales	Pleosporales_fa	Trematosphaeria
Taxa_01621	0.001	0	0	0	0	0	0	0	0	0	0	0	0	0	0	0	0	0	0	0	0	0	0	0	Eukaryota	Ascomycota	Dothideomycetes	Pleosporales	Sporormiaceae	Preussia
Taxa_01622	0	0	0	0	0	0	0	0	0	0	0	0	0	0	0	0	0	0	0	0	0	0	0	0	Eukaryota	Ascomycota	Dothideomycetes	Pleosporales	Sporormiaceae	Westerdykella
Taxa_01623	0.001	0	0	0	0	0	0	0	0	0	0	0	0	0	0	0	0	0	0	0	0	0	0	0	Eukaryota	Ascomycota	Dothideomycetes	Stigmatodiscales	Stigmatodiscaceae	NA
Taxa_01624	0	0	0	0	0	0	0	0	0	0	0	0	0	0	0	0	0	0	0	0	0	0	0	0	Eukaryota	Ascomycota	Dothideomycetes	Tubeufiales	Tubeufiaceae	Aquaphila
Taxa_01625	0	0	0	0	0	0	0	0	0	0	0	0	0	0	0	0	0	0	0	0	0	0	0	0	Eukaryota	Ascomycota	Dothideomycetes	Venturiales	Sympoventuriaceae	NA
Taxa_01626	0	0	0	0	0	0	0	0	0	0	0	0	0	0	0	0	0	0	0	0	0	0	0	0	Eukaryota	Ascomycota	Dothideomycetes	Venturiales	Sympoventuriaceae	Ochroconis
Taxa_01627	0	0	0	0	0	0	0	0	0	0	0	0	0	0	0	0	0	0	0	0	0	0	0	0	Eukaryota	Ascomycota	Dothideomycetes	Venturiales	Venturiaceae	Venturia
Taxa_01628	0	0	0	0	0	0	0	0	0	0	0	0	0	0	0	0	0	0	0	0	0	0	0	0	Eukaryota	Ascomycota	Eurotiomycetes	Chaetothyriales	Cyphellophoraceae	Cyphellophora
Taxa_01629	0	0	0	0	0	0	0	0	0	0	0	0	0	0	0	0	0	0	0	0	0	0	0	0	Eukaryota	Ascomycota	Eurotiomycetes	Chaetothyriales	Herpotrichiellaceae	NA
Taxa_01630	0	0	0	0	0	0	0	0	0	0	0	0	0	0	0	0	0	0	0	0	0	0	0	0	Eukaryota	Ascomycota	Eurotiomycetes	Chaetothyriales	Herpotrichiellaceae	Fonsecaea
Taxa_01631	0	0	0	0	0	0	0	0	0	0	0	0	0	0	0	0	0	0	0	0	0	0	0	0	Eukaryota	Ascomycota	Eurotiomycetes	Chaetothyriales	Trichomeriaceae	Knufia
Taxa_01632	0	0	0	0	0	0	0	0	0	0	0	0	0	0	0	0	0	0	0	0	0	0	0	0	Eukaryota	Ascomycota	Eurotiomycetes	Eurotiales	Aspergillaceae	Aspergillus
Taxa_01633	0	0	0	0	0	0	0	0	0	0	0	0	0	0	0	0	0	0	0	0	0	0	0	0	Eukaryota	Ascomycota	Eurotiomycetes	Eurotiales	Aspergillaceae	Penicilliopsis
Taxa_01634	0	0.001	0	0	0	0	0	0	0	0	0	0	0	0	0	0	0	0	0	0.001	0	0.001	0	0	Eukaryota	Ascomycota	Eurotiomycetes	Eurotiales	Trichocomaceae	Talaromyces
Taxa_01635	0	0	0	0	0	0	0	0	0	0	0	0	0	0	0	0	0	0	0	0	0	0	0	0	Eukaryota	Ascomycota	Eurotiomycetes	Eurotiales	Trichocomaceae	Thermomyces
Taxa_01636	0	0	0	0	0	0	0	0	0	0	0	0	0	0	0	0	0	0	0	0	0	0	0	0	Eukaryota	Ascomycota	Eurotiomycetes	Onygenales	Ajellomycetaceae	Lacazia
Taxa_01637	0	0	0	0	0	0	0	0	0	0	0	0	0	0	0	0	0	0	0	0	0	0	0	0	Eukaryota	Ascomycota	Incertae_Sedis	Incertae_Sedis	Incertae_Sedis	Lecophagus
Taxa_01638	0	0	0	0	0	0	0	0	0	0	0	0	0.001	0	0	0	0	0	0	0	0	0	0	0	Eukaryota	Ascomycota	Lecanoromycetes	NA	NA	NA
Taxa_01639	0	0	0	0	0	0	0	0	0	0	0	0	0	0	0	0	0	0	0	0	0	0	0	0	Eukaryota	Ascomycota	Lecanoromycetes	Acarosporales	Acarosporaceae	Myriospora
Taxa_01640	0	0	0	0	0	0	0	0	0	0	0	0	0	0	0	0	0	0	0	0	0	0	0	0	Eukaryota	Ascomycota	Lecanoromycetes	Baeomycetales	Baeomycetales_fa	Anamylopsora
Taxa_01641	0	0	0	0	0	0	0	0	0	0	0	0	0	0	0	0	0	0	0	0	0	0	0	0	Eukaryota	Ascomycota	Lecanoromycetes	Caliciales	Caliciaceae	Buellia
Taxa_01642	0	0	0	0	0	0	0	0	0	0	0	0	0	0	0	0	0	0	0	0	0	0.001	0	0	Eukaryota	Ascomycota	Lecanoromycetes	Caliciales	Caliciaceae	Cyphelium
Taxa_01643	0	0	0.001	0	0	0	0	0	0	0	0	0	0	0	0	0	0	0	0	0	0	0	0	0	Eukaryota	Ascomycota	Lecanoromycetes	Caliciales	Caliciaceae	Pyxine
Taxa_01644	0.001	0	0	0	0	0	0	0	0	0	0	0	0	0	0	0	0	0	0	0	0	0	0	0	Eukaryota	Ascomycota	Lecanoromycetes	Lecanorales	Lecanorales_fa	Neophyllis
Taxa_01645	0	0	0	0	0	0	0	0	0	0	0	0	0	0	0	0	0	0	0	0	0	0	0	0	Eukaryota	Ascomycota	Lecanoromycetes	Lecanorales	Parmeliaceae	Pannoparmelia
Taxa_01646	0	0	0	0	0	0	0	0	0	0	0	0	0	0	0	0	0	0	0	0	0	0	0	0	Eukaryota	Ascomycota	Lecanoromycetes	Lecanorales	Parmeliaceae	Parmelia
Taxa_01647	0	0	0	0	0	0	0	0	0	0	0	0	0	0	0	0	0	0	0	0	0	0	0	0	Eukaryota	Ascomycota	Lecanoromycetes	Lecanorales	Psoraceae	Psora
Taxa_01648	0	0	0	0	0	0	0	0	0	0	0	0	0	0	0	0	0	0.001	0	0	0	0	0	0	Eukaryota	Ascomycota	Lecanoromycetes	Lecanorales	Ramalinaceae	NA
Taxa_01649	0	0	0	0	0	0	0	0	0	0	0	0	0	0	0	0	0	0	0	0	0	0	0	0	Eukaryota	Ascomycota	Lecanoromycetes	Lecanorales	Stereocaulaceae	Stereocaulon
Taxa_01650	0	0	0	0	0	0	0	0	0	0	0	0	0	0	0	0	0	0	0	0	0	0	0	0	Eukaryota	Ascomycota	Lecanoromycetes	Lecideales	Lecideaceae	Lecidea
Taxa_01651	0	0	0	0	0	0	0	0	0	0	0	0	0	0	0	0	0	0	0	0	0	0	0	0	Eukaryota	Ascomycota	Lecanoromycetes	Pertusariales	Pertusariaceae	Pertusaria
Taxa_01652	0	0	0	0	0	0	0	0	0	0	0.001	0	0	0	0	0	0	0	0	0	0	0	0	0	Eukaryota	Ascomycota	Lecanoromycetes	Pertusariales	Pertusariales_fa	Coccotrema
Taxa_01653	0	0	0	0	0	0	0	0	0	0	0	0	0	0	0	0	0	0	0	0	0	0	0	0	Eukaryota	Ascomycota	Lecanoromycetes	Teloschistales	Teloschistaceae	Rusavskia
Taxa_01654	0	0	0	0	0	0	0	0	0	0	0	0	0	0	0	0	0	0	0	0	0	0	0	0	Eukaryota	Ascomycota	Lecanoromycetes	Trapeliales	Trapeliaceae	Placopsis
Taxa_01655	0	0	0	0	0	0	0	0	0	0	0	0	0	0	0	0	0	0	0	0	0	0	0	0	Eukaryota	Ascomycota	Lecanoromycetes	Umbilicariales	Umbilicariaceae	Umbilicaria
Taxa_01656	0	0	0	0	0	0	0	0.001	0	0	0.001	0	0	0.001	0	0	0	0.001	0	0	0	0	0	0	Eukaryota	Ascomycota	Leotiomycetes	NA	NA	NA
Taxa_01657	0	0	0	0	0	0	0	0	0	0	0	0	0	0	0	0	0	0	0	0	0	0	0	0	Eukaryota	Ascomycota	Leotiomycetes	Cyttariales	Cyttariaceae	Cyttaria
Taxa_01658	0	0	0	0	0	0	0	0	0	0	0	0	0	0	0	0	0	0	0	0	0	0	0	0	Eukaryota	Ascomycota	Leotiomycetes	Erysiphales	Erysiphaceae	NA
Taxa_01659	0	0	0	0	0	0	0	0	0	0	0	0	0	0	0	0	0	0	0	0	0	0	0	0	Eukaryota	Ascomycota	Leotiomycetes	Erysiphales	Erysiphaceae	Caespitotheca
Taxa_01660	0	0	0	0	0	0	0	0	0	0	0	0	0	0	0	0	0	0	0	0	0	0	0	0	Eukaryota	Ascomycota	Leotiomycetes	Erysiphales	Erysiphaceae	Erysiphe
Taxa_01661	0	0	0	0	0	0	0	0	0	0	0	0	0	0	0	0	0	0	0	0	0	0	0	0	Eukaryota	Ascomycota	Leotiomycetes	Erysiphales	Erysiphaceae	Golovinomyces
Taxa_01662	0.001	0.001	0	0	0	0	0	0	0	0	0.001	0	0	0	0	0	0	0	0	0	0	0	0	0	Eukaryota	Ascomycota	Leotiomycetes	Helotiales	NA	NA
Taxa_01663	0	0	0	0	0	0	0	0	0	0	0	0	0	0	0	0	0	0	0	0	0	0	0	0	Eukaryota	Ascomycota	Leotiomycetes	Helotiales	Chaetomellaceae	Pilidium
Taxa_01664	0	0	0	0	0	0.001	0	0	0	0	0	0	0	0	0	0	0	0	0	0	0	0	0	0	Eukaryota	Ascomycota	Leotiomycetes	Helotiales	Helotiaceae	NA
Taxa_01665	0	0	0	0	0	0	0	0	0	0	0	0	0	0	0	0	0	0	0	0	0	0	0	0	Eukaryota	Ascomycota	Leotiomycetes	Helotiales	Helotiaceae	Tetrachaetum
Taxa_01666	0	0	0	0	0	0	0	0	0	0	0	0	0	0	0	0	0	0	0	0	0	0	0	0	Eukaryota	Ascomycota	Leotiomycetes	Helotiales	Helotiales_fa	Glarea
Taxa_01667	0	0	0	0	0	0	0	0	0	0	0	0	0	0	0	0	0	0	0	0	0	0	0	0	Eukaryota	Ascomycota	Leotiomycetes	Helotiales	Helotiales_fa	Hymenoscyphus
Taxa_01668	0	0	0	0	0	0	0	0	0	0	0	0	0	0	0	0	0.001	0	0	0	0	0	0	0	Eukaryota	Ascomycota	Leotiomycetes	Helotiales	Incertae_Sedis	Tetracladium
Taxa_01669	0	0	0	0	0	0	0	0	0	0	0	0	0	0	0	0	0	0	0	0	0	0	0	0	Eukaryota	Ascomycota	Leotiomycetes	Helotiales	Leotiaceae	Alatospora
Taxa_01670	0	0	0	0	0.001	0	0.001	0	0	0	0	0	0	0	0	0	0.001	0	0	0	0	0	0	0	Eukaryota	Ascomycota	Leotiomycetes	Helotiales	Sclerotiniaceae	Scleromitrula
Taxa_01671	0	0	0	0	0	0	0	0	0	0	0	0	0	0	0	0	0	0	0	0	0	0	0	0	Eukaryota	Ascomycota	Leotiomycetes	Helotiales	Sclerotiniaceae	Sclerotinia
Taxa_01672	0	0	0	0	0	0	0	0	0	0	0	0	0	0	0	0	0	0	0	0	0	0	0	0	Eukaryota	Ascomycota	Leotiomycetes	Thelebolales	Thelebolaceae	Hyphozyma
Taxa_01673	0	0	0	0	0	0	0	0	0	0	0	0	0	0	0	0	0	0	0	0	0	0	0	0	Eukaryota	Ascomycota	Leotiomycetes	Thelebolales	Thelebolaceae	Thelebolus
Taxa_01674	0	0	0	0	0	0	0	0	0	0	0	0	0	0	0	0	0	0	0	0	0	0	0	0	Eukaryota	Ascomycota	Lichinomycetes	Lichinales	Lichinaceae	Psorotichia
Taxa_01675	0	0	0	0	0	0	0	0	0	0	0	0	0	0	0	0	0	0	0	0	0	0	0	0	Eukaryota	Ascomycota	Pezizomycetes	Pezizales	Helvellaceae	Imaia
Taxa_01676	0	0	0	0	0	0	0	0	0	0	0	0	0	0	0	0	0	0	0	0	0	0	0	0	Eukaryota	Ascomycota	Pezizomycetes	Pezizales	Pezizaceae	Peziza
Taxa_01677	0	0	0	0	0	0	0	0	0	0	0	0	0	0	0	0	0	0	0	0	0	0	0	0	Eukaryota	Ascomycota	Pezizomycetes	Pezizales	Pezizales_fa	Strobiloscypha
Taxa_01678	0	0	0	0	0	0	0	0	0	0	0	0	0	0	0	0	0	0	0	0	0	0	0	0	Eukaryota	Ascomycota	Pezizomycetes	Pezizales	Pyronemataceae	Geopora
Taxa_01679	0	0	0	0	0	0	0	0	0	0	0	0	0	0	0	0	0	0	0	0	0	0	0	0	Eukaryota	Ascomycota	Pezizomycetes	Pezizales	Pyronemataceae	Miladina
Taxa_01680	0	0	0	0	0	0	0	0	0	0	0	0	0	0	0	0	0	0	0	0	0	0	0	0	Eukaryota	Ascomycota	Pezizomycetes	Pezizales	Pyronemataceae	Trichophaea
Taxa_01681	0	0	0	0	0	0	0	0	0	0	0	0	0	0	0	0	0	0	0	0	0	0	0	0	Eukaryota	Ascomycota	Pezizomycetes	Pezizales	Sarcoscyphaceae	Microstoma
Taxa_01682	0	0	0	0	0	0	0	0	0	0	0	0	0	0	0	0	0	0	0	0.001	0	0	0	0	Eukaryota	Ascomycota	Pezizomycetes	Pezizales	Sarcoscyphaceae	Pithya
Taxa_01683	0	0	0	0	0	0	0	0	0	0	0	0	0	0	0	0	0	0	0	0	0	0	0	0	Eukaryota	Ascomycota	Saccharomycetes	Saccharomycetales	Debaryomycetaceae	Candida-Lodderomyces_clade
Taxa_01684	0	0	0	0	0	0	0	0	0	0	0	0	0	0	0	0	0	0	0	0	0	0.002	0	0	Eukaryota	Ascomycota	Saccharomycetes	Saccharomycetales	Debaryomycetaceae	Candida_glaebosa_clade
Taxa_01685	0	0	0	0	0	0	0	0	0	0	0	0	0	0	0	0	0	0	0	0	0	0	0	0	Eukaryota	Ascomycota	Saccharomycetes	Saccharomycetales	Debaryomycetaceae	Debaryomyces
Taxa_01686	0	0	0	0	0	0	0	0	0	0	0	0	0	0	0	0	0	0	0	0	0	0	0	0	Eukaryota	Ascomycota	Saccharomycetes	Saccharomycetales	Debaryomycetaceae	Priceomyces
Taxa_01687	0	0	0	0	0	0	0	0	0	0	0.001	0.001	0.002	0	0	0	0	0	0	0	0	0	0	0	Eukaryota	Ascomycota	Saccharomycetes	Saccharomycetales	Incertae_Sedis	Kuraishia
Taxa_01688	0	0	0	0	0	0	0	0	0	0	0	0	0	0	0	0	0	0	0	0	0	0	0	0	Eukaryota	Ascomycota	Saccharomycetes	Saccharomycetales	Metschnikowiaceae	Clavispora-Candida_clade
Taxa_01689	0	0	0	0	0	0	0	0	0	0	0	0	0	0	0	0	0	0	0	0	0	0	0	0	Eukaryota	Ascomycota	Saccharomycetes	Saccharomycetales	Phaffomycetaceae	Komagataella
Taxa_01690	0	0	0	0	0	0	0	0	0	0	0	0	0	0	0	0	0	0	0	0	0	0	0	0	Eukaryota	Ascomycota	Saccharomycetes	Saccharomycetales	Phaffomycetaceae	Wickerhamomyces-Candida_clade
Taxa_01691	0	0	0	0	0	0	0	0	0	0	0	0	0	0	0	0	0	0	0	0	0	0	0	0	Eukaryota	Ascomycota	Saccharomycetes	Saccharomycetales	Phaffomycetaceae	Wickerhamomyces
Taxa_01692	0	0	0	0	0	0	0	0	0	0	0	0	0	0	0	0	0	0	0	0	0	0	0	0	Eukaryota	Ascomycota	Saccharomycetes	Saccharomycetales	Pichiaceae	Pichia
Taxa_01693	0	0	0	0	0	0	0	0	0	0	0	0	0	0	0	0	0	0	0	0	0	0	0	0	Eukaryota	Ascomycota	Saccharomycetes	Saccharomycetales	Saccharomycetaceae	Kazachstania-Candida_clade
Taxa_01694	0	0	0	0	0	0	0	0	0	0	0	0	0	0	0	0	0	0	0	0	0	0	0	0	Eukaryota	Ascomycota	Saccharomycetes	Saccharomycetales	Saccharomycetaceae	Saccharomyces
Taxa_01695	0	0	0	0	0	0	0	0	0	0	0	0	0	0	0	0	0	0	0	0	0	0	0	0	Eukaryota	Ascomycota	Saccharomycetes	Saccharomycetales	Saccharomycetaceae	Tetrapisispora
Taxa_01696	0	0	0	0	0	0	0	0	0	0	0	0	0	0	0	0	0	0	0	0	0	0	0	0	Eukaryota	Ascomycota	Saccharomycetes	Saccharomycetales	Saccharomycodaceae	Hanseniaspora
Taxa_01697	0	0	0	0	0	0	0	0	0	0	0	0	0	0	0	0	0	0	0	0	0	0	0	0	Eukaryota	Ascomycota	Schizosaccharomycetes	Schizosaccharomycetales	Schizosaccharomycetaceae	Schizosaccharomyces
Taxa_01698	0	0	0	0	0	0	0	0	0	0	0	0	0	0	0	0	0	0	0	0	0	0	0	0	Eukaryota	Ascomycota	Sordariomycetes	Diaporthales	Diaporthales_fa	Valsa
Taxa_01699	0	0	0	0	0.002	0	0	0.001	0	0	0	0	0	0	0	0	0	0	0	0	0	0	0	0	Eukaryota	Ascomycota	Sordariomycetes	Diaporthales	Gnomoniaceae	Ophiognomonia
Taxa_01700	0	0	0	0	0	0	0	0	0	0	0	0	0	0	0	0	0	0	0	0	0	0	0	0	Eukaryota	Ascomycota	Sordariomycetes	Glomerellales	Glomerellaceae	Colletotrichum
Taxa_01701	0	0	0	0	0	0	0	0	0	0	0	0	0	0	0	0	0	0	0	0	0	0	0	0	Eukaryota	Ascomycota	Sordariomycetes	Hypocreales	Bionectriaceae	NA
Taxa_01702	0	0	0	0.001	0	0	0	0	0	0	0	0	0	0	0	0	0	0.001	0	0	0	0	0	0	Eukaryota	Ascomycota	Sordariomycetes	Hypocreales	Cordycipitaceae	Parengyodontium
Taxa_01703	0	0	0	0	0	0	0	0	0	0	0.001	0	0	0	0	0	0.001	0	0	0	0	0	0	0	Eukaryota	Ascomycota	Sordariomycetes	Hypocreales	Incertae_Sedis	Acremonium
Taxa_01704	0	0	0	0	0	0	0	0	0	0	0	0	0	0	0	0	0	0	0	0	0	0	0	0	Eukaryota	Ascomycota	Sordariomycetes	Hypocreales	Nectriaceae	Fusarium
Taxa_01705	0	0	0.001	0	0	0	0	0	0	0	0	0	0	0	0	0	0	0	0	0	0	0	0	0	Eukaryota	Ascomycota	Sordariomycetes	Hypocreales	Nectriaceae	Nectria
Taxa_01706	0	0	0	0	0	0	0	0	0	0	0	0	0	0	0	0	0	0	0	0	0	0	0	0	Eukaryota	Ascomycota	Sordariomycetes	Hypocreales	Nectriaceae	Xenoacremonium
Taxa_01707	0	0	0	0	0	0	0	0	0	0	0	0	0	0	0	0	0	0	0	0	0	0	0	0	Eukaryota	Ascomycota	Sordariomycetes	Hypocreales	Ophiocordycipitaceae	Polycephalomyces
Taxa_01708	0	0	0	0	0	0	0	0	0	0	0	0	0	0	0	0	0	0	0	0	0	0	0	0	Eukaryota	Ascomycota	Sordariomycetes	Hypocreales	Ophiocordycipitaceae	Tolypocladium
Taxa_01709	0	0	0	0	0	0	0	0	0	0	0	0	0	0	0	0	0	0	0	0	0	0	0	0	Eukaryota	Ascomycota	Sordariomycetes	Magnaporthales	Magnaporthaceae	Magnaporthe
Taxa_01710	0	0	0	0	0	0	0	0	0	0	0	0	0	0	0	0	0	0	0	0	0	0	0	0	Eukaryota	Ascomycota	Sordariomycetes	Microascales	Halosphaeriaceae	Natantispora
Taxa_01711	0	0	0	0	0	0	0	0	0	0	0	0	0	0	0	0	0	0	0	0	0	0	0	0	Eukaryota	Ascomycota	Sordariomycetes	Microascales	Halosphaeriaceae	Phaeonectriella
Taxa_01712	0	0	0	0	0	0	0	0	0	0	0	0	0	0	0	0	0	0	0	0	0	0	0	0	Eukaryota	Ascomycota	Sordariomycetes	Myrmecridiales	Myrmecridiaceae	Myrmecridium
Taxa_01713	0	0	0	0	0	0	0	0	0	0	0	0	0	0	0	0	0	0	0	0	0	0	0	0	Eukaryota	Ascomycota	Sordariomycetes	Sordariales	Cephalothecaceae	Cephalotheca
Taxa_01714	0	0	0	0	0	0	0	0	0	0	0	0	0	0	0	0	0	0	0	0	0	0	0	0	Eukaryota	Ascomycota	Sordariomycetes	Sordariales	Lasiosphaeriaceae	Podospora
Taxa_01715	0	0	0	0	0	0	0	0	0	0	0	0	0	0.001	0	0	0.001	0	0	0	0	0	0	0	Eukaryota	Ascomycota	Sordariomycetes	Sordariales	Sordariaceae	Neurospora
Taxa_01716	0	0	0	0	0	0	0	0	0	0	0	0	0	0	0	0	0	0	0	0	0	0	0	0	Eukaryota	Ascomycota	Sordariomycetes	Sordariales	Sordariaceae	Sordaria
Taxa_01717	0	0	0	0	0	0	0	0	0	0	0	0	0	0	0	0	0	0	0	0	0	0	0	0	Eukaryota	Ascomycota	Sordariomycetes	Togniniales	Togniniaceae	Phaeoacremonium
Taxa_01718	0	0	0	0	0	0	0	0	0	0	0	0	0	0	0	0	0	0	0	0	0	0	0	0	Eukaryota	Ascomycota	Sordariomycetes	Xylariales	NA	NA
Taxa_01719	0	0	0	0	0	0	0	0	0	0	0	0	0	0	0	0	0.001	0	0	0	0	0	0	0	Eukaryota	Ascomycota	Sordariomycetes	Xylariales	Sporocadaceae	Seiridium
Taxa_01720	0	0	0	0	0	0	0	0	0	0	0	0	0	0	0	0	0	0	0	0	0	0	0	0	Eukaryota	Ascomycota	Sordariomycetes	Xylariales	Xylariaceae	NA
Taxa_01721	0	0	0	0	0	0	0	0	0	0	0	0	0	0	0	0	0	0	0	0	0	0	0	0	Eukaryota	Ascomycota	Sordariomycetes	Xylariales	Xylariaceae	Xylaria
Taxa_01722	0	0	0	0	0	0	0	0	0	0	0	0	0	0	0	0	0	0	0	0	0	0	0	0	Eukaryota	Ascomycota	Taphrinomycetes	Taphrinales	Taphrinaceae	Taphrina
Taxa_01723	0	0	0	0	0	0	0	0	0	0	0	0	0	0	0	0	0	0.001	0	0	0	0	0	0	Eukaryota	Ascomycota	Xylobotryomycetes	Xylobotryales	NA	NA
Taxa_01724	0	0	0	0	0	0	0	0	0	0	0	0	0	0	0	0	0	0	0	0	0	0	0	0	Eukaryota	Ascomycota	Xylonomycetes	Incertae_Sedis	Incertae_Sedis	Symbiotaphrina
Taxa_01725	0	0	0	0	0	0	0	0	0	0	0	0	0	0	0	0	0	0.001	0	0.001	0	0	0	0	Eukaryota	Basidiomycota	Agaricomycetes	NA	NA	NA
Taxa_01726	0	0	0	0	0	0	0	0	0	0	0	0	0	0	0	0	0	0	0	0	0	0.002	0	0	Eukaryota	Basidiomycota	Agaricomycetes	Agaricales	NA	NA
Taxa_01727	0	0	0	0	0	0	0	0	0	0	0	0	0	0	0	0	0	0	0	0	0	0	0.001	0	Eukaryota	Basidiomycota	Agaricomycetes	Agaricales	Agaricales_fa	Calvatia
Taxa_01728	0	0	0	0	0	0	0	0	0	0	0	0	0	0	0	0	0	0	0	0	0	0	0	0	Eukaryota	Basidiomycota	Agaricomycetes	Agaricales	Agaricales_fa	Limnoperdon
Taxa_01729	0	0	0	0	0	0	0	0	0	0	0	0	0	0	0	0	0	0	0	0	0	0	0	0	Eukaryota	Basidiomycota	Agaricomycetes	Agaricales	Cortinariaceae	Cortinarius
Taxa_01730	0	0	0	0	0	0	0	0	0	0	0	0	0	0	0	0	0	0	0	0	0	0	0	0	Eukaryota	Basidiomycota	Agaricomycetes	Agaricales	Entolomataceae	Entoloma
Taxa_01731	0	0	0	0	0	0	0	0	0	0	0	0	0	0	0	0	0	0	0	0	0	0	0	0	Eukaryota	Basidiomycota	Agaricomycetes	Agaricales	Hygrophoraceae	Humidicutis
Taxa_01732	0	0	0	0	0	0	0	0	0	0	0	0	0	0	0	0	0	0	0	0	0	0	0	0	Eukaryota	Basidiomycota	Agaricomycetes	Agaricales	Hygrophoraceae	Hygrophorus
Taxa_01733	0	0	0	0	0	0	0	0	0	0	0	0	0	0	0	0	0	0	0	0	0	0	0	0	Eukaryota	Basidiomycota	Agaricomycetes	Agaricales	Marasmiaceae	Marasmius
Taxa_01734	0	0	0	0	0	0	0	0	0	0	0	0	0	0	0	0	0	0	0	0	0	0	0	0	Eukaryota	Basidiomycota	Agaricomycetes	Agaricales	Omphalotaceae	Gymnopus
Taxa_01735	0	0	0	0	0	0	0	0	0	0	0	0	0	0	0	0	0	0	0	0	0	0	0	0	Eukaryota	Basidiomycota	Agaricomycetes	Agaricales	Physalacriaceae	Armillaria
Taxa_01736	0	0	0	0	0	0	0	0	0	0	0	0	0	0	0	0	0	0	0	0	0	0	0	0.001	Eukaryota	Basidiomycota	Agaricomycetes	Agaricales	Physalacriaceae	Flammulina
Taxa_01737	0	0	0	0	0	0	0	0	0	0	0	0	0	0.001	0	0	0	0	0	0	0	0	0	0	Eukaryota	Basidiomycota	Agaricomycetes	Agaricales	Physalacriaceae	Hymenopellis
Taxa_01738	0	0	0	0	0	0	0	0	0	0	0	0	0	0	0	0	0	0	0	0	0	0	0	0	Eukaryota	Basidiomycota	Agaricomycetes	Agaricales	Pleurotaceae	Pleurotus
Taxa_01739	0	0	0	0	0	0	0	0	0	0	0	0	0	0	0	0	0	0	0	0	0	0	0	0	Eukaryota	Basidiomycota	Agaricomycetes	Agaricales	Pluteaceae	Pluteus
Taxa_01740	0	0	0	0	0	0	0	0	0	0	0	0	0	0	0	0	0	0	0	0	0	0	0	0.001	Eukaryota	Basidiomycota	Agaricomycetes	Agaricales	Psathyrellaceae	Psathyrella
Taxa_01741	0	0	0	0	0	0	0	0	0	0	0	0	0	0	0	0	0	0	0	0	0	0	0	0	Eukaryota	Basidiomycota	Agaricomycetes	Agaricales	Pterulaceae	Pterula
Taxa_01742	0	0	0	0	0	0	0	0	0	0	0	0	0	0	0	0	0	0	0	0	0	0	0	0	Eukaryota	Basidiomycota	Agaricomycetes	Agaricales	Tricholomataceae	NA
Taxa_01743	0	0	0	0	0	0	0	0	0	0	0	0	0	0	0	0	0	0	0	0	0	0.001	0	0	Eukaryota	Basidiomycota	Agaricomycetes	Agaricales	Tricholomataceae	Camarophyllopsis
Taxa_01744	0	0	0	0	0	0	0	0	0	0	0	0	0	0	0	0	0	0	0	0	0	0	0	0	Eukaryota	Basidiomycota	Agaricomycetes	Agaricales	Tricholomataceae	Hydropus
Taxa_01745	0	0	0	0	0	0	0	0	0	0	0	0	0	0	0	0	0	0	0	0	0	0	0	0	Eukaryota	Basidiomycota	Agaricomycetes	Agaricales	Tricholomataceae	Mycena
Taxa_01746	0	0	0	0	0	0	0	0	0	0	0	0	0	0	0	0	0	0	0	0	0	0	0	0	Eukaryota	Basidiomycota	Agaricomycetes	Auriculariales	Exidiaceae	Exidia
Taxa_01747	0	0	0	0	0	0	0	0	0	0	0	0	0	0	0	0	0	0	0	0	0	0.002	0	0	Eukaryota	Basidiomycota	Agaricomycetes	Boletales	Gomphidiaceae	Gomphidius
Taxa_01748	0	0	0	0	0	0	0	0	0	0	0	0	0	0	0	0	0	0	0	0	0	0	0	0	Eukaryota	Basidiomycota	Agaricomycetes	Boletales	Serpulaceae	Serpula
Taxa_01749	0	0	0	0	0	0	0	0	0	0	0	0	0	0	0	0	0	0	0	0	0	0	0	0	Eukaryota	Basidiomycota	Agaricomycetes	Cantharellales	Ceratobasidiaceae	Rhizoctonia
Taxa_01750	0	0	0	0	0	0	0	0	0	0	0	0	0	0	0	0	0.001	0	0	0	0	0.003	0	0	Eukaryota	Basidiomycota	Agaricomycetes	Cantharellales	Ceratobasidiaceae	Thanatephorus
Taxa_01751	0	0	0	0	0	0	0	0	0	0	0	0	0	0	0	0	0	0	0	0	0	0	0	0	Eukaryota	Basidiomycota	Agaricomycetes	Corticiales	Corticiaceae	Hyphodontia
Taxa_01752	0	0	0	0	0	0	0	0	0	0	0	0	0	0	0	0	0	0	0	0	0	0	0.001	0	Eukaryota	Basidiomycota	Agaricomycetes	Corticiales	Corticiaceae	Limonomyces
Taxa_01753	0	0	0	0	0	0	0	0	0	0	0	0	0	0	0	0	0	0	0	0	0	0	0	0	Eukaryota	Basidiomycota	Agaricomycetes	Corticiales	Corticiaceae	Phlebia
Taxa_01754	0	0	0	0	0	0	0	0	0	0	0	0	0	0	0	0	0	0	0	0	0	0	0	0	Eukaryota	Basidiomycota	Agaricomycetes	Corticiales	Corticiaceae	Rhizochaete
Taxa_01755	0	0	0	0	0	0	0	0	0	0	0	0	0	0	0	0	0	0	0	0	0	0	0	0	Eukaryota	Basidiomycota	Agaricomycetes	Corticiales	Corticiaceae	Sistotrema
Taxa_01756	0	0	0	0	0	0	0	0	0	0	0	0	0	0	0	0	0	0	0	0	0	0	0	0	Eukaryota	Basidiomycota	Agaricomycetes	Corticiales	Corticiales_fa	Vuilleminia
Taxa_01757	0	0	0	0	0	0	0	0	0	0	0	0	0	0	0	0	0	0	0	0	0	0	0	0	Eukaryota	Basidiomycota	Agaricomycetes	Polyporales	NA	NA
Taxa_01758	0	0	0	0	0	0	0	0	0	0	0	0	0	0	0	0	0	0	0	0	0	0	0	0	Eukaryota	Basidiomycota	Agaricomycetes	Polyporales	Polyporaceae	Fibroporia
Taxa_01759	0	0	0	0	0	0	0	0	0	0	0	0	0	0	0	0	0	0	0	0	0	0	0	0	Eukaryota	Basidiomycota	Agaricomycetes	Polyporales	Polyporaceae	Lignosus
Taxa_01760	0	0	0	0	0	0	0	0	0	0	0	0	0	0	0	0	0	0	0	0	0	0	0	0	Eukaryota	Basidiomycota	Agaricomycetes	Russulales	NA	NA
Taxa_01761	0	0	0	0	0	0	0	0	0	0	0	0	0	0	0	0	0	0	0	0	0	0	0	0	Eukaryota	Basidiomycota	Agaricomycetes	Russulales	Lachnocladiaceae	NA
Taxa_01762	0	0	0	0	0	0	0	0	0	0	0	0	0	0	0	0	0	0	0	0	0	0	0	0	Eukaryota	Basidiomycota	Agaricomycetes	Russulales	Lachnocladiaceae	Dichostereum
Taxa_01763	0	0	0	0	0	0	0	0	0	0	0	0	0	0	0	0	0	0	0	0	0	0	0	0	Eukaryota	Basidiomycota	Agaricomycetes	Russulales	Russulales_fa	Laurilia
Taxa_01764	0	0	0	0	0	0	0	0	0	0	0	0	0	0	0	0	0	0	0	0	0	0	0	0	Eukaryota	Basidiomycota	Agaricomycetes	Russulales	Russulales_fa	Laxitextum
Taxa_01765	0	0	0	0	0	0	0	0	0	0	0	0	0	0	0	0	0	0	0	0	0	0	0	0	Eukaryota	Basidiomycota	Agaricomycetes	Russulales	Stereaceae	Megalocystidium
Taxa_01766	0	0	0	0	0	0	0	0	0	0	0	0	0	0	0	0	0	0	0	0	0	0	0	0	Eukaryota	Basidiomycota	Agaricomycetes	Thelephorales	NA	NA
Taxa_01767	0	0	0	0	0	0	0	0.001	0	0	0	0	0	0	0	0	0	0	0	0	0	0	0	0	Eukaryota	Basidiomycota	Agaricostilbomycetes	Agaricostilbales	Kondoaceae	Kondoa
Taxa_01768	0	0	0	0	0	0	0	0	0	0	0	0	0	0	0	0	0	0	0	0	0	0	0	0	Eukaryota	Basidiomycota	Cystobasidiomycetes	NA	NA	NA
Taxa_01769	0	0	0	0	0	0	0	0	0	0	0	0	0	0	0	0	0	0	0	0	0	0	0	0	Eukaryota	Basidiomycota	Cystobasidiomycetes	Incertae_Sedis	Incertae_Sedis	NA
Taxa_01770	0	0	0	0	0	0	0	0	0	0	0	0	0	0	0	0	0	0	0	0	0	0	0	0	Eukaryota	Basidiomycota	Cystobasidiomycetes	Incertae_Sedis	Incertae_Sedis	Buckleyzyma
Taxa_01771	0	0	0	0	0	0	0	0	0	0	0	0	0	0	0	0	0	0	0	0	0	0	0	0	Eukaryota	Basidiomycota	Cystobasidiomycetes	Incertae_Sedis	Incertae_Sedis	Symmetrospora
Taxa_01772	0	0	0	0	0	0	0	0	0	0	0	0	0	0	0	0	0	0	0	0.001	0	0	0	0	Eukaryota	Basidiomycota	Exobasidiomycetes	Doassansiales	Doassansiales_fa	Rhamphospora
Taxa_01773	0	0	0	0	0	0	0	0	0	0	0	0	0	0	0	0	0	0	0	0	0	0	0	0	Eukaryota	Basidiomycota	Exobasidiomycetes	Exobasidiales	Brachybasidiaceae	NA
Taxa_01774	0	0	0	0	0	0	0	0	0	0	0	0	0	0	0	0	0	0	0	0	0	0	0	0	Eukaryota	Basidiomycota	Exobasidiomycetes	Georgefischeriales	Gjaerumiaceae	Gjaerumia
Taxa_01775	0	0	0	0	0	0	0	0	0	0	0	0	0	0	0	0	0	0	0	0	0	0	0	0	Eukaryota	Basidiomycota	Exobasidiomycetes	Georgefischeriales	Tilletiariaceae	Tilletiaria
Taxa_01776	0	0	0	0	0	0	0	0	0	0	0	0	0	0	0	0	0	0	0	0	0	0	0	0	Eukaryota	Basidiomycota	Exobasidiomycetes	Microstromatales	Microstromataceae	Microstroma
Taxa_01777	0	0	0	0	0	0	0	0	0	0	0	0	0	0.001	0	0	0.001	0	0	0	0	0	0	0	Eukaryota	Basidiomycota	Malasseziomycetes	Malasseziales	Malasseziaceae	Malassezia
Taxa_01778	0	0	0	0	0	0	0	0	0	0	0.001	0	0	0	0	0	0	0	0	0	0	0	0	0	Eukaryota	Basidiomycota	Microbotryomycetes	Kriegeriales	Camptobasidiaceae	NA
Taxa_01779	0	0	0	0	0	0	0	0	0	0	0	0	0	0	0	0	0	0	0	0	0	0	0	0	Eukaryota	Basidiomycota	Microbotryomycetes	Leucosporidiales	Leucosporidiaceae	Leucosporidium
Taxa_01780	0	0	0	0	0	0	0	0	0	0	0	0	0	0	0	0	0	0	0	0	0	0	0.001	0	Eukaryota	Basidiomycota	Microbotryomycetes	Sporidiobolales	Sporidiobolaceae	Rhodotorula
Taxa_01781	0	0	0	0	0	0	0	0	0	0	0	0	0	0	0	0	0	0	0	0	0	0	0	0	Eukaryota	Basidiomycota	Microbotryomycetes	Sporidiobolales	Sporidiobolaceae	Sporidiobolus
Taxa_01782	0	0	0	0	0	0	0	0	0	0	0	0	0	0	0	0	0	0	0	0	0	0	0	0	Eukaryota	Basidiomycota	Pucciniomycetes	Pucciniales	Phragmidiaceae	Phragmidium
Taxa_01783	0	0	0	0	0	0	0	0	0	0	0	0	0	0	0	0	0	0	0	0	0	0	0	0	Eukaryota	Basidiomycota	Pucciniomycetes	Pucciniomycetes_or	Platygloeaceae	NA
Taxa_01784	0	0	0	0	0	0	0	0	0	0	0	0	0	0	0	0	0	0	0	0	0	0	0	0	Eukaryota	Basidiomycota	Pucciniomycetes	Pucciniomycetes_or	Platygloeaceae	Jola
Taxa_01785	0.001	0	0.001	0	0	0.001	0	0	0.001	0	0	0	0	0	0	0	0	0	0	0	0	0	0	0	Eukaryota	Basidiomycota	Spiculogloeomycetes	Spiculogloeales	Spiculogloeaceae	NA
Taxa_01786	0	0	0	0	0	0	0	0	0	0	0	0	0	0	0	0	0	0	0	0	0	0	0	0	Eukaryota	Basidiomycota	Tremellomycetes	Cystofilobasidiales	Mrakiaceae	Itersonilia
Taxa_01787	0	0	0	0	0	0	0	0	0	0	0	0	0	0	0	0	0	0	0	0	0	0	0	0	Eukaryota	Basidiomycota	Tremellomycetes	Filobasidiales	Filobasidiaceae	Filobasidium
Taxa_01788	0	0	0	0	0	0	0	0.001	0	0	0	0	0	0.001	0	0	0	0	0	0	0	0	0	0	Eukaryota	Basidiomycota	Tremellomycetes	Filobasidiales	Filobasidiaceae	Naganishia
Taxa_01789	0	0	0	0	0	0	0	0	0	0	0	0	0	0	0	0	0	0.001	0	0	0	0	0	0	Eukaryota	Basidiomycota	Tremellomycetes	Filobasidiales	Piskurozymaceae	Piskurozyma
Taxa_01790	0	0	0	0	0	0	0	0	0.001	0	0	0	0	0	0	0	0	0	0	0	0	0	0	0	Eukaryota	Basidiomycota	Tremellomycetes	Tremellales	Bulleribasidiaceae	Hannaella
Taxa_01791	0	0	0	0	0	0	0	0	0	0	0	0	0	0	0	0	0	0	0	0	0	0	0	0	Eukaryota	Basidiomycota	Tremellomycetes	Tremellales	Bulleribasidiaceae	Vishniacozyma
Taxa_01792	0	0	0	0	0	0	0	0	0	0	0	0	0	0	0	0	0	0	0	0	0	0	0	0	Eukaryota	Basidiomycota	Tremellomycetes	Tremellales	Phaeotremellaceae	Phaeotremella
Taxa_01793	0	0	0	0	0	0	0	0	0	0	0	0	0	0	0	0	0	0	0	0	0	0	0	0	Eukaryota	Basidiomycota	Tremellomycetes	Tremellales	Trimorphomycetaceae	Saitozyma
Taxa_01794	0	0	0	0	0	0	0	0	0	0	0	0	0	0	0	0	0	0	0	0	0	0	0	0	Eukaryota	Basidiomycota	Ustilaginomycetes	Ustilaginales	Ustilaginaceae	NA
Taxa_01795	0	0	0	0	0	0	0	0	0	0	0	0	0	0	0	0	0	0	0	0	0	0	0	0	Eukaryota	Basidiomycota	Wallemiomycetes	Wallemiales	Incertae_Sedis	Wallemia
Taxa_01796	0.001	0	0	0.001	0	0	0	0	0	0	0	0	0	0	0	0	0	0	0	0	0	0.001	0	0	Eukaryota	Bicosoecida	Bicosoecida_cl	Bicosoecida_or	Bicosoecida_fa	Bicosoeca
Taxa_01797	0	0	0	0	0	0	0	0	0	0	0	0	0	0	0	0	0	0	0	0	0	0.001	0	0	Eukaryota	Blastocladiomycota	Blastocladiomycetes	Blastocladiales	Physodermataceae	Paraphysoderma
Taxa_01798	0	0	0	0	0	0	0	0	0	0	0	0	0	0	0	0	0	0	0	0	0	0	0	0	Eukaryota	Cercozoa	Cercomonadidae	Cercomonadidae_or	Cercomonadidae_fa	Cercomonas
Taxa_01799	0	0	0.001	0	0.001	0	0	0	0	0	0	0	0	0	0	0	0	0	0	0	0	0	0	0	Eukaryota	Cercozoa	Chlorarachniophyta	Chlorarachniophyta_or	Chlorarachniophyta_fa	Bigelowiella
Taxa_01800	0	0	0	0	0	0	0	0	0	0	0	0	0	0	0	0	0	0	0	0.001	0	0.001	0	0	Eukaryota	Cercozoa	Granofilosea	Granofilosea_or	Granofilosea_fa	Massisteria
Taxa_01801	0	0	0	0	0	0	0	0	0	0	0	0	0	0	0	0	0	0	0	0	0	0	0	0	Eukaryota	Cercozoa	Phytomyxea	Phytomyxea_or	Phytomyxea_fa	Plasmodiophora
Taxa_01802	0	0	0	0.001	0	0	0	0	0	0.001	0	0	0	0	0	0	0	0	0	0	0	0	0	0	Eukaryota	Chlorophyta	Chlorodendrophyceae	Chlorodendrales	Chlorodendrales_fa	Tetraselmis
Taxa_01803	0	0	0	0	0	0	0	0	0	0	0	0	0	0	0	0	0	0	0	0	0	0	0	0	Eukaryota	Chlorophyta	Chlorophyceae	Chaetopeltidales	Chaetopeltidales_fa	Floydiella
Taxa_01804	0	0	0	0	0	0	0	0	0	0	0	0	0	0	0	0	0	0	0	0	0	0	0	0	Eukaryota	Chlorophyta	Chlorophyceae	Incertae_Sedis	NA	NA
Taxa_01805	0	0	0	0	0	0	0	0	0	0	0.001	0	0	0	0	0	0	0	0	0	0	0	0	0	Eukaryota	Chlorophyta	Chlorophyceae	Sphaeropleales	Sphaeropleales_fa	Dictyococcus
Taxa_01806	0	0	0	0	0	0	0	0	0	0	0	0	0	0	0	0	0	0	0	0	0	0	0	0	Eukaryota	Chlorophyta	Chlorophyceae	Sphaeropleales	Sphaeropleales_fa	Mychonastes
Taxa_01807	0	0	0	0	0	0	0	0	0	0	0	0	0	0	0	0	0	0	0	0	0	0	0	0	Eukaryota	Chlorophyta	Clade_IX	NA	NA	NA
Taxa_01808	0	0	0	0	0	0	0	0	0	0	0	0	0	0	0	0	0	0	0	0	0	0	0	0	Eukaryota	Chlorophyta	Clade_VII	Subclade_A	NA	NA
Taxa_01809	0	0	0	0	0	0	0	0	0	0	0	0	0	0	0	0	0	0	0	0	0	0	0	0	Eukaryota	Chlorophyta	Mamiellophyceae	Mamiellales	Mamiellales_fa	Mamiella
Taxa_01810	0	0	0	0	0	0	0	0	0	0	0	0	0	0	0	0	0	0	0	0	0	0	0	0	Eukaryota	Chlorophyta	Mamiellophyceae	Mamiellales	Mamiellales_fa	Ostreococcus
Taxa_01811	0	0	0.001	0	0	0	0	0	0	0	0	0	0	0	0	0	0.001	0.001	0	0	0	0.001	0.001	0	Eukaryota	Chlorophyta	Mamiellophyceae	Mamiellophyceae_or	Mamiellophyceae_fa	Dolichomastix
Taxa_01812	0	0	0	0	0	0	0	0	0	0	0	0	0	0	0	0	0	0	0	0	0	0	0	0	Eukaryota	Chlorophyta	Nephroselmidophyceae	Nephroselmidales	Nephroselmidales_fa	Nephroselmis
Taxa_01813	0	0	0	0	0	0	0	0	0.001	0	0	0	0	0	0	0	0	0	0	0	0	0	0	0	Eukaryota	Chlorophyta	Pedinophyceae	Pedinomonadales	Pedinomonadales_fa	Pedinomonas
Taxa_01814	0	0	0	0	0	0	0	0	0	0	0	0	0	0	0	0	0	0	0.001	0	0	0	0	0	Eukaryota	Chlorophyta	Prasinophytae	NA	NA	NA
Taxa_01815	0	0	0	0	0	0	0	0	0	0	0	0	0	0	0	0	0	0	0	0	0	0	0	0.001	Eukaryota	Chlorophyta	Ulvophyceae	NA	NA	NA
Taxa_01816	0	0	0	0	0	0	0	0	0	0	0	0	0	0	0	0	0	0	0	0	0	0	0	0	Eukaryota	Chytridiomycota	Chytridiomycetes	NA	NA	NA
Taxa_01817	0	0	0.001	0	0	0	0	0	0	0	0	0	0	0	0	0	0	0	0	0	0	0	0	0	Eukaryota	Chytridiomycota	Chytridiomycetes	Chytridiales	Chytridiaceae	Chytridium
Taxa_01818	0	0	0	0	0	0	0	0	0	0	0	0	0	0	0	0	0	0	0	0	0	0	0	0	Eukaryota	Chytridiomycota	Chytridiomycetes	Chytridiales	Chytridiaceae	Dendrochytridium
Taxa_01819	0	0	0	0	0	0	0	0	0	0	0	0	0	0	0	0	0	0	0	0	0	0	0	0	Eukaryota	Chytridiomycota	Chytridiomycetes	Chytridiales	Chytriomycetaceae	NA
Taxa_01820	0	0	0	0	0	0	0	0	0	0	0	0	0	0	0	0	0.001	0	0	0	0.001	0	0	0	Eukaryota	Chytridiomycota	Chytridiomycetes	Chytridiales	Incertae_Sedis	NA
Taxa_01821	0	0	0	0	0	0	0	0	0	0	0	0	0	0	0	0	0	0	0	0	0	0	0	0	Eukaryota	Chytridiomycota	Chytridiomycetes	Chytridiales	Incertae_Sedis	Zygorhizidium
Taxa_01822	0	0	0	0	0	0	0	0	0	0	0	0	0	0	0	0	0	0	0	0	0	0	0	0	Eukaryota	Chytridiomycota	Chytridiomycetes	Cladochytriales	Nowakowskiellaceae	Nowakowskiella
Taxa_01823	0	0	0	0	0	0	0	0	0	0	0	0	0	0	0	0	0	0	0	0	0.003	0	0	0	Eukaryota	Chytridiomycota	Chytridiomycetes	Gromochytriales	Gromochytriaceae	NA
Taxa_01824	0	0	0	0	0	0	0.001	0	0	0	0	0	0	0	0	0	0	0	0	0	0	0	0	0	Eukaryota	Chytridiomycota	Chytridiomycetes	Incertae_Sedis	Incertae_Sedis	NA
Taxa_01825	0	0	0	0	0	0.001	0	0	0	0	0	0	0	0	0	0	0	0	0	0	0	0	0	0	Eukaryota	Chytridiomycota	Chytridiomycetes	Incertae_Sedis	Incertae_Sedis	Catenomyces
Taxa_01826	0	0	0	0	0	0	0	0	0	0	0	0	0	0	0	0	0	0	0	0	0	0	0	0	Eukaryota	Chytridiomycota	Chytridiomycetes	Incertae_Sedis	Synchytriaceae	Synchytrium
Taxa_01827	0	0	0	0	0	0	0	0	0	0	0	0	0	0	0	0	0	0	0	0.001	0	0	0	0	Eukaryota	Chytridiomycota	Chytridiomycetes	Lobulomycetales	Lobulomycetaceae	NA
Taxa_01828	0	0	0	0	0	0.001	0	0	0	0	0.001	0	0	0	0	0	0	0	0	0	0	0	0	0	Eukaryota	Chytridiomycota	Chytridiomycetes	Lobulomycetales	Lobulomycetaceae	Lobulomyces
Taxa_01829	0	0	0	0	0	0	0	0	0	0	0	0	0	0	0	0	0	0	0	0	0	0	0	0	Eukaryota	Chytridiomycota	Chytridiomycetes	Polychytriales	Incertae_Sedis	NA
Taxa_01830	0	0	0	0	0	0	0	0	0	0	0	0	0	0	0	0	0	0	0	0	0	0	0	0	Eukaryota	Chytridiomycota	Chytridiomycetes	Rhizophlyctidales	Rhizophlyctidaceae	Rhizophlyctis
Taxa_01831	0	0	0	0	0	0	0	0	0	0	0	0	0	0	0	0	0	0	0	0	0	0	0.001	0	Eukaryota	Chytridiomycota	Chytridiomycetes	Rhizophydiales	NA	NA
Taxa_01832	0	0	0.001	0	0	0	0	0	0	0	0	0	0	0	0	0	0	0	0	0	0	0	0.001	0	Eukaryota	Chytridiomycota	Chytridiomycetes	Rhizophydiales	Incertae_Sedis	NA
Taxa_01833	0	0	0	0	0	0	0	0	0	0	0	0	0.001	0	0	0	0	0	0	0	0	0	0	0	Eukaryota	Chytridiomycota	Chytridiomycetes	Rhizophydiales	Kappamycetaceae	NA
Taxa_01834	0	0	0	0	0	0	0	0	0	0	0	0	0	0	0	0	0	0	0	0	0	0	0	0	Eukaryota	Chytridiomycota	Chytridiomycetes	Rhizophydiales	Rhizophydiaceae	Rhizophydium
Taxa_01835	0	0	0	0	0	0	0	0	0	0	0	0	0	0	0	0	0	0	0	0	0	0	0	0	Eukaryota	Chytridiomycota	Chytridiomycetes	Rhizophydiales	Rhizophydiales_fa	Boothiomyces
Taxa_01836	0	0	0	0	0	0	0	0	0	0	0	0	0	0	0	0	0	0	0	0	0	0	0	0	Eukaryota	Chytridiomycota	Chytridiomycetes	Spizellomycetales	NA	NA
Taxa_01837	0	0	0	0	0	0	0	0	0	0	0	0	0	0	0	0	0	0	0	0	0	0	0	0.001	Eukaryota	Chytridiomycota	Chytridiomycetes	Spizellomycetales	Powellomycetaceae	Geranomyces
Taxa_01838	0	0	0	0	0	0	0	0	0	0	0	0	0	0	0	0	0.001	0	0	0	0	0	0	0	Eukaryota	Chytridiomycota	Chytridiomycetes	Spizellomycetales	Spizellomycetaceae	Phlyctochytrium
Taxa_01839	0	0	0	0	0	0	0	0	0	0	0	0	0	0	0	0	0	0	0	0	0	0	0	0	Eukaryota	Chytridiomycota	Monoblepharidomycetes	Monoblepharidales	NA	NA
Taxa_01840	0	0	0	0	0	0	0	0	0	0	0	0	0	0	0	0	0	0	0	0	0	0	0	0	Eukaryota	Chytridiomycota	Monoblepharidomycetes	Monoblepharidales	Monoblepharidaceae	Monoblepharella
Taxa_01841	0	0	0	0	0.002	0	0	0	0	0	0	0	0	0	0	0	0	0	0	0	0.001	0	0	0	Eukaryota	Chytridiomycota	Monoblepharidomycetes	Monoblepharidales	Monoblepharidales_fa	Hyaloraphidium
Taxa_01842	0	0	0	0	0	0	0	0	0	0	0	0	0	0	0	0	0	0	0	0	0	0	0	0	Eukaryota	Ciliophora	Intramacronucleata	Armophorea	NA	NA
Taxa_01843	0	0	0	0	0	0	0.001	0	0	0	0	0	0	0	0	0	0	0	0	0	0	0	0	0	Eukaryota	Ciliophora	Intramacronucleata	Armophorea	Cariaco_Basin_group_1	NA
Taxa_01844	0	0	0	0	0	0	0.001	0	0	0	0	0	0	0	0	0	0	0	0	0	0	0	0	0	Eukaryota	Ciliophora	Intramacronucleata	Conthreep	Nassophorea	Colpodidium
Taxa_01845	0	0	0	0	0	0	0	0	0	0	0	0	0	0	0	0	0	0	0	0	0	0	0	0	Eukaryota	Ciliophora	Intramacronucleata	Conthreep	Oligohymenophorea	NA
Taxa_01846	0	0	0	0	0	0	0	0	0	0	0	0	0	0	0	0	0	0	0	0	0.001	0	0	0	Eukaryota	Ciliophora	Intramacronucleata	Conthreep	Oligohymenophorea	Cothurnia
Taxa_01847	0	0	0	0	0	0	0	0	0	0	0.001	0	0	0	0	0	0	0	0	0	0.002	0	0	0	Eukaryota	Ciliophora	Intramacronucleata	Conthreep	Oligohymenophorea	Cyclidium
Taxa_01848	0	0	0	0	0	0	0	0	0	0	0	0	0	0	0	0	0	0	0	0	0	0	0	0	Eukaryota	Ciliophora	Intramacronucleata	Conthreep	Oligohymenophorea	Dexiotricha
Taxa_01849	0	0.001	0	0	0	0	0	0	0	0	0	0	0	0	0	0	0	0	0	0	0.001	0	0	0	Eukaryota	Ciliophora	Intramacronucleata	Conthreep	Oligohymenophorea	Paratetrahymena
Taxa_01850	0	0	0.001	0	0.001	0	0	0	0	0	0	0	0	0	0	0	0	0	0	0	0	0	0	0	Eukaryota	Ciliophora	Intramacronucleata	Conthreep	Oligohymenophorea	Pseudocohnilembus
Taxa_01851	0	0	0	0	0	0	0	0	0	0	0	0	0	0	0	0.002	0	0	0	0	0	0	0	0	Eukaryota	Ciliophora	Intramacronucleata	Conthreep	Oligohymenophorea	Stokesia
Taxa_01852	0	0	0	0	0	0	0	0	0.001	0	0	0	0.001	0	0	0	0	0	0	0	0	0	0	0	Eukaryota	Ciliophora	Intramacronucleata	Conthreep	Oligohymenophorea	Telotrochidium
Taxa_01853	0	0	0	0	0	0	0	0	0	0	0	0	0	0	0	0	0	0	0	0	0	0	0	0	Eukaryota	Ciliophora	Intramacronucleata	Conthreep	Oligohymenophorea	Zoothamnium
Taxa_01854	0	0	0	0	0	0	0	0	0	0	0	0	0	0	0	0	0	0	0	0	0	0	0	0	Eukaryota	Ciliophora	Intramacronucleata	Conthreep	Phyllopharyngea	Dysteria
Taxa_01855	0	0	0	0	0	0	0	0	0	0	0	0	0	0	0	0	0	0	0	0	0	0	0	0	Eukaryota	Ciliophora	Intramacronucleata	Conthreep	Phyllopharyngea	Ephelota
Taxa_01856	0	0	0	0	0	0	0	0	0	0	0	0	0	0	0	0	0	0	0	0	0.001	0	0	0	Eukaryota	Ciliophora	Intramacronucleata	Conthreep	Prostomatea	Tiarina
Taxa_01857	0	0	0.001	0	0	0	0	0	0	0	0	0	0	0	0	0	0	0	0	0	0	0	0	0	Eukaryota	Ciliophora	Intramacronucleata	Litostomatea	Haptoria	Apobryophyllum
Taxa_01858	0	0	0	0	0	0	0	0	0	0	0	0	0	0	0	0	0	0	0	0	0	0	0	0	Eukaryota	Ciliophora	Intramacronucleata	Litostomatea	Haptoria	Arcuospathidium
Taxa_01859	0	0	0	0.001	0	0	0	0	0	0	0	0	0	0	0	0	0	0	0	0	0	0	0	0	Eukaryota	Ciliophora	Intramacronucleata	Litostomatea	Haptoria	Didinium
Taxa_01860	0	0	0	0	0	0	0	0	0	0	0	0	0	0	0	0	0	0	0	0	0	0	0	0	Eukaryota	Ciliophora	Intramacronucleata	Litostomatea	Haptoria	Dileptus
Taxa_01861	0	0	0	0	0	0	0	0	0	0	0	0	0	0	0	0	0	0	0	0	0	0	0	0	Eukaryota	Ciliophora	Intramacronucleata	Litostomatea	Haptoria	Litonotus
Taxa_01862	0	0	0	0	0	0	0	0	0	0	0	0	0	0	0	0	0	0	0	0	0	0	0	0	Eukaryota	Ciliophora	Intramacronucleata	Litostomatea	Haptoria	Loxophyllum
Taxa_01863	0	0	0	0	0	0	0	0	0	0	0	0	0	0	0	0	0	0	0	0	0	0	0	0	Eukaryota	Ciliophora	Intramacronucleata	Litostomatea	Haptoria	Phialina
Taxa_01864	0	0	0	0	0	0	0	0	0	0	0	0	0.001	0	0	0	0	0	0	0	0	0	0	0	Eukaryota	Ciliophora	Intramacronucleata	Litostomatea	Trichostomatia	NA
Taxa_01865	0	0	0	0	0	0	0	0	0	0	0	0	0	0	0	0	0	0	0	0	0	0	0	0	Eukaryota	Ciliophora	Intramacronucleata	Litostomatea	Trichostomatia	Amylovorax
Taxa_01866	0	0	0	0.001	0	0	0	0	0	0	0	0	0	0	0	0	0	0	0	0	0	0	0	0	Eukaryota	Ciliophora	Intramacronucleata	Litostomatea	Trichostomatia	Balantidium
Taxa_01867	0	0	0	0	0	0	0	0	0	0	0	0	0	0	0	0	0	0	0	0	0	0	0	0	Eukaryota	Ciliophora	Intramacronucleata	Litostomatea	Trichostomatia	Bandia
Taxa_01868	0	0	0	0	0	0	0	0	0	0	0	0	0	0	0	0	0	0	0	0	0	0	0	0	Eukaryota	Ciliophora	Intramacronucleata	Litostomatea	Trichostomatia	Cycloposthium
Taxa_01869	0.001	0	0	0	0	0	0	0	0	0	0	0	0	0	0	0	0	0	0	0	0	0	0	0	Eukaryota	Ciliophora	Intramacronucleata	Litostomatea	Trichostomatia	Dasytricha
Taxa_01870	0	0	0	0	0	0	0	0	0	0	0	0	0	0	0	0	0	0	0	0	0	0	0	0	Eukaryota	Ciliophora	Intramacronucleata	Litostomatea	Trichostomatia	Diplodinium
Taxa_01871	0.001	0	0	0	0	0	0	0	0	0	0	0	0	0	0	0	0	0	0	0	0	0	0	0	Eukaryota	Ciliophora	Intramacronucleata	Litostomatea	Trichostomatia	Isotricha
Taxa_01872	0	0	0	0	0	0	0	0	0	0	0	0	0.001	0	0	0	0	0	0	0	0	0	0	0	Eukaryota	Ciliophora	Intramacronucleata	Litostomatea	Trichostomatia	Triplumaria
Taxa_01873	0	0	0	0	0	0	0	0	0	0	0	0	0	0	0	0	0	0	0	0	0	0	0	0	Eukaryota	Ciliophora	Intramacronucleata	Spirotrichea	NA	NA
Taxa_01874	0	0	0	0	0	0	0	0	0	0	0	0	0	0	0	0	0	0.001	0	0	0	0	0	0	Eukaryota	Ciliophora	Intramacronucleata	Spirotrichea	Choreotrichia	NA
Taxa_01875	0	0	0	0	0	0	0	0	0	0	0	0	0	0	0	0	0	0	0	0	0	0	0	0	Eukaryota	Ciliophora	Intramacronucleata	Spirotrichea	Choreotrichia	Eutintinnus
Taxa_01876	0	0	0	0	0	0	0	0	0	0	0	0	0	0	0	0	0	0	0	0	0	0	0	0	Eukaryota	Ciliophora	Intramacronucleata	Spirotrichea	Euplotia	Discocephalus
Taxa_01877	0	0	0.001	0	0	0	0	0	0	0	0	0	0	0	0	0	0	0	0	0	0	0	0	0	Eukaryota	Ciliophora	Intramacronucleata	Spirotrichea	Hypotrichia	Amphisiella
Taxa_01878	0.001	0	0	0	0	0	0	0	0	0	0	0	0	0	0	0	0	0	0	0	0	0	0	0	Eukaryota	Ciliophora	Intramacronucleata	Spirotrichea	Hypotrichia	Apokeronopsis
Taxa_01879	0	0	0	0	0	0	0.001	0	0	0	0	0	0	0	0	0	0	0	0.003	0	0	0	0	0	Eukaryota	Ciliophora	Intramacronucleata	Spirotrichea	Hypotrichia	Bistichella
Taxa_01880	0	0	0	0	0	0	0	0	0	0	0	0	0	0	0	0	0	0	0	0	0	0	0	0	Eukaryota	Ciliophora	Intramacronucleata	Spirotrichea	Hypotrichia	Gonostomum
Taxa_01881	0	0	0	0	0	0	0	0	0	0	0	0	0	0	0	0	0	0	0	0	0	0	0	0	Eukaryota	Ciliophora	Intramacronucleata	Spirotrichea	Hypotrichia	Hemiurosomoida
Taxa_01882	0	0	0	0	0	0	0	0	0	0	0	0	0	0	0	0	0	0.001	0	0	0	0	0	0	Eukaryota	Ciliophora	Intramacronucleata	Spirotrichea	Hypotrichia	Holosticha
Taxa_01883	0	0	0	0	0	0	0	0	0	0	0	0	0	0	0	0	0	0	0	0	0	0	0	0	Eukaryota	Ciliophora	Intramacronucleata	Spirotrichea	Hypotrichia	Metaurostylopsis
Taxa_01884	0.001	0	0	0	0	0	0	0	0	0	0	0	0	0	0	0	0	0	0	0	0.001	0	0	0	Eukaryota	Ciliophora	Intramacronucleata	Spirotrichea	Hypotrichia	Oxytricha
Taxa_01885	0	0	0	0	0	0	0	0	0	0	0	0	0	0	0	0	0	0	0	0	0	0	0	0	Eukaryota	Ciliophora	Intramacronucleata	Spirotrichea	Hypotrichia	Paraurostyla
Taxa_01886	0	0	0	0	0	0	0	0	0	0	0	0	0	0	0	0	0	0	0	0	0	0	0	0	Eukaryota	Ciliophora	Intramacronucleata	Spirotrichea	Hypotrichia	Paruroleptus
Taxa_01887	0	0	0.001	0	0	0	0	0	0	0	0	0	0	0	0	0	0	0	0	0	0	0	0	0	Eukaryota	Ciliophora	Intramacronucleata	Spirotrichea	Hypotrichia	Pleurotricha
Taxa_01888	0	0	0	0	0	0	0	0	0	0	0	0	0	0	0	0	0.001	0	0	0.001	0	0	0	0	Eukaryota	Ciliophora	Intramacronucleata	Spirotrichea	Hypotrichia	Protogastrostyla
Taxa_01889	0	0	0	0	0	0	0	0	0	0	0	0	0	0	0	0	0	0	0	0	0	0	0	0	Eukaryota	Ciliophora	Intramacronucleata	Spirotrichea	Hypotrichia	Pseudoamphisiella
Taxa_01890	0	0	0	0	0	0	0	0	0	0	0	0	0	0	0	0	0	0	0	0	0	0	0	0	Eukaryota	Ciliophora	Intramacronucleata	Spirotrichea	Hypotrichia	Pseudokeronopsis
Taxa_01891	0	0	0	0	0	0	0	0	0	0	0	0	0	0	0	0	0	0	0	0	0	0	0	0	Eukaryota	Ciliophora	Intramacronucleata	Spirotrichea	Hypotrichia	Pseudouroleptus
Taxa_01892	0	0	0	0	0	0	0	0	0	0	0	0	0	0	0	0	0.001	0	0	0	0	0	0	0	Eukaryota	Ciliophora	Intramacronucleata	Spirotrichea	Hypotrichia	Pseudourostyla
Taxa_01893	0	0	0	0	0	0	0	0	0	0	0	0	0	0	0	0	0	0	0	0	0	0	0	0	Eukaryota	Ciliophora	Intramacronucleata	Spirotrichea	Hypotrichia	Spirotrachelostyla
Taxa_01894	0	0	0	0	0	0	0	0	0	0	0	0	0	0	0	0.001	0	0.001	0	0	0	0	0	0	Eukaryota	Ciliophora	Intramacronucleata	Spirotrichea	Hypotrichia	Stichotricha
Taxa_01895	0	0	0	0	0	0	0	0	0	0	0	0	0	0	0	0	0	0	0	0	0	0	0	0	Eukaryota	Ciliophora	Intramacronucleata	Spirotrichea	Hypotrichia	Strongylidium
Taxa_01896	0	0	0	0	0	0	0	0	0	0.001	0	0	0	0	0	0	0	0	0	0.001	0	0	0	0	Eukaryota	Ciliophora	Intramacronucleata	Spirotrichea	Hypotrichia	Stylonychia
Taxa_01897	0	0	0	0	0	0	0	0	0	0	0	0	0	0	0	0	0	0	0	0	0	0	0	0	Eukaryota	Ciliophora	Intramacronucleata	Spirotrichea	Hypotrichia	Trachelostyla
Taxa_01898	0	0	0	0	0	0	0	0	0	0	0	0	0	0	0	0	0	0	0	0	0	0	0	0	Eukaryota	Ciliophora	Intramacronucleata	Spirotrichea	Hypotrichia	Uroleptus
Taxa_01899	0	0.001	0	0	0	0	0	0	0	0	0	0	0	0	0	0	0	0	0	0	0	0	0	0	Eukaryota	Ciliophora	Intramacronucleata	Spirotrichea	Oligotrichia	NA
Taxa_01900	0	0	0	0	0	0	0	0	0	0	0	0	0	0	0	0	0	0	0	0	0	0	0	0	Eukaryota	Ciliophora	Intramacronucleata	Spirotrichea	Oligotrichia	Parallelostrombidium
Taxa_01901	0	0	0	0	0	0	0	0	0	0	0	0	0	0	0	0	0	0	0	0	0	0	0	0	Eukaryota	Ciliophora	Intramacronucleata	Spirotrichea	Oligotrichia	Strombidium
Taxa_01902	0	0	0	0	0	0	0	0	0	0	0	0	0	0	0	0	0	0	0	0	0	0	0	0	Eukaryota	Ciliophora	Postciliodesmatophora	Heterotrichea	Heterotrichea_fa	Condylostoma
Taxa_01903	0	0	0	0	0	0	0	0	0	0	0	0.001	0	0	0	0	0	0	0	0	0	0	0	0	Eukaryota	Ciliophora	Postciliodesmatophora	Heterotrichea	Heterotrichea_fa	Stentor
Taxa_01904	0	0.001	0	0	0	0	0	0	0	0	0	0	0	0	0	0	0	0	0	0	0	0	0	0	Eukaryota	Cnidaria	Anthozoa	Actiniaria	NA	NA
Taxa_01905	0	0	0	0	0	0	0	0	0	0	0	0	0	0	0	0	0	0	0	0	0	0	0.001	0	Eukaryota	Cnidaria	Anthozoa	Corallimorpharia	NA	NA
Taxa_01906	0	0	0	0	0	0	0	0	0	0	0	0	0	0	0	0	0	0	0	0	0	0	0	0	Eukaryota	Cnidaria	Anthozoa	Scleractinia	NA	NA
Taxa_01907	0	0	0	0	0	0	0	0	0	0	0	0	0	0	0	0	0	0	0	0	0	0	0	0	Eukaryota	Cnidaria	Anthozoa	Zoantharia	NA	NA
Taxa_01908	0	0	0	0	0	0	0	0	0	0	0	0	0	0	0	0	0	0	0	0	0	0	0	0	Eukaryota	Cnidaria	Cubozoa	Carybdeida	NA	NA
Taxa_01909	0	0	0	0	0	0	0	0	0	0	0	0	0	0	0	0	0	0	0	0	0	0	0	0	Eukaryota	Cryptophyceae_ph	Cryptophyceae_cl	Cryptomonadales	NA	NA
Taxa_01910	0	0	0	0	0	0	0	0	0	0	0	0	0	0	0	0	0	0	0	0	0	0	0	0	Eukaryota	Cryptophyceae_ph	Cryptophyceae_cl	Cryptomonadales	Cryptomonadales_fa	Chroomonas
Taxa_01911	0	0	0	0	0	0	0	0	0	0	0	0	0	0	0	0	0	0	0	0	0	0	0	0	Eukaryota	Cryptophyceae_ph	Cryptophyceae_cl	Cryptomonadales	Cryptomonadales_fa	Teleaulax
Taxa_01912	0.001	0	0	0	0	0	0	0	0	0	0	0	0	0	0	0	0	0	0	0	0	0	0	0	Eukaryota	Bacillariophyta	NA	NA	NA	NA
Taxa_01913	0	0	0	0	0	0	0	0	0	0	0	0	0	0	0	0	0	0	0	0	0	0	0	0.001	Eukaryota	Bacillariophyta	Bacillariophyceae	NA	NA	NA
Taxa_01914	0	0	0	0	0	0.001	0	0	0	0	0	0	0	0	0	0	0	0	0	0	0	0	0	0	Eukaryota	Bacillariophyta	Bacillariophyceae	Bacillariophyceae_or	Bacillariophyceae_fa	NA
Taxa_01915	0	0	0	0	0	0	0	0	0	0	0	0	0	0	0	0	0	0	0	0	0	0	0	0	Eukaryota	Bacillariophyta	Bacillariophyceae	Bacillariophyceae_or	Bacillariophyceae_fa	Achnanthes
Taxa_01916	0	0	0	0	0	0	0	0	0	0	0	0	0	0	0	0	0	0	0	0	0	0	0	0	Eukaryota	Bacillariophyta	Bacillariophyceae	Bacillariophyceae_or	Bacillariophyceae_fa	Achnanthidium
Taxa_01917	0	0	0	0	0	0.001	0	0	0	0	0	0	0	0	0	0	0	0	0	0	0	0	0	0	Eukaryota	Bacillariophyta	Bacillariophyceae	Bacillariophyceae_or	Bacillariophyceae_fa	Amphora
Taxa_01918	0	0	0	0	0	0	0	0	0	0	0	0	0	0	0	0	0	0	0	0	0	0	0	0	Eukaryota	Bacillariophyta	Bacillariophyceae	Bacillariophyceae_or	Bacillariophyceae_fa	Asterionella
Taxa_01919	0	0	0	0	0	0	0	0	0	0	0	0	0	0	0	0	0	0	0	0	0	0	0	0	Eukaryota	Bacillariophyta	Bacillariophyceae	Bacillariophyceae_or	Bacillariophyceae_fa	Bacillaria
Taxa_01920	0	0	0	0	0	0	0	0	0	0	0	0	0	0	0	0	0	0	0	0	0	0	0	0	Eukaryota	Bacillariophyta	Bacillariophyceae	Bacillariophyceae_or	Bacillariophyceae_fa	Campylodiscus
Taxa_01921	0	0	0	0	0	0	0	0	0	0	0	0	0	0	0	0	0	0	0	0	0	0	0	0	Eukaryota	Bacillariophyta	Bacillariophyceae	Bacillariophyceae_or	Bacillariophyceae_fa	Cocconeis
Taxa_01922	0	0	0.001	0	0	0	0	0	0	0	0	0	0	0	0	0	0	0	0	0	0	0	0.002	0	Eukaryota	Bacillariophyta	Bacillariophyceae	Bacillariophyceae_or	Bacillariophyceae_fa	Cymatopleura
Taxa_01923	0	0	0	0	0	0	0	0	0	0	0	0	0	0	0	0	0	0	0	0	0	0	0	0	Eukaryota	Bacillariophyta	Bacillariophyceae	Bacillariophyceae_or	Bacillariophyceae_fa	Cymbella
Taxa_01924	0	0	0	0	0	0	0	0	0	0	0	0	0	0	0	0	0	0	0	0	0	0	0	0	Eukaryota	Bacillariophyta	Bacillariophyceae	Bacillariophyceae_or	Bacillariophyceae_fa	Diatoma
Taxa_01925	0	0	0	0	0	0	0	0	0	0	0	0	0	0	0	0	0	0	0	0	0	0	0	0	Eukaryota	Bacillariophyta	Bacillariophyceae	Bacillariophyceae_or	Bacillariophyceae_fa	Encyonema
Taxa_01926	0	0	0	0	0	0	0	0	0.001	0	0	0	0	0	0	0	0	0	0	0	0	0	0	0	Eukaryota	Bacillariophyta	Bacillariophyceae	Bacillariophyceae_or	Bacillariophyceae_fa	Eunotia
Taxa_01927	0	0	0	0	0	0	0	0	0	0	0	0	0	0	0	0	0	0	0	0	0	0	0	0	Eukaryota	Bacillariophyta	Bacillariophyceae	Bacillariophyceae_or	Bacillariophyceae_fa	Fistulifera
Taxa_01928	0	0	0	0	0	0	0	0	0	0	0	0	0	0	0	0	0	0	0	0	0	0	0	0	Eukaryota	Bacillariophyta	Bacillariophyceae	Bacillariophyceae_or	Bacillariophyceae_fa	Fragilariopsis
Taxa_01929	0	0	0	0	0	0	0	0	0	0	0	0	0	0	0	0	0	0	0	0	0	0	0	0	Eukaryota	Bacillariophyta	Bacillariophyceae	Bacillariophyceae_or	Bacillariophyceae_fa	Frustulia
Taxa_01930	0	0	0	0	0	0	0	0	0	0	0	0	0	0	0	0	0	0.001	0	0	0	0	0	0	Eukaryota	Bacillariophyta	Bacillariophyceae	Bacillariophyceae_or	Bacillariophyceae_fa	Hantzschia
Taxa_01931	0	0	0	0	0	0	0	0	0	0	0	0	0	0	0	0	0	0	0	0	0	0	0	0	Eukaryota	Bacillariophyta	Bacillariophyceae	Bacillariophyceae_or	Bacillariophyceae_fa	Haslea
Taxa_01932	0	0	0	0	0	0	0	0	0.001	0	0	0	0	0	0	0	0	0	0	0	0	0	0	0	Eukaryota	Bacillariophyta	Bacillariophyceae	Bacillariophyceae_or	Bacillariophyceae_fa	Lemnicula
Taxa_01933	0	0	0	0	0	0	0	0	0	0	0	0	0	0	0	0	0	0	0	0	0	0	0	0	Eukaryota	Bacillariophyta	Bacillariophyceae	Bacillariophyceae_or	Bacillariophyceae_fa	Luticola
Taxa_01934	0	0	0	0	0	0	0	0	0	0	0.003	0	0	0	0	0	0	0	0	0	0	0	0	0	Eukaryota	Bacillariophyta	Bacillariophyceae	Bacillariophyceae_or	Bacillariophyceae_fa	Navicula
Taxa_01935	0	0	0	0	0	0	0	0	0	0	0	0	0	0	0	0	0	0	0	0	0	0	0	0	Eukaryota	Bacillariophyta	Bacillariophyceae	Bacillariophyceae_or	Bacillariophyceae_fa	Nitzschia
Taxa_01936	0	0	0	0	0	0	0	0	0	0	0	0	0	0	0	0	0	0	0	0	0	0	0	0	Eukaryota	Bacillariophyta	Bacillariophyceae	Bacillariophyceae_or	Bacillariophyceae_fa	Pinnularia
Taxa_01937	0	0	0	0	0	0	0	0	0	0	0	0	0	0	0	0	0	0	0	0	0	0	0	0	Eukaryota	Bacillariophyta	Bacillariophyceae	Bacillariophyceae_or	Bacillariophyceae_fa	Planothidium
Taxa_01938	0	0	0	0	0	0	0	0	0	0	0	0	0	0	0	0	0	0	0	0	0	0	0	0	Eukaryota	Bacillariophyta	Bacillariophyceae	Bacillariophyceae_or	Bacillariophyceae_fa	Pleurosigma
Taxa_01939	0	0	0	0	0	0	0	0	0	0	0	0	0	0	0	0	0	0	0	0	0	0	0	0	Eukaryota	Bacillariophyta	Bacillariophyceae	Bacillariophyceae_or	Bacillariophyceae_fa	Pseudo-nitzschia
Taxa_01940	0	0	0	0	0	0	0	0	0	0	0	0	0	0	0	0	0	0	0	0	0	0	0	0	Eukaryota	Bacillariophyta	Bacillariophyceae	Bacillariophyceae_or	Bacillariophyceae_fa	Rhaphoneis
Taxa_01941	0	0	0	0	0	0	0	0	0	0	0	0	0	0	0	0	0.001	0	0	0	0	0	0	0	Eukaryota	Bacillariophyta	Bacillariophyceae	Bacillariophyceae_or	Bacillariophyceae_fa	Rhopalodia
Taxa_01942	0	0	0	0	0	0	0	0	0	0	0	0	0	0	0	0	0	0	0	0	0	0	0	0	Eukaryota	Bacillariophyta	Bacillariophyceae	Bacillariophyceae_or	Bacillariophyceae_fa	Sellaphora
Taxa_01943	0	0	0	0	0	0	0	0	0	0	0	0	0.001	0	0	0	0	0	0	0	0	0	0	0	Eukaryota	Bacillariophyta	Bacillariophyceae	Bacillariophyceae_or	Bacillariophyceae_fa	Stauroneis
Taxa_01944	0	0	0	0	0	0	0	0	0.001	0	0	0	0	0	0	0	0	0	0	0	0	0	0	0	Eukaryota	Bacillariophyta	Bacillariophyceae	Bacillariophyceae_or	Bacillariophyceae_fa	Surirella
Taxa_01945	0	0	0	0	0	0	0	0	0	0	0	0	0	0	0	0	0	0	0	0	0	0	0	0	Eukaryota	Bacillariophyta	Coscinodiscophytina_cl	Coscinodiscophytina_or	NA	NA
Taxa_01946	0	0	0	0	0	0	0	0	0	0	0	0	0	0	0	0	0.001	0	0	0	0	0	0	0	Eukaryota	Bacillariophyta	Coscinodiscophytina_cl	Coscinodiscophytina_or	Coscinodiscophytina_fa	Coscinodiscus
Taxa_01947	0	0	0	0	0	0	0	0	0	0	0	0	0	0	0	0	0	0	0	0	0	0	0	0	Eukaryota	Bacillariophyta	Coscinodiscophytina_cl	Coscinodiscophytina_or	Melosirids	Aulacoseira
Taxa_01948	0	0	0	0	0	0	0	0	0	0	0	0.001	0	0	0	0	0	0	0	0	0	0	0	0	Eukaryota	Bacillariophyta	Coscinodiscophytina_cl	Coscinodiscophytina_or	Melosirids	Stephanopyxis
Taxa_01949	0.002	0	0	0	0	0	0	0	0	0	0	0	0	0	0	0	0	0.001	0	0	0	0	0	0	Eukaryota	Bacillariophyta	Coscinodiscophytina_cl	Coscinodiscophytina_or	Rhizosolenids	Leptocylindrus
Taxa_01950	0	0	0	0	0	0	0	0	0	0	0	0	0	0	0	0	0	0	0	0	0	0	0	0	Eukaryota	Bacillariophyta	Coscinodiscophytina_cl	Coscinodiscophytina_or	Rhizosolenids	Proboscia
Taxa_01951	0	0	0	0	0	0	0	0	0	0	0	0	0	0	0	0	0	0	0	0	0	0	0	0	Eukaryota	Bacillariophyta	Coscinodiscophytina_cl	Fragilariales	Fragilariales_fa	Berkeleya
Taxa_01952	0	0	0	0	0	0	0	0	0	0	0	0	0	0	0	0	0	0	0	0	0	0	0	0	Eukaryota	Bacillariophyta	Coscinodiscophytina_cl	Fragilariales	Fragilariales_fa	Cyclophora
Taxa_01953	0	0	0	0	0	0	0	0	0	0	0	0	0	0	0	0	0	0	0	0	0	0	0	0	Eukaryota	Bacillariophyta	Coscinodiscophytina_cl	Fragilariales	Fragilariales_fa	Fragilaria
Taxa_01954	0	0	0	0	0	0	0	0	0	0	0	0	0	0	0	0	0	0	0	0	0	0	0	0	Eukaryota	Bacillariophyta	Coscinodiscophytina_cl	Fragilariales	Fragilariales_fa	Hyalosynedra
Taxa_01955	0	0	0	0	0	0	0	0	0	0	0	0	0	0	0	0	0	0	0	0	0	0	0	0	Eukaryota	Bacillariophyta	Coscinodiscophytina_cl	Fragilariales	Fragilariales_fa	Pseudostriatella
Taxa_01956	0	0	0	0	0	0	0	0	0	0	0	0	0.001	0	0	0	0	0	0	0	0.001	0	0	0	Eukaryota	Bacillariophyta	Coscinodiscophytina_cl	Fragilariales	Fragilariales_fa	Rhabdonema
Taxa_01957	0	0	0	0	0	0	0	0	0	0	0	0	0.001	0	0	0	0	0	0	0	0	0	0	0	Eukaryota	Bacillariophyta	Coscinodiscophytina_cl	Fragilariales	Fragilariales_fa	Staurosira
Taxa_01958	0	0	0	0	0	0	0	0	0	0	0	0	0	0	0	0	0	0	0	0	0	0	0	0	Eukaryota	Bacillariophyta	Coscinodiscophytina_cl	Fragilariales	Fragilariales_fa	Ulnaria
Taxa_01959	0	0	0	0	0	0	0	0	0	0	0	0	0	0	0	0	0	0	0.001	0	0	0	0	0	Eukaryota	Bacillariophyta	Mediophyceae	NA	NA	NA
Taxa_01960	0	0	0	0	0	0	0	0	0	0	0	0	0	0	0	0	0	0	0	0	0	0	0	0	Eukaryota	Bacillariophyta	Mediophyceae	Mediophyceae_or	Mediophyceae_fa	NA
Taxa_01961	0	0	0	0	0	0	0	0	0	0	0	0	0	0	0	0	0	0	0	0	0	0	0	0	Eukaryota	Bacillariophyta	Mediophyceae	Mediophyceae_or	Mediophyceae_fa	Attheya
Taxa_01962	0	0	0	0	0	0	0	0	0	0	0	0	0	0	0	0	0	0	0	0	0	0	0	0	Eukaryota	Bacillariophyta	Mediophyceae	Mediophyceae_or	Mediophyceae_fa	Biddulphia
Taxa_01963	0	0	0	0	0	0	0	0	0	0	0	0	0	0	0	0	0	0	0	0	0	0	0	0	Eukaryota	Bacillariophyta	Mediophyceae	Mediophyceae_or	Mediophyceae_fa	Chaetoceros
Taxa_01964	0	0	0	0	0	0	0	0	0	0	0	0	0	0	0	0	0	0	0	0	0	0	0	0	Eukaryota	Bacillariophyta	Mediophyceae	Mediophyceae_or	Mediophyceae_fa	Lampriscus
Taxa_01965	0	0	0	0	0	0	0	0	0	0	0	0	0	0	0	0	0	0	0	0	0	0	0	0	Eukaryota	Bacillariophyta	Mediophyceae	Mediophyceae_or	Mediophyceae_fa	Odontella
Taxa_01966	0	0	0	0	0	0	0	0	0	0	0	0	0	0	0	0	0	0	0	0	0	0	0	0	Eukaryota	Bacillariophyta	Mediophyceae	Mediophyceae_or	Mediophyceae_fa	Stephanodiscus
Taxa_01967	0	0	0	0	0	0	0	0	0	0	0	0	0	0	0	0	0	0	0	0	0	0	0	0	Eukaryota	Bacillariophyta	Mediophyceae	Mediophyceae_or	Mediophyceae_fa	Thalassiosira
Taxa_01968	0	0	0	0	0	0	0	0	0	0	0	0.001	0	0	0	0	0	0	0	0	0	0	0	0	Eukaryota	Dinoflagellata	Dinophyceae	NA	NA	NA
Taxa_01969	0	0	0	0	0	0	0	0	0	0	0	0	0	0	0	0	0	0	0	0	0	0	0	0	Eukaryota	Dinoflagellata	Dinophyceae	Gonyaulacales	Gonyaulacales_fa	Azadinium
Taxa_01970	0	0	0	0	0	0	0	0	0	0	0	0	0	0	0	0	0	0	0	0	0	0	0	0	Eukaryota	Dinoflagellata	Dinophyceae	Gymnodiniphycidae	NA	NA
Taxa_01971	0	0	0	0	0	0	0	0	0	0	0	0	0	0	0	0	0	0	0	0	0	0	0	0	Eukaryota	Dinoflagellata	Dinophyceae	Gymnodiniphycidae	Gymnodiniphycidae_fa	Amphidinium
Taxa_01972	0	0	0	0	0	0	0	0	0	0	0	0	0	0	0	0	0	0	0	0	0	0	0	0	Eukaryota	Dinoflagellata	Dinophyceae	Gymnodiniphycidae	Gymnodiniphycidae_fa	Gyrodinium
Taxa_01973	0	0	0	0	0	0	0	0	0	0	0	0	0	0	0	0	0	0	0	0	0	0	0	0	Eukaryota	Dinoflagellata	Dinophyceae	Gymnodiniphycidae	Gymnodiniphycidae_fa	Katodinium
Taxa_01974	0	0	0	0	0	0	0	0	0	0	0	0	0	0	0	0	0	0	0	0	0	0	0	0	Eukaryota	Dinoflagellata	Dinophyceae	Gymnodiniphycidae	Gymnodinium_clade	NA
Taxa_01975	0	0	0	0	0	0	0	0	0	0	0	0	0	0	0	0	0	0	0	0	0	0	0	0	Eukaryota	Dinoflagellata	Dinophyceae	Gymnodiniphycidae	Gymnodinium_clade	Erythropsidinium
Taxa_01976	0	0	0	0	0	0	0	0	0	0	0	0	0	0	0	0	0	0	0	0	0	0	0	0	Eukaryota	Dinoflagellata	Dinophyceae	Gymnodiniphycidae	Gymnodinium_clade	Gymnodinium
Taxa_01977	0	0	0	0	0	0	0	0	0	0	0	0	0	0	0	0	0	0	0	0	0	0	0	0	Eukaryota	Dinoflagellata	Dinophyceae	Gymnodiniphycidae	Gymnodinium_clade	Woloszynskia
Taxa_01978	0	0	0	0	0	0	0	0	0	0	0	0	0	0	0	0	0	0	0	0	0	0	0	0	Eukaryota	Dinoflagellata	Dinophyceae	Gymnodiniphycidae	Kareniaceae	Karlodinium
Taxa_01979	0	0	0	0	0	0	0	0	0	0	0	0	0	0	0	0	0	0	0	0	0	0	0	0	Eukaryota	Dinoflagellata	Dinophyceae	Gymnodiniphycidae	Suessiaceae	Ansanella
Taxa_01980	0	0	0	0	0	0	0	0	0	0	0	0	0	0	0	0	0	0	0	0	0	0	0	0	Eukaryota	Dinoflagellata	Dinophyceae	Gymnodiniphycidae	Suessiaceae	Biecheleria
Taxa_01981	0	0	0	0	0.001	0	0	0	0	0	0	0	0	0	0	0	0	0	0	0	0	0	0	0	Eukaryota	Dinoflagellata	Dinophyceae	Gymnodiniphycidae	Suessiaceae	Symbiodinium
Taxa_01982	0	0	0.001	0	0	0	0	0	0	0	0	0	0	0	0	0	0	0	0	0	0	0	0	0	Eukaryota	Dinoflagellata	Dinophyceae	Peridiniales	Peridiniales_fa	Amphidiniella
Taxa_01983	0	0	0	0	0	0	0	0	0	0	0	0	0	0	0	0	0	0	0	0	0	0	0	0	Eukaryota	Dinoflagellata	Dinophyceae	Peridiniales	Peridiniales_fa	Amphidiniopsis
Taxa_01984	0	0	0	0	0	0	0	0	0	0	0	0	0	0	0	0	0	0	0	0	0	0	0	0	Eukaryota	Dinoflagellata	Dinophyceae	Peridiniales	Peridiniales_fa	Durinskia
Taxa_01985	0	0	0	0	0	0	0	0	0	0	0	0	0	0	0	0	0	0	0	0	0	0	0	0	Eukaryota	Dinoflagellata	Dinophyceae	Peridiniales	Peridiniales_fa	Herdmania
Taxa_01986	0	0	0	0	0	0	0	0	0	0	0	0	0	0	0	0	0	0	0	0	0.001	0	0	0	Eukaryota	Dinoflagellata	Dinophyceae	Peridiniphycidae_or	Thoracosphaeraceae	Cryptoperidiniopsis
Taxa_01987	0	0	0	0	0	0	0	0	0	0	0	0	0	0	0	0	0	0	0	0	0	0	0	0	Eukaryota	Dinoflagellata	Dinophyceae	Peridiniphycidae_or	Thoracosphaeraceae	Pfiesteria
Taxa_01988	0	0	0	0	0	0	0	0	0	0	0	0	0	0	0	0	0.001	0	0	0	0	0	0	0	Eukaryota	Dinoflagellata	Dinophyceae	Peridiniphycidae_or	Thoracosphaeraceae	Scrippsiella
Taxa_01989	0	0	0	0	0	0	0	0	0	0	0	0	0	0	0	0	0	0	0	0	0	0	0	0	Eukaryota	Dinoflagellata	Incertae_Sedis	Incertae_Sedis_or	Incertae_Sedis_fa	Blastodinium
Taxa_01990	0	0	0	0	0	0	0	0	0	0	0	0	0	0	0	0	0	0	0	0	0	0	0	0	Eukaryota	Discoba_ph	Discoba_cl	Jakobida	NA	NA
Taxa_01991	0	0	0	0	0	0	0	0	0	0	0	0	0	0	0	0	0	0	0.001	0	0	0	0	0	Eukaryota	Euglenozoa	Kinetoplastea	Neobodonida	Neobodonida_fa	Neobodo
Taxa_01992	0	0	0	0	0	0	0	0	0	0	0	0	0	0	0	0	0	0	0	0	0	0	0	0	Eukaryota	Euglenozoa	Kinetoplastea	Trypanosomatida	NA	NA
Taxa_01993	0	0	0	0	0	0	0	0	0	0	0	0	0	0	0	0	0	0	0	0	0	0	0	0	Eukaryota	Euglenozoa	Kinetoplastea	Trypanosomatida	Trypanosomatida_fa	Angomonas
Taxa_01994	0	0	0	0	0	0	0	0	0	0	0	0	0	0	0	0	0	0	0	0	0	0	0	0	Eukaryota	Euglenozoa	Kinetoplastea	Trypanosomatida	Trypanosomatida_fa	Endotrypanum
Taxa_01995	0	0	0	0	0	0	0	0	0	0	0	0	0	0	0	0	0	0	0	0	0	0	0	0	Eukaryota	Euglenozoa	Kinetoplastea	Trypanosomatida	Trypanosomatida_fa	Herpetomonas
Taxa_01996	0	0	0	0	0	0	0	0	0.001	0	0	0	0.001	0	0	0	0	0	0	0	0	0	0	0	Eukaryota	Euglenozoa	Kinetoplastea	Trypanosomatida	Trypanosomatida_fa	Trypanosoma
Taxa_01997	0	0	0	0	0	0	0	0	0	0	0	0	0	0	0	0	0	0	0	0	0	0	0	0	Eukaryota	Gastrotricha	Gastrotricha_cl	Macrodasyida	Dactylopodolidae	NA
Taxa_01998	0	0	0	0	0	0	0	0	0	0	0	0	0	0	0	0	0	0	0	0	0	0	0	0	Eukaryota	Gracilipodida	Gracilipodida_cl	Gracilipodida_or	Gracilipodida_fa	Flamella
Taxa_01999	0	0	0	0	0	0	0	0	0	0	0	0	0	0	0	0	0	0	0	0	0	0	0	0	Eukaryota	Heterolobosea	Tetramitia	Tetramitia_or	Tetramitia_fa	Naegleria
[truncated: 2,793 more rows]

## Sheet: S5
Genes	T1-P1-1	T1-P1-4	T1-P3-1	T1-P3-4	T1-P4-1	T1-P4-4	T1-P5-1	T1-P5-4	T2-P1-1	T2-P1-4	T2-P3-1	T2-P3-4	T2-P4-1	T2-P4-4	T2-P5-1	T2-P5-4	T3-P1-1	T3-P1-4	T3-P3-1	T3-P3-4	T3-P4-1	T3-P4-4	T3-P5-1	T3-P5-4
Gene3133733	26593	40846	36970	35593	36653	40904	66307	41750	36265	50224	30241	43240	28175	52189	66017	52773	46547	43770	53632	48871	34622	45119	79369	61367
Gene1147347	33337	40120	17722	29927	22763	37077	76159	44194	47186	55722	22455	52080	24355	43197	82775	43015	51474	44961	18084	38847	26194	45564	84607	55490
Gene2389278	22717	24854	10690	10326	11052	29433	22932	10751	29489	52419	12647	43730	12080	46441	32108	19416	41890	26017	10079	14310	14554	29646	60122	16036
Gene2207592	25714	17637	12749	7375	14307	18003	28955	5484	41924	30684	18427	30289	15483	26192	40548	21022	44897	17523	11969	11128	17209	16921	70582	4838
Gene3593389	36857	22796	37609	29537	39832	18515	9589	24263	26501	19218	37020	18607	42293	14796	13165	23761	22871	23393	30573	23951	34391	20794	12692	17038
Gene4066290	25250	17606	21595	29195	23533	13271	13590	20117	18416	17031	22062	13412	24190	8788	23164	22552	17526	16392	17505	26524	16807	20327	15352	11972
Gene3637559	10454	16484	11842	13675	13421	14495	27442	16700	12958	19816	11010	17475	13605	18829	24019	20391	17457	17934	15021	16474	15963	18653	25803	25473
Gene4043654	15873	37397	23116	49428	15981	26500	11799	3523	19595	14192	20051	50608	23129	11372	3358	46426	6508	19103	17121	5642	12470	18295	2918	2007
Gene3080922	4030	16268	1405	15076	1369	16166	57507	34082	5553	20416	1693	8803	2007	14695	26187	17616	9094	22948	1173	16841	1539	23374	12926	47683
Gene1090835	7450	18302	5329	24585	5603	17304	21699	27649	9697	22940	8739	16688	6007	9938	17252	18953	16062	22923	11443	30641	5437	27951	10794	31093
Gene0961289	13183	16906	28087	15727	31989	11061	8622	13963	24554	9570	28176	14203	13537	9889	7252	18459	10058	13902	55446	24111	20288	12078	8243	15283
Gene2713539	9013	12079	12080	9282	16716	11876	22193	13326	11851	13705	14035	12704	17707	17434	24009	15016	11774	12567	13848	11363	24684	14817	24068	12150
Gene0454511	16317	3019	5748	3508	7699	3622	34073	3986	24745	4802	11462	6788	9655	2067	45808	16892	27248	6055	6000	4814	9230	4100	56703	1486
Gene2339220	26871	21342	37189	15450	30174	7340	8303	15874	32662	2845	29785	11402	54212	2102	5355	19902	11941	7541	23100	3086	29408	3332	8705	4020
Gene2195747	37453	17363	14439	28923	11601	9003	9043	7222	23579	8583	16102	6860	7676	4024	17104	11103	32383	16295	12414	18620	7253	9838	5747	5510
Gene1242717	6749	21110	5222	18324	3949	18091	8950	22054	8260	18701	4761	17428	6306	16180	7439	17893	8856	18985	5413	22996	6412	23741	3710	25953
Gene0216128	12178	8308	30130	12837	22581	4727	10668	13080	10173	6533	22468	10220	29452	2304	13959	10541	8186	6930	24725	13531	35388	5803	5436	11856
Gene2398667	19414	15293	13614	27832	14666	10439	5700	10642	12341	6374	22554	11801	19738	2965	6482	8781	17157	9943	12657	13263	13444	4895	2060	8510
Gene0216053	12650	4048	4286	4308	3325	3411	7149	3424	27760	6025	7486	8150	5448	2372	20288	10577	31880	8016	4509	6863	5908	5653	43328	1507
Gene0645704	12591	3782	5050	3871	5917	5896	16345	4242	18876	4146	9403	6052	8179	8057	22617	11900	18519	5177	5220	4663	8006	4797	35049	3253
Gene3930501	3681	15957	1593	10040	1142	19306	7180	12333	3534	17850	1265	17464	1851	25145	6629	12637	6590	15650	983	11554	1546	18914	3593	15618
Gene3881983	21912	8737	23178	6148	27325	6212	4134	4357	13925	6769	18342	7129	24116	3735	6174	8281	11943	4614	17179	7963	22846	7023	7077	3658
Gene3591362	25063	8842	20046	7257	22142	6412	3914	6248	13684	6782	16764	6687	18643	4506	5331	8094	11479	5809	14432	8360	18264	8421	5355	6873
Gene3928735	1072	2	46505	5447	37537	979	174	177	9976	72	19855	480	715	228	5277	13130	86	54	89744	37146	4506	128	12408	10
Gene4202889	994	19567	5439	33797	2350	27872	4659	483	1859	10021	3402	30843	7042	8800	707	26400	1043	15584	4394	2789	2103	15285	1087	262
Gene0761705	10197	12311	4234	2426	4787	6483	7800	1259	15648	17227	5624	14370	4284	15447	11535	6644	14717	6841	4024	4020	5308	6709	19747	1307
Gene1559466	15473	11398	12049	23402	10834	8577	4216	11659	9874	4758	16827	8573	15698	1847	4612	6975	15747	8040	8827	10979	11434	4225	1446	8404
Gene3016106	11474	10425	16371	17061	12603	12002	5090	9752	7713	5023	16753	8422	15777	4230	4736	6737	10073	6490	11877	10225	14896	5215	1835	7330
Gene1516863	4347	11513	3241	11687	3890	7884	8764	18146	4550	11553	4137	8386	3240	6119	7163	9250	6326	14482	2831	11781	3125	11045	6028	25154
Gene1600734	9437	7038	3780	3181	4066	8015	9315	2286	12085	15912	5321	13912	4780	9862	11340	5502	14255	7947	3263	4083	4888	7327	17066	2104
Gene1724053	5240	6701	7010	8212	5934	5430	16687	9448	5352	5754	6016	4628	6325	4831	11655	7877	5300	6377	6289	8862	6856	8257	8882	14206
Gene1973084	12374	7859	15214	5378	14070	5658	3982	5584	9183	6815	12657	6588	15193	4860	4266	6780	7328	5969	11264	7065	16382	7861	3678	7082
Gene2698449	8220	10444	7577	6738	6355	6850	11543	6364	8722	6385	5520	8665	8182	7917	7065	9062	4363	7295	7175	9957	9893	7375	3212	10282
Gene0334760	5342	5532	7588	6456	9183	5629	11703	7559	6578	6200	7094	6332	9616	4778	10853	8193	5680	6480	7277	7202	12798	7811	8373	6945
Gene2877124	18851	2633	22778	3649	26579	3157	1969	1983	11511	1510	16684	2984	21020	1151	5442	5200	7678	1110	15876	4830	21661	2982	5579	854
Gene1228532	4830	6230	6232	7417	5631	4927	16052	8142	5345	5730	5312	4812	6430	5328	10614	7544	5009	5713	5891	7919	7448	7370	8649	13353
Gene1259603	8308	8936	4821	2045	5744	7391	3819	1240	9860	13522	6014	12097	5359	18755	4611	4394	10309	6576	4227	3006	6893	6245	11879	1036
Gene1638543	4830	6910	2002	8729	1634	6329	12041	10049	4942	8826	2726	6860	2446	3822	12165	7597	8009	7963	1646	12651	1853	12205	8720	9641
Gene1480392	2785	1199	25869	3707	28661	1396	1435	1572	11209	1202	22536	1501	2429	741	3783	6793	1261	1908	57388	14860	6124	1174	10049	2539
Gene0499711	4831	9070	2596	12529	2837	7166	5456	15331	3862	8997	4465	9454	3140	5189	3481	9396	6578	12135	4985	10025	2711	9881	3830	18874
Gene1874144	1812	5561	1046	5512	1238	4691	22530	10007	2673	7381	1246	4303	1925	3547	14786	6303	4949	7324	975	6623	1432	6799	9524	16983
Gene1168864	6574	32	30290	1675	19946	772	1053	210	5242	112	9473	948	25890	267	8439	3092	712	62	26991	4168	39997	1290	1891	158
Gene2466980	4680	6602	1965	9434	1437	4161	5010	25755	3886	7565	1735	6948	1348	4025	3809	9530	15751	8647	2012	15636	936	12932	2478	6223
Gene3833641	21246	7516	6335	9541	4864	4668	3536	2110	13994	3633	6442	4261	3878	2744	9738	5390	11195	5350	5002	5800	3350	3033	3488	2646
Gene1060302	7985	7277	10887	4520	9373	6482	2334	5793	5715	6555	8253	6789	9905	5156	2649	6611	4486	5401	7545	5866	12070	7087	1647	5705
Gene3158767	10153	2920	10596	3653	11749	2574	4940	2846	10915	3188	11630	3291	10504	1776	6886	5345	7263	3563	7174	4523	11300	3811	8411	2663
Gene1374197	2964	6495	1414	10319	1436	6189	5804	11294	2133	9100	2249	7947	2258	4986	2158	8066	5475	9906	1669	10951	1836	10429	3719	13387
Gene1217690	4117	6506	1753	4437	1165	7252	6059	7735	3872	6398	1224	5923	1548	12181	6344	6362	4559	7229	885	4915	1408	8219	3824	6482
Gene2669198	9193	4936	11094	3341	10380	3665	2647	3413	6490	4182	9472	4431	11510	2704	3017	4574	4526	3633	8383	4446	12086	4952	2475	4830
Gene1246341	14727	3850	6619	3256	7633	2644	4331	4226	9279	2877	6126	4955	6392	3424	6815	6877	7112	3881	4409	2375	5803	3943	6897	1470
Gene2025413	10419	1950	3576	1935	5054	3101	3887	1617	10783	7499	4584	7446	3724	3120	6522	3810	9572	4963	3213	1811	5045	3408	13333	985
Gene0699245	79	4031	63	5328	70	25720	604	2911	143	4220	184	3973	118	36768	16	2852	87	6508	46	3729	49	8250	19	1970
Gene3599182	4001	40	21729	1319	14620	560	772	164	3308	103	7276	581	19653	219	5495	2277	510	52	19852	3006	31072	1020	1446	74
Gene0336359	7488	6188	4959	8745	5477	3600	2578	6422	5505	4483	5173	4714	6126	2448	3572	5561	4843	5457	3672	7016	3498	4541	3222	4873
Gene3045127	2243	6293	1123	4957	792	5818	5041	6595	2315	7763	934	6546	1261	7233	4050	5312	3480	7522	661	5683	1101	8232	2038	9151
Gene0318916	7651	1480	2121	1583	3001	2014	3240	636	7669	9669	2616	11434	2217	4139	4096	2379	11914	8187	1400	1643	2475	2795	8337	191
Gene3607911	2459	5860	1832	4965	2386	4296	3856	6514	3909	5811	2869	5908	1726	4544	3530	5467	5374	7376	2835	5371	1533	6057	4422	9609
Gene0722382	14668	1549	8184	3398	16872	992	345	1924	3901	629	27429	2029	10555	291	3315	1421	3860	451	13009	2297	9276	1358	376	1609
Gene1270276	4356	6077	3655	8366	3360	5120	2803	5524	3313	7102	3866	3026	3544	2938	4435	5081	2961	5222	3116	9016	2886	7953	2811	4597
Gene2482572	4921	4444	6256	6306	7166	3324	2357	5118	4059	4327	6707	3070	7579	2047	3592	4591	3321	4387	5206	6420	5941	5032	2549	4931
Gene0246104	1705	3760	3118	3613	4374	3885	7797	5766	1929	3506	3262	3500	4668	4944	6287	4774	2089	4158	3385	3849	6268	4649	4674	5503
Gene0588964	12179	3134	9471	2070	10952	2173	1756	1231	7103	3455	8683	2681	9991	1505	2520	2516	5855	1631	7892	2859	9484	2616	3220	1203
Gene3852257	1071	1217	589	1865	894	1126	14809	2843	1652	2065	757	1045	882	605	14829	3101	4868	1833	547	2193	841	1391	15240	6209
Gene3285091	4713	4368	4558	5711	4163	2504	4685	5966	5393	2833	4624	3392	5820	1540	6791	4085	5117	5154	2555	3548	4321	2552	4710	4310
Gene1266639	1692	4658	958	5640	1159	4594	4577	8481	1703	5976	1604	5014	1286	3101	3040	5480	3814	6730	1259	7503	1050	7837	2664	8454
Gene0134533	1560	6111	735	5037	434	6912	3650	5403	1499	6515	646	6200	763	8928	2992	5853	2424	7143	355	5037	639	8572	1606	4312
Gene3687170	6053	5605	5142	8521	4736	4772	2133	4972	4445	2587	7367	4603	6887	1474	2074	3669	5440	3728	4316	4884	4984	1936	777	4232
Gene2457720	1486	5300	2341	5736	2361	6758	2840	7898	2289	4058	3458	4123	2030	7228	1802	4581	2144	5916	4546	6150	2733	5117	1158	5941
Gene3036151	5030	5207	5371	6726	4063	3820	2776	1943	5791	2602	7393	8884	9366	2474	995	8691	1916	2929	4403	894	6220	3774	892	403
Gene0802497	7348	1566	7394	1971	13946	2087	1722	1448	6758	1401	15622	1624	6797	2048	3345	2619	3437	1513	8521	1847	6897	1831	3536	1918
Gene3282141	6523	4229	2526	5222	1994	3244	6979	4254	4480	3867	2475	3087	1528	2242	3754	2869	5302	4221	1598	4503	1177	3403	2532	9146
Gene2355557	2127	8206	1224	7438	866	3444	5070	7791	2234	4270	1050	3413	1065	2743	4114	4101	4894	6664	918	4645	1091	4058	1995	7067
Gene0863127	2252	4659	1124	3785	915	4741	4695	5443	1939	4847	1366	4539	1197	6291	4365	4596	2874	5353	595	4066	1034	5766	2992	5559
Gene2855906	8041	3514	5511	7097	7687	2533	1324	3357	3959	1404	11163	2839	7575	669	2200	2420	6422	2266	6313	4424	6069	2035	415	2189
Gene0568978	345	6772	171	5049	113	10074	677	3734	300	6508	153	7742	209	12561	504	6941	454	5639	89	5004	168	8489	295	3196
Gene0075809	495	4853	320	4002	536	4751	4381	6834	641	5281	550	4887	825	5935	2964	5271	887	4968	301	4975	556	7163	2439	6775
Gene1419891	1649	4128	1437	4606	918	3253	3881	7579	1877	5513	1253	2477	1111	2819	2657	2913	3480	6552	1083	5466	1406	7481	1472	7702
Gene3819927	3178	3594	2140	4275	1936	2323	3084	7851	3426	3789	2155	4507	1467	1824	2693	4972	6177	4159	2879	6275	1274	5276	1674	3790
Gene3890235	3001	4851	1662	2902	1110	3557	3492	4404	2289	5116	1123	5505	1795	3635	3772	3734	3012	3346	1100	3280	1568	3920	1509	8794
Gene0325452	7516	3739	11220	1911	10412	1177	1272	1094	10391	515	9488	2519	9242	811	1257	1767	2956	1202	6646	550	7922	452	955	201
Gene1940040	2772	3632	2826	3921	2350	2544	2976	4674	3600	2552	2789	3542	4751	1547	2808	4620	2557	6069	5341	4500	3068	2913	1415	4477
Gene2635347	4246	2494	1802	3707	1183	1066	3247	3987	3493	3317	1896	3571	2255	557	5745	4027	6214	2836	1793	5787	1753	3516	5843	2605
Gene0127419	1533	9389	739	571	916	3110	1493	166	3859	9627	1409	5714	735	13950	553	1930	2366	1875	977	1555	891	5865	2021	241
Gene2815194	4530	2859	5525	2990	4418	1790	1615	3345	3799	2726	5974	2200	7314	1479	1520	2575	3372	2776	4669	3432	7069	3460	1695	2141
Gene2316892	1586	3738	2960	3727	2200	3136	3082	4354	2035	3737	1843	2784	1274	1998	2528	4390	2302	4236	4352	5165	1201	4697	1750	5461
Gene2997739	4137	2450	4261	4126	4944	2150	1890	3188	2808	2083	5038	1710	3690	1576	3351	3616	2491	3007	3341	4654	3464	3673	2721	2047
Gene1752119	1049	3551	793	4315	817	3224	4933	4947	1723	3891	1233	3329	1068	2160	2158	2556	3231	4210	897	3785	683	4151	1601	6754
Gene3045946	2005	3788	1703	6348	1228	3708	2130	3848	1424	3800	1595	2078	1899	2017	2880	3807	2750	3953	1151	6375	1401	5404	1460	2632
Gene3303863	1623	3505	642	2975	496	2850	1731	9511	1485	3673	663	3671	617	2814	1593	4139	4625	3556	691	6110	408	4855	1174	4109
Gene0161775	919	3178	330	2742	383	2807	3980	11124	1093	3550	546	1877	507	1690	2610	3495	1271	4612	403	3775	410	3867	900	7227
Gene1214907	657	4802	355	3788	287	3780	1688	5855	781	4355	426	2851	458	3803	1113	2190	2478	4127	173	5173	312	4829	952	7843
Gene2776970	2945	2940	2087	3362	2117	2727	1016	6325	2383	2783	2979	2769	2118	2885	1290	3087	2568	4709	1804	3765	1510	2995	902	3174
Gene1355360	2870	1187	5424	2257	7025	2607	723	3043	2228	1160	5364	1095	2933	2409	1180	2689	1381	2694	4807	2598	4704	3273	1214	2420
Gene4146457	584	2638	188	2679	188	2809	6260	5513	876	3615	213	1200	205	1851	2680	1772	1569	3582	184	2563	153	2950	1319	8771
Gene0154655	850	3493	689	4189	444	2566	2595	4972	1038	4099	564	2021	551	2021	1482	2228	2420	4863	480	4220	561	5608	797	4014
Gene1512774	1405	1594	1025	1834	1152	2125	4983	4407	1679	1944	1546	1567	1445	2019	2542	2437	2163	1993	1220	1763	1280	1701	2420	4056
Gene2915730	2017	967	781	849	949	4304	2224	974	2572	1338	1913	2439	1581	1196	2958	1678	2735	1364	1097	896	1612	1203	11020	866
Gene3242147	4108	487	7050	1151	8678	334	503	468	4021	235	5083	788	4546	118	1644	1183	1162	427	4639	787	8574	463	3937	340
Gene2678711	3535	635	7495	1033	8128	1007	599	381	2441	401	4426	915	6908	368	1731	1885	926	315	4906	1483	7426	1066	1648	77
Gene0480715	1565	2255	5094	4877	3213	754	500	1111	2311	1606	3889	1973	7635	683	765	1321	922	1005	4541	1676	6915	1157	466	1976
Gene2176125	4426	1298	5515	1192	6175	1239	682	1305	3894	791	5414	830	4471	928	623	1221	1457	1248	3361	1282	5480	1106	985	1871
Gene3616925	4683	2374	3461	1231	3138	1138	1268	968	2873	2141	4077	1781	5118	1162	916	1306	1812	1543	3325	1444	4102	1809	520	1194
Gene0649075	1371	2463	905	2627	518	1806	2116	4211	1345	3112	907	1547	697	1412	1648	1545	2014	3571	524	2908	851	3740	773	4976
Gene2568561	475	1898	194	1890	230	1615	3844	6739	715	2636	379	1335	290	1152	2030	2145	1220	2939	246	2713	247	2765	1057	5995
Gene1336158	1277	829	7216	844	4700	637	919	1278	1157	446	3715	681	4464	331	956	1608	559	1028	3846	1311	7789	1013	1104	5337
Gene2401286	369	2038	109	1971	129	1544	6775	3939	483	2323	128	1230	99	929	2330	1613	941	2833	92	1887	74	2602	939	5634
Gene1772179	1754	583	4405	1932	3361	407	2860	1637	2564	452	5214	809	3726	262	2569	1552	1071	655	3891	2032	4418	848	1415	718
Gene1178962	2411	1066	4615	1560	3393	595	1648	1475	1777	951	3414	1590	4535	350	1636	1392	1269	1005	3604	1942	4406	693	690	2092
Gene0195265	1022	1200	2951	1464	3413	1492	3120	718	965	1464	2505	1524	3391	946	2173	1721	558	1248	2658	1554	5088	1564	1202	632
Gene0238472	107	1570	48	1806	46	2665	1889	3158	137	3809	82	2188	82	3814	782	1520	1363	4781	14	2441	28	3746	271	2774
Gene2280337	829	2035	688	2566	1516	1388	1425	3930	1064	972	731	1435	2749	578	1686	3074	1625	5082	1090	2767	714	2392	654	2059
Gene2282431	3510	459	1047	553	1453	710	985	282	3275	3417	1264	3559	1004	861	1587	1020	3635	2535	884	558	1326	984	4072	67
Gene1032234	4209	169	5245	435	10271	105	125	190	2435	67	10567	313	3421	30	278	372	1475	187	6419	424	4197	86	196	137
Gene3417225	1251	1737	287	1773	198	2000	3821	3259	1257	2742	246	836	277	1230	2275	1270	1550	2452	187	1622	227	1900	1278	3872
Gene4012023	276	2430	86	2749	29	1116	2095	4679	812	2527	85	915	98	1402	1263	887	2448	1425	48	4005	29	6040	668	3569
Gene1631515	964	2464	301	1659	159	4206	541	3947	1705	1606	341	2378	316	2590	167	2597	3857	4340	94	2085	134	2100	174	1587
Gene3877956	1526	3783	985	7512	892	1336	1383	564	1400	1672	680	972	424	655	1600	1455	4686	2808	310	4011	309	1676	272	496
Gene0035251	318	2238	227	1879	278	1908	1743	5309	447	2263	329	1496	290	1597	607	2144	987	3210	183	2608	241	3119	438	5030
Gene0818905	5939	539	3030	865	5700	342	63	693	1537	255	9775	789	3907	72	995	414	1308	369	4707	856	3334	541	108	456
Gene3006744	152	3068	55	2605	97	2428	3214	2305	210	2660	176	3202	258	2426	1170	1966	355	2494	45	2249	67	2757	104	2021
Gene3404920	1934	1866	2323	2730	2177	1581	1383	2030	1287	696	2562	1127	2365	775	1651	1725	1626	1381	1525	1961	2426	903	1088	1607
Gene2659283	523	2908	343	2560	214	2135	1401	2918	740	3303	297	1602	273	1851	877	1148	1706	3001	239	2303	296	3259	488	2810
Gene2304288	2345	1623	2158	1898	2197	1223	956	1930	1475	1075	2965	1518	2639	669	748	1476	1720	1567	1934	1901	2204	1154	328	1494
Gene3639894	650	3458	398	2280	213	2885	531	1709	717	2635	435	3287	331	2818	273	2268	761	2105	183	1837	309	3378	204	1181
Gene2794326	74	2841	57	2069	32	4050	112	1445	59	2400	23	3049	38	5088	154	2846	154	2214	18	2066	22	3432	34	1007
Gene1994211	3285	309	4249	510	6920	957	181	278	2324	223	7068	317	2767	1348	258	403	834	517	3756	330	3316	386	317	486
Gene0495623	485	1422	196	1285	163	1504	2836	2636	739	2023	259	1576	261	2017	1916	1520	1361	2527	60	1394	155	2027	848	2169
Gene1548538	1245	1069	3648	322	3343	511	647	676	1284	939	2229	693	2724	408	500	512	651	581	3277	856	6169	884	436	4442
Gene2263845	2695	286	3545	457	4808	303	348	498	1566	295	5035	427	4527	178	2155	1415	793	372	1901	880	2812	503	1016	880
Gene0371927	1324	1180	558	576	692	766	1767	265	2096	575	797	827	734	642	4847	1184	2105	1032	566	666	779	484	4521	336
Gene1245431	354	1606	77	340	105	2930	397	182	537	5044	122	4421	80	2062	874	616	1328	1672	66	635	175	3387	1409	222
Gene2741036	477	365	404	538	493	310	3820	819	673	662	460	393	680	151	4787	1046	1634	426	484	721	731	413	4955	1537
Gene2843561	2009	978	1446	1512	1245	328	1534	1964	1834	468	2514	630	2389	496	2401	1246	1782	1571	805	688	1448	236	1861	1167
Gene2441501	2259	729	889	223	911	441	960	184	3620	1788	517	2117	815	554	4288	1004	1659	493	515	460	650	594	2093	954
Gene4056217	682	2480	356	3551	455	2498	836	3751	1725	1201	659	2150	711	359	330	1393	1577	2082	115	2283	349	802	281	3188
Gene0524779	1092	2220	394	1856	370	1443	2122	4032	526	1429	837	843	443	922	863	1259	733	1512	288	2544	403	2999	605	1242
Gene0813275	1133	1584	555	1812	541	800	781	1090	870	2162	551	2612	590	584	990	1872	1417	2121	591	1771	496	1367	807	2915
Gene3051350	1371	596	665	628	817	1115	1370	319	1984	1701	889	1535	1068	1713	1518	1018	2638	1161	707	671	1313	987	2660	355
Gene1509971	5317	1352	1513	1708	1142	582	586	609	3407	608	1836	615	949	196	1525	1005	2823	1152	687	1117	717	620	530	536
Gene1311472	237	1201	80	1198	60	1566	1340	2294	351	2325	92	1592	79	2495	871	968	1099	2851	31	1490	66	2346	435	1762
Gene1868799	532	1693	294	1333	257	2161	1026	1617	512	1784	503	1299	452	2580	402	1654	1600	2219	180	1573	356	2853	203	1303
Gene3221172	1798	1531	620	944	596	872	1887	1867	968	1000	1508	763	773	303	1612	801	1440	1181	380	1823	451	1419	992	1060
Gene3785297	0	2388	5	1131	8	3000	217	6595	24	586	2	3219	3	2176	4	734	49	1934	0	805	1	2068	2	1619
Gene1700532	1551	244	2854	424	5332	1073	196	235	1341	244	4906	290	1923	1393	205	385	645	480	2884	278	2550	438	255	430
Gene0227415	17	1323	25	1852	22	512	4015	2941	32	1167	24	119	57	121	425	1416	78	920	27	1217	79	957	192	6402
Gene2905681	1012	1183	387	1091	378	994	1521	2356	705	1224	1043	726	525	599	1189	912	1001	1127	253	2227	310	1840	971	1284
Gene0170631	364	1496	481	1226	448	756	1601	1326	961	1557	175	1405	614	1993	351	1272	636	1228	661	1632	1268	1705	333	959
Gene3332655	1188	440	463	363	547	418	1042	300	2132	761	944	1196	636	406	2738	906	2153	700	515	492	685	443	3186	230
Gene3714737	204	1401	110	1625	110	688	2143	3092	159	1252	153	337	168	293	394	1809	338	1258	79	1239	118	1427	425	5596
Gene4200174	709	1596	289	1317	194	1231	514	2025	582	1322	219	1578	182	900	719	1187	1473	1248	353	2058	122	1645	458	785
Gene3418779	1458	1287	685	746	450	1136	868	688	1090	955	493	1142	623	1515	1387	996	893	842	353	768	600	1070	754	895
Gene1538861	149	879	41	947	45	679	2821	2280	246	1319	67	513	54	525	823	615	431	1513	26	1026	26	1254	239	4025
Gene1659165	219	2554	58	2571	13	1827	806	2144	619	1267	101	2021	214	897	142	1235	757	1258	20	2114	47	948	17	844
Gene0459791	10	1309	6	1550	11	1536	2618	809	39	1970	12	1260	6	1196	133	371	254	992	4	1443	3	1340	120	2389
Gene3583667	299	706	345	780	469	1128	1616	1006	695	914	562	777	182	1413	1108	871	715	934	1318	818	349	1086	791	1219
Gene2919821	28	888	21	787	43	632	2816	1634	226	1284	60	877	35	567	572	533	579	1097	5	922	15	921	642	2808
Gene1512167	2202	172	2740	295	3067	166	180	218	1632	98	3098	245	2503	87	363	464	622	270	1709	286	2578	131	715	282
Gene2692549	3775	202	2947	288	3024	98	41	101	2277	90	2542	269	2189	46	219	217	795	316	1844	228	1930	115	191	82
Gene2331736	638	327	2998	445	2334	204	454	542	458	213	1619	364	2647	92	336	475	98	432	1910	514	4804	258	140	788
Gene2624573	536	300	258	321	377	832	1862	411	1063	465	440	922	404	460	1831	692	1207	568	439	270	238	396	2599	189
Gene2157470	830	968	858	2145	817	480	335	675	899	476	1289	438	3714	267	382	805	515	654	883	1027	1543	735	306	757
Gene0648814	1235	2755	582	306	1254	1060	285	456	1836	1202	1197	1165	1123	544	379	512	863	421	749	306	1058	287	889	56
Gene3764598	50	2111	30	1713	9	1868	467	1955	304	1032	45	1535	216	879	106	1197	224	1418	54	1803	97	1034	14	1228
Gene3963974	186	3135	42	138	71	630	405	28	741	2820	132	1492	14	3025	67	447	492	495	93	414	38	2020	207	17
Gene0232950	1190	1229	780	1270	479	1088	411	822	2052	497	930	1047	1706	95	560	649	1545	661	604	862	1033	287	179	171
Gene4044513	419	996	92	924	76	903	1981	1386	559	1231	81	502	90	556	1014	444	666	1138	56	643	64	567	486	1571
Gene0910429	2871	54	2433	182	2738	54	83	132	2261	46	3369	85	1940	25	211	158	802	104	1719	162	1822	59	240	247
Gene2386604	267	214	188	324	392	232	1519	1858	401	544	275	297	336	331	1570	788	566	866	175	324	285	350	1451	2383
Gene2893819	1155	583	1387	328	1477	302	376	416	903	444	871	708	1406	200	549	487	418	405	1029	447	1234	452	298	2684
Gene1908521	1046	640	1684	387	1771	253	234	571	2728	109	1452	704	2712	22	60	342	1915	418	1283	51	1613	103	149	74
Gene4162054	2896	29	1395	122	2850	52	14	51	594	14	5212	136	2012	7	603	117	531	4	2198	123	1536	71	42	3
Gene2526571	41	1057	8	754	9	164	874	687	110	1348	17	1196	18	72	1439	728	750	482	12	2395	13	1204	891	738
Gene0971744	360	1305	185	2469	178	651	139	1430	566	907	556	675	2917	276	32	387	348	803	285	970	666	881	39	541
Gene3640830	1188	1580	562	234	1092	709	224	251	1628	798	1021	817	930	442	380	449	774	240	691	203	903	274	1078	35
Gene2355584	359	134	2857	322	1966	137	245	262	290	106	1354	219	1662	84	467	419	97	245	1720	427	3348	186	412	304
Gene3306286	543	10	2679	258	4596	100	75	89	774	9	2312	67	1677	35	111	404	79	28	1694	117	2107	23	186	7
Gene3044336	683	417	993	446	864	297	333	813	931	215	996	361	1530	198	141	414	518	607	726	612	1911	446	168	1293
Gene0710361	0	1039	2	476	0	953	1	1406	0	908	2	671	0	327	0	1517	0	1365	0	933	2	1346	0	3619
Gene1390779	69	278	82	198	169	342	1710	2277	95	317	218	203	202	198	946	517	163	520	83	215	243	153	1201	2446
Gene1348289	4	517	2	599	4	826	888	1377	17	1034	4	903	2	1218	130	579	36	912	5	865	12	1453	44	1691
Gene3536079	238	1228	56	764	28	744	244	599	160	691	124	1678	180	846	278	1065	223	543	30	739	41	1186	136	1878
Gene2158716	5	554	7	603	9	900	467	961	15	1411	7	819	7	1189	126	404	397	1512	1	858	3	1203	41	1204
Gene1304075	1267	265	1155	365	1373	201	260	157	1002	172	1700	275	953	104	869	507	611	202	855	393	868	201	537	177
Gene4047419	579	806	359	489	215	591	706	442	501	588	292	661	349	712	868	544	502	543	166	449	302	614	476	686
Gene1215631	1123	52	939	68	856	20	254	94	958	47	890	61	586	9	1695	536	431	61	389	187	842	58	1517	453
Gene0723001	0	779	0	2261	1	643	381	319	0	680	1	807	0	1989	2	734	10	626	0	1212	1	1298	3	375
Gene3940113	22	460	0	155	0	1039	87	2467	437	1344	19	903	46	559	1	665	6	460	1	1293	10	1350	1	1058
Gene4013697	572	348	232	289	189	108	530	193	806	521	221	559	128	25	1203	858	1059	158	145	1016	182	663	903	466
Gene3491509	4	940	0	537	5	1467	88	2170	35	625	2	513	5	639	1	981	22	1246	0	1230	1	845	2	990
Gene3551468	1	1815	3	1305	0	47	1932	215	21	633	4	122	1	47	535	224	734	857	0	481	0	551	49	1151
Gene3676574	1372	113	672	156	520	205	235	39	1496	490	1440	491	1321	259	371	118	1134	194	326	228	818	156	179	75
Gene2722126	767	749	468	796	270	850	202	709	1430	349	623	615	934	65	313	366	975	438	331	528	529	194	73	162
Gene3842307	113	705	274	491	221	606	407	748	156	601	219	754	219	355	260	461	250	743	161	824	321	698	166	1272
Gene0772857	667	604	1184	179	694	330	127	143	1749	124	982	410	1663	358	128	278	315	317	623	101	623	154	83	89
Gene4040892	0	1052	0	848	0	1236	3	335	2	833	0	1106	1	1185	1	662	12	692	0	736	0	1051	0	338
Gene1779058	529	480	197	325	145	473	389	1092	251	533	398	217	232	255	432	326	342	576	115	923	110	895	246	625
Gene3027259	51	468	56	582	62	217	1215	1049	70	417	82	192	85	215	255	643	152	388	81	442	75	498	183	2134
Gene0401697	860	359	589	550	476	262	293	415	782	231	595	511	754	163	325	368	531	290	517	402	641	251	264	343
Gene0633300	1003	172	264	98	355	226	147	44	1101	1086	238	1207	226	169	412	247	752	422	179	110	265	287	531	36
Gene2760411	894	12	1462	77	2959	7	11	21	369	3	3260	32	320	2	28	83	157	20	2174	56	919	1	34	1
Gene3178355	45	1	641	35	1148	16	1	2	944	8	2152	10	12	91	83	49	57	9	6558	455	808	3	29	1
Gene3803332	79	316	61	199	93	739	369	682	105	612	88	346	121	1320	310	517	190	772	70	456	118	937	218	215
Gene2522899	316	180	1585	218	1123	66	237	262	260	152	798	211	929	58	380	330	131	268	792	206	1509	153	445	159
Gene1274027	329	163	1259	91	872	103	40	52	728	34	929	137	2758	20	41	135	560	152	955	28	2253	36	132	30
Gene3157086	475	410	389	382	570	429	302	175	293	465	426	501	213	479	315	565	290	836	315	489	187	921	95	23
Gene3044431	59	359	23	295	29	355	893	807	85	355	76	590	16	115	712	289	496	433	13	552	16	482	649	458
Gene2169220	72	398	26	292	19	109	554	299	127	604	19	516	40	51	913	331	430	259	29	982	28	685	609	461
Gene3497446	3	1571	3	5873	6	82	351	245	2	715	4	146	4	71	26	218	67	154	4	307	3	109	0	108
Gene3595900	448	160	494	239	519	108	242	831	482	127	1601	196	1051	68	174	206	237	136	383	431	592	198	83	1219
Gene1061886	0	408	0	326	1	674	77	790	1	1033	0	635	3	1087	42	260	175	935	0	817	1	643	2	433
Gene1867244	1	658	1	202	0	154	532	351	9	1090	0	1022	1	61	323	316	49	172	0	935	0	1389	173	595
Gene2366292	188	1088	77	715	52	599	80	284	220	753	107	1132	77	626	51	458	120	617	21	445	76	807	18	50
Gene1280277	19	559	13	639	14	599	460	1508	43	451	13	487	15	552	112	637	131	215	14	850	3	1173	47	163
Gene2701223	2308	20	1222	80	892	15	27	36	1283	11	1221	37	728	0	74	65	418	29	623	63	740	17	120	21
Gene1775223	12	348	14	338	18	314	1044	461	84	480	27	370	8	259	205	224	178	473	11	334	8	374	229	1511
Gene0619018	273	4	1349	139	2023	89	131	43	403	25	1163	54	673	39	322	404	37	13	899	169	1022	28	150	9
Gene2509612	8	460	0	269	0	75	646	229	37	618	0	563	2	17	1029	286	173	145	3	934	4	520	360	484
Gene3114429	324	6	2034	128	1242	10	60	40	417	5	853	26	1068	7	69	53	72	7	1406	110	1737	30	115	3
Gene1172876	26	78	23	40	22	19	581	1066	201	65	69	56	27	36	579	156	533	363	4	95	14	264	612	2556
Gene0013419	908	237	1013	337	446	119	80	77	332	70	712	256	1356	36	180	332	380	99	382	122	782	91	14	83
Gene3626798	9	906	1	476	2	725	65	522	50	641	16	247	6	116	24	142	120	461	3	1448	2	705	35	570
Gene3502301	9	222	13	182	12	180	881	479	75	348	39	257	19	177	307	212	227	458	2	260	9	362	295	1282
Gene1128049	1057	335	488	114	448	78	105	53	763	279	280	341	467	51	153	165	351	151	303	152	303	127	79	554
Gene3865150	30	324	5	166	17	207	790	309	53	420	13	284	14	136	306	264	90	405	5	568	9	617	300	705
Gene1270672	166	509	77	522	22	503	181	467	304	356	68	530	288	217	109	309	330	278	103	578	182	281	13	269
Gene1342651	195	388	260	287	238	274	201	484	172	202	298	383	284	242	127	210	158	431	200	247	250	303	98	653
Gene1541590	145	253	172	137	132	189	347	793	260	306	68	172	263	701	94	287	137	203	234	362	426	473	81	39
Gene3313766	19	306	224	29	292	266	8	4	82	528	222	446	108	80	46	108	31	1594	478	680	109	503	111	97
Gene3039835	484	44	846	149	965	34	54	45	493	20	731	109	712	14	210	125	139	36	552	77	1107	39	303	45
Gene1870113	99	272	19	288	30	278	1018	485	113	405	21	175	30	140	387	156	192	314	19	262	23	249	168	398
Gene1909649	50	492	36	303	33	388	114	129	65	597	18	791	40	557	115	436	112	459	26	334	23	403	28	334
Gene1101417	0	281	0	108	0	173	262	594	1	521	0	324	1	243	71	778	8	233	0	381	0	2035	22	215
Gene1134851	21	332	35	602	31	255	240	616	96	319	31	215	38	190	90	173	357	560	25	397	20	718	58	676
Gene4037981	15	359	27	260	30	464	246	278	15	341	34	233	16	711	55	298	430	709	11	273	21	657	15	266
Gene1439668	95	279	51	195	19	312	131	837	59	232	29	268	55	459	110	558	69	210	27	185	34	324	76	1153
Gene3459457	925	14	803	72	521	37	107	38	366	42	563	76	899	25	144	44	171	35	472	87	853	130	26	120
Gene0669819	1	213	2	166	1	145	891	1054	12	212	1	30	1	199	78	488	35	460	1	141	6	221	35	892
Gene2771821	57	239	21	257	17	249	489	252	105	435	31	354	25	335	272	221	194	496	1	241	14	335	105	199
Gene1616569	7	134	10	102	7	101	942	739	41	229	10	46	5	99	109	336	151	482	5	181	15	61	124	958
Gene0093782	277	465	13	112	12	104	533	52	319	160	32	437	118	1127	196	195	105	70	15	71	25	38	82	16
Gene4114250	79	304	19	232	11	199	200	402	89	350	31	377	28	190	163	255	165	225	10	292	15	426	86	1048
Gene4196114	365	362	317	187	328	157	75	182	400	208	372	307	581	149	97	160	211	182	283	190	428	145	147	173
Gene1502852	96	269	89	337	114	182	188	406	104	251	144	219	150	148	106	146	205	300	95	370	121	338	171	862
Gene0055345	329	11	368	37	194	29	486	7	234	16	252	61	989	24	781	245	34	5	413	96	568	117	75	4
Gene0606704	29	297	6	32	9	546	40	22	58	935	11	697	10	366	79	97	207	310	14	104	22	697	125	23
Gene0590522	6	297	6	254	2	262	425	455	28	360	13	333	4	192	110	354	241	382	1	239	4	293	85	650
Gene4099770	0	198	0	36	0	452	7	457	0	309	0	300	0	466	0	587	6	803	0	739	0	750	1	186
Gene3717802	79	165	22	211	28	145	745	346	107	174	20	110	36	76	314	142	113	287	11	169	7	195	184	787
Gene4090308	111	129	44	165	61	116	721	314	112	162	90	178	40	70	358	142	331	205	43	188	23	239	219	433
Gene2911314	312	76	182	108	122	21	6	1	1612	24	292	47	2272	1	1	11	284	154	180	22	492	158	7	2
Gene1392939	236	78	277	156	331	47	90	516	205	63	1020	123	589	28	118	95	98	97	232	195	331	62	53	528
Gene0589354	189	9	1232	106	962	57	49	17	203	12	224	17	126	17	254	149	24	10	623	193	1222	36	83	56
Gene1408131	42	398	20	259	10	156	57	682	90	349	29	178	38	79	25	260	173	610	2	436	15	458	16	652
Gene0919842	124	8	1293	64	1312	10	10	3	248	6	318	16	196	5	25	21	22	1	718	75	1700	24	6	1
Gene1142883	25	373	16	566	20	245	323	128	137	191	41	295	48	152	163	412	76	393	31	418	20	243	49	103
Gene1132090	2	234	3	164	2	42	344	116	26	427	2	308	2	12	498	168	125	106	4	544	3	373	244	223
Gene1512038	316	57	275	144	508	60	138	237	256	43	440	71	665	39	214	153	231	64	244	180	288	63	62	199
Gene3540565	263	260	144	265	357	162	123	312	187	184	162	212	203	60	122	110	174	445	105	345	114	125	84	130
Gene3837250	6	681	1	315	1	495	35	318	19	411	7	155	3	65	7	85	55	247	0	899	5	386	13	382
Gene2547623	332	76	370	351	154	29	97	395	17	11	1450	22	1168	5	6	184	6	42	211	2	158	6	48	3
Gene1401195	0	413	0	367	0	411	1	93	0	378	0	483	0	447	5	283	2	270	0	272	1	478	1	122
Gene1375083	33	196	142	50	217	114	42	123	62	233	124	222	21	52	49	104	29	678	326	317	52	232	58	749
Gene3047527	584	257	58	33	23	23	270	15	792	53	42	221	202	123	384	221	207	5	33	25	53	19	255	1
Gene1792018	272	244	171	109	54	273	12	80	131	228	300	315	290	282	35	272	49	376	57	269	90	199	3	44
Gene1790877	0	283	1	372	0	365	457	87	0	504	0	238	1	281	22	70	32	229	0	342	0	206	10	74
Gene0968711	390	8	643	26	457	3	10	9	295	4	728	17	1089	1	48	17	110	10	374	13	615	9	22	48
Gene2489727	144	264	14	89	3	61	159	61	148	741	15	179	29	21	216	33	629	72	14	121	5	15	124	81
Gene1723421	171	169	701	68	130	235	24	58	671	40	169	187	462	176	40	89	158	92	134	59	148	135	54	82
Gene0832760	238	64	385	213	149	27	78	355	35	11	1281	20	1018	4	6	129	25	66	137	9	186	10	73	63
Gene2152235	10	111	5	49	8	49	451	251	91	146	19	178	8	42	149	144	108	357	1	77	3	174	143	740
Gene0370956	29	188	7	119	0	88	225	155	56	369	7	165	13	69	124	97	309	109	4	226	6	236	54	698
Gene1425515	4	301	1	233	0	120	25	466	10	238	12	112	3	74	1	151	199	439	2	433	3	361	5	587
Gene3610465	9	150	7	91	9	61	589	342	32	172	18	106	11	36	67	41	78	128	2	103	9	63	99	973
Gene1740822	71	177	88	11	370	172	439	2	92	37	131	224	121	100	129	94	24	99	88	128	755	138	76	16
Gene0783016	313	177	302	538	379	97	199	101	211	60	316	100	282	30	98	143	48	68	67	83	160	51	56	52
Gene1206224	123	2	811	57	617	36	20	1	89	6	222	24	545	7	173	47	9	3	459	109	881	38	22	0
Gene0931165	150	150	53	73	26	69	28	11	1243	56	161	160	596	7	23	16	169	227	183	66	321	79	30	29
Gene1926758	15	238	26	144	44	223	154	97	16	266	42	176	19	392	30	190	198	328	11	154	34	355	13	57
Gene2878614	157	209	40	118	43	140	94	245	148	151	36	148	47	222	128	189	117	158	17	172	22	296	83	245
Gene0536288	42	130	13	163	6	25	141	108	47	240	14	220	20	17	269	151	282	117	9	424	3	183	262	103
Gene3212936	159	158	212	286	242	103	61	139	176	88	161	76	185	51	108	123	133	103	203	200	221	159	85	123
Gene0589353	90	6	758	53	832	20	11	4	140	4	176	22	158	11	10	22	9	0	424	54	1292	30	5	0
Gene2278179	108	167	95	129	135	177	81	83	113	196	199	255	200	165	44	88	105	190	123	183	95	180	74	114
Gene0880597	209	31	115	69	130	1	0	2	316	6	397	56	1924	1	11	7	70	6	177	12	401	5	0	4
Gene2829602	76	13	29	7	24	82	72	1415	13	29	31	70	117	63	13	207	7	73	58	119	97	163	18	654
Gene0719791	130	17	714	41	710	13	20	1	162	2	200	19	312	12	17	12	16	6	399	33	907	11	3	0
Gene1662416	538	87	317	102	180	49	54	83	382	28	257	176	262	20	42	81	82	62	128	17	247	18	58	17
Gene3376910	27	121	7	153	5	84	558	192	28	141	6	76	8	71	137	127	35	185	8	154	5	219	68	288
Gene2891831	219	64	166	112	139	50	51	144	220	36	174	79	494	14	41	83	226	119	157	118	460	44	60	40
Gene2637647	384	13	561	84	403	6	12	3	131	8	492	38	334	2	102	21	65	4	218	84	380	13	10	9
Gene2519869	328	2	108	23	80	8	21	1	486	4	316	37	573	6	330	109	118	1	62	25	150	48	92	0
Gene0634368	70	160	184	279	146	142	84	40	96	86	205	467	164	34	40	184	37	129	100	24	119	91	10	7
Gene2289256	217	2	406	28	217	7	4	5	244	5	332	19	839	2	24	8	107	0	235	33	577	24	14	27
Gene0978762	0	324	0	225	0	63	22	280	2	299	0	102	0	47	0	50	184	207	0	296	0	185	6	412
Gene0814258	10	0	77	7	149	2	3	0	103	5	82	3	5	9	8	10	6	2	2167	134	867	4	2	0
Gene2897836	0	125	0	53	1	67	72	546	1	127	1	16	0	182	14	535	19	574	1	78	1	43	11	188
Gene0917107	275	0	359	13	819	4	8	11	170	4	903	18	65	3	21	13	27	1	342	8	179	5	7	0
Gene1529590	32	501	45	141	62	119	13	52	22	108	76	597	38	9	16	50	9	411	32	57	39	35	11	40
Gene1115087	0	0	1	0	0	0	0	2012	0	0	0	0	0	0	0	0	0	0	0	0	1	0	0	780
Gene0175780	192	16	43	18	34	35	76	9	93	405	33	101	39	63	116	55	242	138	12	34	28	168	120	3
Gene1930454	83	189	16	172	5	163	82	119	176	151	24	280	73	30	50	91	144	57	14	170	20	70	3	59
Gene3924883	171	56	106	43	247	53	42	120	108	16	187	56	432	62	29	84	55	51	105	19	247	37	218	41
Gene1219872	0	0	0	0	0	0	0	2250	0	0	0	1	0	0	0	0	0	0	0	0	0	0	0	510
Gene2546690	159	147	331	75	219	33	14	22	178	36	114	42	113	8	90	77	39	62	185	125	399	26	65	24
Gene2828736	13	24	6	35	3	12	330	0	13	3	11	3	10	7	775	95	10	40	2	1	3	5	108	0
Gene1697752	281	36	139	89	525	13	11	147	219	19	180	8	216	4	5	11	164	94	79	101	64	17	0	31
Gene3666202	77	82	73	106	78	54	70	172	258	29	81	82	56	12	42	63	295	65	26	160	78	37	31	255
Gene3515489	73	52	290	61	163	54	43	38	41	28	188	35	232	13	38	96	15	55	168	37	472	35	11	114
Gene3988874	122	29	174	36	157	5	70	32	66	22	142	46	472	10	61	40	12	49	92	68	475	25	31	131
Gene2867134	474	2	82	10	12	2	14	3	341	3	99	15	631	3	135	61	24	0	92	22	107	18	96	0
Gene3406854	130	61	122	90	66	57	38	10	91	137	236	264	188	26	9	14	121	142	123	90	72	60	32	11
Gene2617305	150	71	168	106	109	78	47	52	76	51	68	133	266	24	71	116	64	60	18	56	47	45	94	178
Gene0558769	5	62	1	25	7	24	280	105	30	82	6	80	6	20	97	66	67	178	0	51	4	95	104	366
Gene3983870	7	140	4	167	13	15	131	291	41	74	10	42	5	15	143	83	218	263	1	34	2	18	52	110
Gene0970711	10	40	144	46	175	35	39	106	38	35	87	37	19	14	37	71	21	73	222	88	31	67	37	632
Gene1023122	192	32	183	138	110	22	28	22	249	24	94	36	121	3	76	54	52	35	90	156	266	22	115	50
Gene3294489	0	9	0	8	0	69	17	769	1	31	2	35	3	69	3	109	0	74	0	99	1	162	0	500
Gene1349911	303	51	166	19	156	25	34	8	235	20	200	35	143	19	107	83	92	19	67	22	144	16	83	35
Gene4006517	32	200	27	241	83	84	51	215	77	115	17	75	20	7	3	28	11	389	14	179	2	39	1	105
Gene3238815	0	150	0	69	0	172	0	142	0	130	1	77	0	43	0	214	0	206	0	134	1	276	0	347
Gene3759754	662	28	139	25	102	4	6	25	353	13	190	36	51	3	46	26	215	45	48	4	26	1	25	4
Gene2360881	23	198	1	53	1	18	253	24	24	65	1	377	22	202	39	156	34	15	0	11	1	22	22	5
Gene3859268	13	67	3	45	7	55	460	69	24	72	6	76	2	31	43	43	21	106	5	91	2	178	25	93
Gene1469991	0	279	0	62	2	269	57	0	2	130	1	672	0	35	7	11	26	20	0	3	1	18	21	0
Gene3390475	1	3	0	4	1	1	613	15	2	7	0	0	0	0	311	12	2	3	0	10	1	3	19	218
Gene1362800	205	13	100	31	92	14	36	151	196	11	258	6	595	2	5	26	51	25	83	103	163	8	28	27
Gene3852338	155	45	66	29	139	46	20	70	103	21	135	84	293	55	12	72	32	58	48	23	139	31	177	40
Gene3445591	97	82	131	58	358	46	24	66	79	46	140	74	93	20	39	65	55	85	186	101	75	36	29	27
Gene0331509	156	98	64	107	256	40	34	172	136	61	70	29	106	5	0	24	50	222	68	100	34	44	0	73
Gene1745499	217	11	241	28	331	9	22	14	104	10	227	30	219	12	22	21	31	9	145	41	290	19	8	40
Gene3629149	92	10	528	26	175	9	8	2	42	6	302	26	309	2	6	6	29	15	345	23	219	14	4	2
Gene2476140	58	67	30	23	68	113	16	48	32	19	54	79	138	470	13	50	18	27	23	28	46	54	88	31
Gene0186365	44	80	29	74	19	47	89	97	44	160	37	211	25	28	40	62	72	105	24	73	17	61	33	81
Gene2138574	114	32	158	93	129	24	12	35	108	16	153	70	265	5	15	42	105	60	106	65	236	24	9	29
Gene3355052	0	192	1	51	0	126	0	3	0	33	0	178	1	339	0	181	0	22	0	75	0	319	0	0
Gene2559306	0	210	0	58	0	128	0	2	0	29	1	151	0	335	0	195	0	28	0	48	0	286	0	0
Gene1887543	8	195	9	85	6	45	14	126	12	169	7	141	1	30	3	107	17	252	1	70	2	102	0	99
Gene0071003	15	71	2	30	8	23	133	36	40	105	10	103	11	22	88	33	72	59	7	41	6	40	50	313
Gene3199994	11	69	7	51	4	154	11	59	4	113	7	100	6	301	7	72	21	52	1	113	2	184	3	52
Gene1741786	30	82	13	49	14	41	100	20	22	99	5	216	17	34	185	30	58	51	3	66	17	27	17	13
Gene0233356	26	56	43	37	65	51	72	31	31	57	55	151	80	47	130	63	42	58	40	38	87	38	68	20
Gene3327205	76	78	25	56	46	57	75	43	61	87	64	58	86	21	22	26	40	68	13	75	16	91	14	199
Gene3822288	2	54	3	20	3	59	12	157	5	53	4	53	23	29	6	148	18	249	4	141	12	174	1	119
Gene0036784	34	12	18	10	8	13	126	1	38	49	16	115	17	13	276	38	53	12	8	14	32	12	96	1
Gene3471119	3	159	0	102	3	80	49	37	32	47	16	127	19	10	48	153	48	217	1	76	8	25	28	12
Gene3451525	255	11	75	8	81	10	3	1	214	2	213	26	206	4	27	7	124	11	45	16	112	11	4	2
Gene1947879	77	47	65	50	90	62	26	47	61	21	96	69	182	83	19	34	25	32	44	21	92	29	83	27
Gene0773019	0	39	0	35	0	18	23	688	0	21	0	1	0	3	1	82	0	18	0	36	1	110	0	389
Gene1076205	0	9	0	1	0	110	1	4	0	119	0	76	0	109	0	22	1	98	0	176	0	448	0	66
Gene3966210	12	145	0	25	0	30	151	8	11	58	6	129	12	324	20	34	16	12	3	15	4	14	6	0
Gene4038082	156	60	119	39	145	13	19	20	49	36	177	71	102	14	31	33	68	34	75	23	90	6	14	1
Gene2687579	11	43	18	20	19	19	114	11	17	40	10	157	73	28	79	72	18	18	13	22	106	8	12	13
Gene1808139	72	47	47	35	63	35	22	55	48	32	60	71	150	44	12	44	29	44	36	29	62	36	68	42
Gene2301495	0	2	0	4	0	141	0	0	0	15	0	9	0	564	0	4	0	37	0	10	0	106	0	0
Gene2348597	7	35	9	3	0	81	8	2	3	36	3	86	9	304	4	115	27	33	2	39	4	159	18	9
Gene3341708	106	87	74	16	59	30	75	11	86	5	17	47	87	83	30	41	54	19	35	12	139	26	3	0
Gene1789288	0	46	0	5	0	10	42	77	1	91	0	122	2	15	8	18	9	53	0	42	0	20	7	383
Gene0851645	0	10	4	12	1	6	25	99	7	34	3	16	0	6	40	87	70	36	1	44	0	58	7	427
Gene3552961	17	62	1	62	4	27	84	26	5	94	7	108	8	10	85	31	24	51	3	70	2	38	16	39
Gene0575138	154	16	67	24	38	3	38	33	164	6	28	16	78	0	11	10	352	12	14	2	27	1	5	17
Gene2795219	0	139	0	0	0	172	0	0	0	7	0	338	0	0	0	0	0	131	0	183	1	7	0	0
Gene3657933	7	0	188	18	170	6	0	0	79	1	125	0	0	2	24	75	0	0	313	165	13	0	59	0
Gene1079912	35	25	10	17	1	37	69	11	53	65	4	46	5	111	84	27	70	56	0	32	1	78	29	22
Gene3373009	15	28	91	19	53	15	55	28	13	37	60	25	154	8	27	61	17	47	78	52	96	57	29	32
Gene1544867	0	188	0	120	0	73	0	21	1	72	0	108	0	105	0	31	0	120	0	94	0	107	0	18
Gene2007493	15	21	8	13	15	91	60	27	10	36	7	57	9	109	67	49	24	87	11	40	21	45	42	12
Gene2134342	37	105	18	77	16	63	18	49	80	65	33	35	38	9	22	42	29	42	6	157	5	49	4	52
Gene3610154	100	2	27	11	20	5	37	4	190	6	20	76	14	2	53	65	256	2	33	29	26	2	32	0
Gene1342576	36	105	9	52	5	38	24	95	197	31	12	90	12	7	1	45	199	33	0	12	2	8	7	23
Gene2059699	237	7	91	24	61	9	3	0	130	18	149	15	134	5	22	5	30	5	64	6	113	11	2	2
Gene2606732	20	56	9	29	7	37	110	17	25	48	0	62	4	23	98	20	62	29	1	41	1	24	14	37
Gene2207601	43	11	188	44	139	15	7	4	63	8	41	15	26	4	30	22	8	6	96	60	198	8	19	1
Gene3779073	4	34	42	34	46	19	76	49	20	41	50	66	26	31	73	35	17	37	32	32	79	16	30	13
Gene4024673	350	4	63	7	121	4	0	2	34	0	208	6	84	1	1	0	31	6	39	5	75	0	0	3
Gene1361524	42	35	123	26	61	20	17	4	58	7	51	27	44	25	10	4	55	7	39	16	229	22	6	2
Gene1444428	143	1	115	8	112	5	5	3	115	0	120	3	132	0	21	9	27	3	37	8	79	1	21	13
Gene4113288	175	52	25	11	70	16	2	30	21	22	142	34	67	5	1	13	53	14	50	23	51	15	0	26
Gene0554694	30	0	206	14	153	10	4	1	57	0	41	2	17	1	50	22	6	1	91	26	175	6	13	2
Gene2284812	0	21	0	7	2	54	61	59	1	67	0	26	1	108	14	57	12	34	1	31	0	89	6	99
Gene3486594	119	0	34	6	4	2	7	4	288	1	74	0	332	0	8	3	31	3	16	7	20	0	7	3
Gene1150545	36	1	197	15	161	13	6	1	40	0	41	3	20	3	27	22	2	1	111	28	159	7	13	0
Gene1563830	124	3	27	6	8	1	3	3	260	0	54	3	323	0	10	0	27	2	8	5	7	0	11	6
Gene3572928	0	83	0	17	1	59	3	23	0	61	0	26	0	61	4	32	8	44	0	70	0	108	1	135
Gene4022143	93	16	34	23	17	21	8	71	57	18	64	39	30	15	20	7	90	38	5	26	14	23	3	41
Gene2331338	314	2	54	7	88	1	0	7	21	0	165	3	90	1	1	3	40	7	43	1	52	0	0	2
Gene2904658	0	24	0	30	0	41	19	29	1	97	0	67	0	93	3	22	25	78	0	40	0	50	1	15
Gene3995199	19	35	45	35	65	37	2	2	13	3	42	50	74	7	0	4	91	5	35	40	122	77	3	5
Gene2526275	0	95	1	18	0	30	8	12	0	63	5	108	3	14	9	101	5	50	2	38	2	49	6	122
Gene3878038	0	0	0	3	0	164	0	0	0	9	0	4	0	345	0	5	0	30	0	0	0	53	0	0
Gene2025231	4	56	2	83	2	33	3	6	22	62	4	72	5	21	0	21	3	32	0	124	1	161	0	3
Gene2885338	0	54	0	43	0	20	35	50	2	121	3	56	0	14	14	17	24	80	0	35	1	33	1	35
Gene3673589	98	4	104	8	55	1	0	2	98	0	98	3	65	1	0	3	10	5	82	0	180	0	4	2
Gene2894661	109	0	115	1	87	2	0	0	74	0	185	3	79	0	5	1	36	2	50	2	86	1	1	2
Gene0216653	0	2	0	1	2	0	79	3	0	0	1	0	5	0	115	10	6	1	0	1	0	1	282	13
Gene2451340	1	32	2	15	1	18	19	18	2	31	1	187	10	33	14	44	19	39	4	29	7	26	10	6
Gene0797495	12	30	16	10	13	23	20	2	14	76	22	115	5	37	30	14	24	22	10	13	19	15	20	2
Gene0299340	0	2	0	0	0	3	0	251	0	0	0	0	0	26	0	176	0	0	0	3	0	59	0	226
Gene4174516	97	1	94	5	92	1	2	0	63	2	19	3	106	0	1	1	31	1	82	6	171	2	11	0
Gene2848246	11	47	5	35	8	46	26	47	7	48	1	103	10	14	10	42	18	42	2	23	7	35	14	69
Gene2370138	0	1	0	0	0	186	0	0	0	3	0	2	0	307	0	0	0	11	0	2	0	3	0	0
Gene4040049	15	58	3	15	2	63	0	7	5	56	15	37	12	87	3	38	4	73	1	41	4	40	1	8
Gene0927348	0	2	0	0	0	220	0	0	0	2	0	0	0	302	0	0	0	13	0	0	0	4	0	0
Gene4100759	75	24	32	29	32	9	41	11	70	21	52	27	75	4	34	12	15	26	12	20	16	16	9	4
Gene3186280	0	13	0	6	0	5	5	364	0	15	0	1	0	4	0	28	0	4	0	32	0	38	0	183
Gene4062697	28	0	207	10	46	0	2	0	11	0	35	8	138	1	4	1	3	0	164	17	109	1	1	0
Gene3450976	79	1	45	3	121	0	0	0	14	1	218	5	55	0	34	6	11	0	77	4	56	0	0	0
Gene3876824	37	32	33	45	9	14	5	51	40	11	20	32	65	19	3	32	25	37	20	32	25	53	2	0
Gene2189918	0	20	0	13	0	19	10	130	1	38	0	23	0	35	5	22	20	20	0	68	0	73	0	149
Gene1793820	239	0	75	13	31	0	1	0	211	1	39	5	22	0	2	1	47	0	14	1	8	0	5	0
Gene0415632	0	77	0	105	0	30	23	38	2	50	2	32	1	1	4	21	0	130	0	41	0	22	0	33
Gene2599961	8	0	107	0	71	0	0	2	16	0	69	1	229	0	0	5	1	0	76	0	195	2	5	0
Gene3100753	29	24	6	43	5	22	43	63	7	32	8	47	8	17	15	50	17	47	6	26	14	34	10	44
Gene1584888	24	24	16	9	14	36	30	14	9	14	21	40	71	11	17	52	6	19	15	20	54	37	3	26
Gene1402732	2	40	0	24	0	54	13	3	0	90	0	23	0	25	1	2	2	41	0	46	1	111	0	7
Gene1529283	24	46	24	44	16	19	9	53	40	13	16	43	39	12	6	24	6	31	17	42	37	31	1	3
Gene2274992	52	64	13	9	32	30	0	22	12	18	46	52	34	9	2	35	21	38	19	24	27	6	2	24
Gene3517789	0	38	0	2	0	38	5	0	4	79	0	160	0	30	0	6	8	25	0	4	0	41	0	0
Gene1615514	48	0	137	9	36	0	0	0	16	1	43	3	96	1	9	2	3	0	125	8	123	3	0	0
Gene1742403	0	39	1	9	0	39	23	6	0	51	0	63	0	80	4	20	6	36	0	34	0	115	0	6
Gene2108408	66	0	21	5	7	1	1	1	212	0	55	1	191	0	2	1	15	1	18	0	21	0	12	1
Gene1366313	0	10	0	14	0	6	189	44	0	14	0	1	0	4	30	20	6	11	0	14	0	7	2	9
Gene0110180	0	15	0	27	0	24	20	99	0	10	0	1	0	39	1	69	0	19	0	16	0	76	0	128
Gene2685874	0	75	0	59	0	51	0	21	0	8	0	24	0	33	0	15	1	1	0	177	0	83	0	12
Gene3433161	28	46	24	34	9	26	4	38	28	8	27	39	28	30	0	28	7	38	16	17	30	26	2	3
Gene2403305	22	14	4	10	3	5	43	15	17	26	5	31	10	6	58	15	12	22	4	15	3	13	16	28
Gene2460277	35	0	89	5	164	0	0	0	13	0	212	0	13	0	5	2	1	1	71	0	34	1	0	0
Gene2693840	27	31	31	13	38	13	10	8	15	17	40	51	35	10	17	25	17	18	23	8	52	7	9	7
Gene2067397	35	19	21	17	39	12	13	13	34	8	35	17	87	9	4	14	17	11	14	6	55	9	42	13
Gene2025548	199	0	61	5	44	0	1	0	125	0	40	2	14	0	1	4	53	1	20	3	14	0	0	0
Gene3875719	2	0	92	3	73	1	0	0	12	0	49	0	1	0	6	22	0	0	260	61	10	0	34	0
Gene2759469	0	0	0	2	0	89	0	0	0	2	0	2	0	256	0	4	0	19	0	2	0	48	0	0
Gene1291891	0	9	0	1	0	71	0	20	0	11	1	24	0	183	0	38	0	34	0	5	0	31	0	0
Gene1176085	0	1	0	0	0	28	1	170	0	14	0	1	0	14	0	37	0	35	0	37	0	39	0	108
Gene2149780	9	21	15	5	11	8	19	3	12	12	19	74	23	10	70	12	8	3	13	7	9	7	5	1
Gene2956969	12	43	1	3	1	94	11	0	10	41	5	84	5	38	0	17	20	2	0	6	2	4	0	1
Gene0595448	0	2	0	0	0	170	0	0	0	2	0	0	0	232	0	0	0	4	0	0	0	4	0	0
Gene2404541	0	14	0	2	0	60	0	89	0	14	0	1	0	121	0	136	0	11	0	7	0	13	0	14
Gene0875485	86	0	38	21	30	36	1	3	94	2	44	6	43	1	5	13	27	0	44	19	22	2	1	2
Gene2260444	107	7	16	5	46	0	11	1	104	2	57	3	100	0	11	1	22	3	9	3	46	2	4	0
Gene0870466	7	28	6	24	1	17	21	25	20	35	5	58	8	17	29	32	9	44	0	26	1	20	7	5
Gene3127925	2	38	0	18	0	24	16	80	0	33	0	26	1	32	1	68	1	22	0	26	0	40	0	71
Gene3940552	3	46	0	21	0	12	8	59	7	24	0	49	2	14	4	38	28	63	0	27	0	20	4	24
Gene2109407	22	4	24	2	21	1	2	2	19	1	26	9	94	2	39	18	9	2	25	6	65	6	44	0
Gene1810326	0	2	0	0	0	85	0	0	0	2	0	1	0	235	0	0	0	23	0	1	0	38	0	0
Gene0030175	96	0	39	4	36	0	0	0	24	3	99	6	74	0	18	1	20	0	73	9	28	4	1	0
Gene1909021	0	38	0	20	6	4	18	36	5	53	2	33	3	8	4	31	16	45	2	35	7	22	3	35
Gene2043640	13	13	2	6	8	8	22	13	14	10	13	39	18	9	75	14	19	13	3	8	6	2	47	9
Gene1905920	0	11	0	17	0	20	8	2	0	53	0	29	0	86	0	10	4	41	0	31	0	69	0	1
Gene0618198	50	2	74	3	64	3	2	1	37	2	57	32	36	1	30	7	21	0	33	1	43	0	4	0
Gene0480136	1	29	0	15	0	71	1	37	0	11	0	25	0	128	0	34	1	29	0	5	0	19	0	3
Gene1814345	0	26	0	0	0	35	0	0	0	49	0	74	0	6	0	3	0	103	0	59	0	43	0	1
Gene0353158	14	24	1	12	0	14	6	24	1	37	10	31	11	18	4	6	27	26	6	46	1	41	0	66
Gene2712737	34	17	46	4	16	21	6	8	90	5	31	11	82	13	9	5	15	19	20	3	16	6	10	4
Gene2652874	0	32	0	20	0	44	26	3	1	82	0	40	0	36	0	2	3	18	0	28	0	23	1	3
Gene2476313	0	109	5	25	3	23	0	13	2	10	13	97	4	0	1	6	0	66	1	9	1	6	0	9
Gene3095803	0	20	0	36	0	6	34	81	0	12	1	27	0	7	1	25	3	30	0	37	0	13	1	68
Gene3350655	0	2	0	0	0	82	0	1	0	15	0	4	0	200	0	0	0	25	0	1	0	18	0	0
Gene3976105	1	22	2	6	1	20	2	1	0	5	0	62	0	55	0	93	1	29	0	31	0	84	0	3
Gene3056864	0	0	0	0	0	0	197	4	0	0	0	0	0	0	85	5	0	0	0	0	0	0	0	0
Gene3996053	0	27	0	11	0	36	0	49	0	22	0	20	0	66	0	31	0	17	0	18	0	47	0	50
Gene3943032	1	65	0	16	0	22	2	9	2	57	0	65	0	13	0	27	0	61	0	17	0	28	0	33
Gene2910476	47	1	59	3	62	0	2	0	30	0	44	32	36	0	25	8	10	2	28	0	41	0	7	0
Gene2917813	40	13	9	6	11	8	34	2	28	11	8	14	14	25	30	23	39	4	8	11	11	6	18	7
Gene2561579	50	0	68	1	47	2	0	0	39	1	5	1	73	0	1	0	22	0	63	2	117	7	3	0
Gene0819184	2	26	1	14	0	42	23	9	17	24	4	36	8	11	1	7	7	13	4	55	4	29	0	55
Gene0979258	0	57	0	0	0	126	0	0	0	0	0	56	0	109	0	0	0	1	0	0	0	2	0	0
Gene2873841	19	21	1	55	6	2	6	2	24	7	19	9	71	2	2	20	6	135	2	19	20	11	0	0
Gene3369778	0	33	0	24	0	34	22	1	0	73	0	34	0	29	2	6	2	25	0	29	0	19	2	0
Gene3278626	0	0	0	0	0	0	0	187	0	0	0	0	0	0	1	29	0	0	0	0	1	2	0	186
Gene0806349	2	27	0	22	1	6	25	11	1	18	0	38	1	0	34	19	5	15	0	78	0	31	19	5
Gene1885521	0	25	0	42	0	14	0	9	0	27	0	19	0	84	0	16	0	28	0	31	0	92	0	0
Gene3709104	65	4	50	6	21	2	1	0	29	0	80	10	72	4	0	0	10	10	67	3	35	1	0	0
Gene0640802	0	11	0	7	0	31	21	19	0	30	0	12	0	26	6	11	2	18	0	24	0	36	0	77
Gene4068498	29	7	11	13	9	0	15	36	69	3	27	4	24	0	15	21	10	13	6	12	9	2	3	79
Gene2458832	0	37	0	19	0	29	0	26	0	21	0	22	0	5	0	40	0	38	0	27	0	27	0	85
Gene0898605	13	23	4	8	7	3	24	0	10	18	6	24	33	4	27	27	15	18	5	29	9	15	15	4
Gene3385955	4	3	3	72	1	2	1	3	51	4	1	49	1	0	0	0	10	3	0	197	1	10	0	5
Gene0283194	17	0	114	5	50	0	2	0	20	1	54	0	20	0	6	4	6	0	64	7	74	1	2	0
Gene0519612	12	25	14	12	6	27	0	2	19	18	24	54	19	6	1	5	24	33	8	28	8	8	15	1
Gene0197174	0	2	0	3	0	44	0	0	0	8	0	5	0	169	0	2	0	9	0	2	0	26	0	0
Gene1118968	2	0	0	0	0	0	110	0	1	0	0	0	1	0	84	12	0	0	1	0	1	0	7	0
Gene3633175	4	21	0	13	0	6	17	33	1	47	0	14	1	9	18	10	9	26	0	18	0	25	10	50
Gene4183301	2	101	2	11	3	16	0	6	1	29	3	30	2	13	4	98	0	32	2	16	1	35	0	2
Gene1812846	0	1	0	0	0	81	0	0	0	7	0	4	0	190	0	0	0	8	0	0	0	5	0	0
Gene2405053	0	14	0	10	0	15	8	27	0	34	0	38	0	34	5	25	0	14	0	22	0	75	1	15
Gene1915309	55	0	35	1	28	2	0	0	15	0	98	7	60	0	10	3	11	0	103	2	22	3	3	0
Gene2396665	40	19	14	15	24	1	11	23	27	3	20	12	25	1	16	15	8	15	17	2	23	0	44	5
Gene3353980	0	53	0	32	0	25	8	10	4	11	1	35	3	7	2	37	2	83	0	25	0	8	0	0
Gene4175022	147	0	37	5	21	0	1	0	129	1	21	0	12	0	1	3	32	1	6	1	9	3	2	0
Gene3220009	12	34	4	31	0	9	7	3	62	31	4	80	4	2	17	5	7	2	0	18	0	12	1	5
Gene3548392	39	0	97	0	25	0	12	0	6	0	15	1	79	0	1	0	11	0	9	10	48	8	6	1
Gene2063194	8	13	18	15	8	3	39	5	23	7	14	11	23	4	11	9	42	5	5	11	8	10	6	28
Gene3821571	0	11	0	4	0	0	113	3	0	3	0	0	0	1	42	2	0	6	0	6	0	1	1	9
Gene2794400	15	0	71	0	31	2	0	0	2	0	7	4	57	0	0	0	0	0	81	5	108	7	2	0
Gene2693332	0	1	0	5	0	77	0	0	0	4	0	9	0	157	0	2	0	10	0	3	0	19	0	0
Gene0830430	0	8	0	0	0	68	0	2	0	22	0	30	0	18	0	28	0	21	0	30	0	24	0	27
Gene2963586	56	0	20	4	23	1	0	0	11	0	80	1	54	0	17	0	21	0	71	0	22	0	1	0
Gene1275495	2	0	0	0	1	0	132	1	1	0	0	0	2	0	48	5	0	0	0	0	0	0	8	0
Gene2509337	60	11	40	5	33	6	4	6	16	2	24	26	25	6	3	1	8	13	8	0	28	2	4	1
Gene2931771	9	1	59	0	77	0	0	1	21	0	27	1	13	0	3	2	4	0	49	2	104	0	2	1
Gene2187901	0	29	0	16	0	35	12	7	0	37	0	24	0	28	0	17	0	16	0	46	0	27	0	37
Gene3334238	0	1	0	7	0	2	34	23	0	2	2	2	0	0	28	4	3	2	0	5	4	1	119	16
Gene1441786	14	23	22	16	2	16	0	4	14	20	1	39	6	10	1	16	1	4	5	24	32	18	0	32
Gene3609104	21	3	16	2	30	6	2	1	7	3	28	18	72	18	6	8	4	3	3	2	28	4	19	3
Gene2718700	0	33	0	7	0	21	0	18	0	8	0	26	0	46	0	34	0	15	0	29	0	79	0	13
Gene0659780	7	5	16	3	10	4	1	0	4	2	16	10	53	6	24	9	4	0	72	12	43	12	1	0
Gene2909272	15	2	6	1	21	0	0	0	12	1	13	0	102	0	0	0	4	0	65	3	95	2	0	0
Gene2153455	57	5	44	61	77	20	10	2	32	4	10	12	2	0	0	9	1	0	0	1	1	0	0	2
Gene1125117	53	1	32	10	42	2	2	1	33	5	26	5	45	0	17	7	4	2	11	4	4	1	2	2
Gene2445931	0	26	0	15	0	78	0	0	0	32	0	2	0	43	0	0	2	31	0	14	0	19	0	0
Gene0026028	0	3	0	2	0	48	0	0	0	5	0	1	0	149	0	2	0	8	0	5	0	13	0	0
Gene0275587	1	15	2	19	0	18	23	15	8	12	4	8	10	16	14	14	4	11	0	17	2	16	0	13
Gene3892934	100	0	23	0	10	0	0	0	7	0	42	3	41	0	1	3	14	0	62	6	14	0	0	0
Gene3855094	3	1	0	6	0	0	26	3	0	1	0	0	1	1	59	10	9	0	0	6	0	0	77	4
Gene2038780	29	6	16	15	26	3	4	14	13	2	18	12	31	8	3	3	5	7	14	2	32	10	18	3
Gene3403461	0	42	0	43	0	11	3	5	0	12	0	50	0	7	0	24	0	10	0	46	0	9	0	1
Gene0713370	0	23	0	15	0	21	3	5	0	21	0	19	0	5	0	5	1	20	0	47	0	31	0	32
Gene4192669	0	0	0	1	0	43	0	0	0	2	0	2	0	127	0	0	0	15	0	0	0	15	0	0
Gene0136880	1	1	0	2	0	2	22	0	0	0	0	0	0	0	44	3	3	0	0	1	1	2	91	3
Gene4109729	5	9	10	6	7	2	19	2	17	12	7	49	10	6	33	11	9	4	0	4	4	3	1	1
Gene0110373	0	14	0	7	0	36	1	67	0	6	0	41	0	16	0	5	0	20	0	5	0	24	0	2
Gene1024674	25	11	15	7	11	3	11	1	45	6	29	6	21	0	10	16	9	7	3	6	4	2	6	2
Gene1223024	55	0	17	1	13	1	0	0	28	0	58	3	58	0	1	0	32	1	4	2	12	0	0	0
Gene3854602	1	8	0	4	0	10	11	12	0	21	0	10	0	71	2	9	2	8	0	8	3	20	3	18
Gene4121134	1	1	1	2	0	24	0	1	8	34	0	5	2	0	0	0	25	25	1	52	0	53	0	1
Gene2698191	0	5	0	0	2	2	20	33	0	15	1	6	0	11	4	21	4	27	0	13	1	27	6	67
Gene1597308	0	0	21	4	41	0	0	0	9	0	20	0	0	0	4	5	0	0	153	35	3	0	18	0
Gene3675636	0	1	0	0	0	75	0	0	0	4	0	2	0	107	0	2	0	8	0	0	0	11	0	0
Gene4118368	0	0	0	0	0	0	0	276	0	0	0	0	0	0	0	0	0	0	0	0	0	0	0	22
Gene1541093	9	0	35	3	41	0	0	1	2	1	17	1	30	1	15	5	2	3	19	4	47	0	12	3
Gene1744640	31	0	36	4	41	1	2	1	9	0	34	3	31	0	3	4	1	0	26	6	44	3	0	0
Gene2758751	11	24	16	6	13	0	11	2	16	6	22	13	25	1	6	7	4	2	24	0	29	3	5	1
Gene0142521	7	11	4	11	4	11	13	6	6	10	4	9	6	3	20	17	12	8	2	14	1	21	3	0
Gene1913436	0	3	0	0	0	74	0	0	0	5	0	0	0	101	0	0	0	2	0	0	0	1	0	0
Gene3984205	0	27	0	30	0	13	0	2	0	19	0	29	0	42	0	3	0	14	0	18	0	30	0	0
Gene2388425	22	0	53	2	19	0	0	0	4	0	17	2	38	0	2	1	1	0	50	7	61	1	1	0
Gene3614948	10	0	7	0	6	1	2	0	27	0	4	0	1	0	33	47	17	0	2	2	14	0	48	0
Gene0320665	7	2	59	3	38	0	2	1	10	2	21	4	35	0	3	0	12	0	38	1	32	1	2	4
Gene3588746	78	0	29	3	18	2	0	1	67	0	16	0	6	0	3	3	23	0	10	1	4	1	2	0
Gene3502712	16	17	6	9	25	2	5	21	12	4	13	24	7	5	1	20	7	9	13	8	22	11	4	4
Gene0232632	0	11	0	6	0	16	2	3	0	23	0	21	0	39	0	2	5	18	0	11	0	30	0	3
Gene1698073	0	14	0	19	0	13	3	5	0	22	0	20	0	24	1	1	25	35	0	9	0	29	0	0
Gene0910174	1	9	0	10	0	9	16	20	1	12	0	8	1	9	11	20	10	13	0	21	1	25	2	20
Gene0508182	12	1	8	3	13	3	4	2	10	1	13	4	33	5	6	10	8	4	9	1	17	4	38	3
Gene3335732	0	40	0	11	0	15	0	0	0	21	0	10	0	40	0	14	0	10	0	22	0	15	0	0
Gene3518767	0	8	1	32	2	23	0	6	3	15	0	22	2	11	0	17	17	12	1	13	0	4	2	8
Gene0346828	23	0	59	0	21	0	0	0	6	0	8	2	79	1	1	0	0	0	27	6	38	1	1	0
Gene0351733	0	3	0	2	0	12	0	0	0	1	0	5	0	105	0	0	0	13	0	0	0	13	0	0
Gene2860713	0	19	0	25	0	23	0	3	0	5	0	17	0	31	0	3	0	31	0	17	0	24	0	5
Gene4110499	0	7	0	5	1	7	9	2	0	12	1	13	1	27	10	10	3	16	0	21	0	44	0	0
Gene0684926	0	11	0	3	0	52	0	0	0	19	0	1	0	45	0	2	0	11	0	15	0	25	0	0
Gene0586027	0	7	0	11	0	13	2	31	0	2	0	1	0	26	0	33	0	13	0	6	0	56	0	40
Gene1283651	3	0	21	0	30	0	3	0	5	0	15	8	48	2	4	4	1	0	30	4	75	6	2	1
Gene3749619	9	2	5	7	9	9	10	4	10	4	6	4	6	5	29	14	22	3	3	9	3	3	5	0
Gene3885094	0	2	0	0	0	1	99	4	0	1	0	0	0	0	24	4	1	0	0	0	0	1	0	2
Gene1717681	5	12	8	10	4	20	1	1	1	4	6	34	12	40	4	2	0	6	3	1	9	1	0	0
Gene3856150	1	14	2	7	3	6	25	4	2	11	4	13	3	6	9	5	1	7	4	3	7	6	3	30
Gene2518233	0	0	0	0	0	26	0	0	0	2	0	4	0	93	0	1	0	13	0	2	0	16	0	0
Gene4155524	0	3	0	3	0	15	0	18	0	11	0	6	0	4	0	32	0	41	0	28	0	35	0	4
Gene0865924	7	1	11	2	7	10	8	1	9	9	12	13	18	8	24	4	11	3	2	2	18	3	12	2
Gene2379630	115	2	3	0	4	0	0	0	77	1	4	0	1	0	0	0	35	2	1	0	1	0	1	0
Gene1377041	0	18	0	22	0	18	24	4	0	12	0	5	0	32	0	8	0	12	0	7	0	35	0	0
Gene3708455	0	17	0	8	0	5	8	35	0	23	3	5	0	5	2	10	5	12	0	13	0	33	1	6
Gene2061192	64	0	19	1	8	1	0	0	9	0	35	1	34	0	1	0	6	0	43	3	9	0	0	0
Gene2371566	0	0	0	0	0	65	0	0	0	1	0	0	0	92	0	0	0	7	0	0	0	2	0	0
Gene3659662	0	4	0	19	0	7	82	2	0	5	0	3	0	2	0	0	0	2	0	1	0	5	0	0
Gene1645723	0	4	0	0	0	53	0	0	0	5	0	6	0	67	0	1	0	13	0	2	0	9	0	0
Gene3288014	0	2	0	1	0	37	0	0	5	24	0	4	0	1	0	0	4	21	1	47	0	63	0	3
Gene0548608	0	5	0	2	0	25	0	0	0	2	0	4	0	100	0	5	0	12	0	0	0	24	0	0
Gene1616871	21	8	6	9	2	4	4	32	14	2	7	10	5	2	1	7	18	6	2	5	1	4	29	12
Gene1147721	6	4	8	8	6	5	11	0	1	5	6	27	21	5	29	6	1	3	3	6	15	0	3	0
Gene3444672	1	20	2	19	0	6	0	2	3	17	1	34	1	8	1	13	0	5	0	15	4	13	0	16
Gene0750311	17	6	9	7	12	4	11	7	12	11	7	6	6	6	8	7	3	8	8	4	13	8	10	1
Gene2836390	5	6	7	6	5	0	24	3	2	4	4	17	6	2	32	7	6	5	4	3	10	1	5	5
Gene1809579	18	0	40	2	11	0	0	0	6	0	8	0	48	0	1	3	3	0	36	3	36	1	1	0
Gene1832850	20	0	52	1	7	1	0	0	6	0	13	0	32	0	0	2	1	0	49	5	43	3	2	0
Gene3004789	35	0	14	1	7	0	0	0	28	0	17	1	74	0	1	0	21	0	9	5	12	0	0	0
Gene1943508	0	1	0	0	0	60	0	0	0	2	0	0	0	80	0	0	0	7	0	3	0	0	0	0
Gene3112659	0	0	21	0	13	0	0	0	16	0	30	0	0	1	0	0	1	0	121	7	13	0	0	0
Gene1598659	4	4	2	3	0	3	18	2	2	3	1	10	0	0	48	3	1	5	0	1	0	0	8	4
Gene0908089	0	4	0	12	1	1	11	25	6	4	3	13	0	0	28	13	4	2	0	2	0	2	2	11
Gene1779364	35	0	26	2	17	0	0	1	32	0	42	0	16	0	1	1	15	0	24	0	14	3	4	0
Gene0028603	11	10	17	2	24	1	2	1	10	5	15	14	13	3	5	6	7	5	18	0	25	4	3	2
Gene2111983	49	0	11	1	18	1	0	0	9	1	36	1	28	0	3	0	6	0	26	0	11	0	0	0
Gene0668681	21	0	16	1	3	0	0	0	15	0	17	2	58	1	1	0	24	0	14	0	18	0	0	0
Gene3666525	0	11	0	22	0	6	2	3	0	10	0	9	0	30	0	5	0	6	0	16	0	21	0	1
Gene2659049	5	2	0	1	0	14	0	0	15	13	1	5	1	1	0	0	26	17	0	24	0	33	0	1
Gene3479866	0	22	1	0	0	13	0	8	0	7	1	62	2	0	1	3	0	14	1	31	0	4	0	3
Gene2289735	0	20	0	5	0	8	0	0	0	45	0	8	0	3	0	0	0	14	0	31	0	3	0	0
Gene2427276	0	1	0	0	0	42	0	0	0	1	0	1	0	83	0	0	0	3	0	0	0	1	0	0
Gene0636947	18	12	3	9	7	8	3	6	2	4	11	20	5	8	4	5	7	3	4	3	7	6	11	3
Gene1785347	0	1	0	0	0	18	0	6	0	1	0	1	0	52	0	27	0	0	0	8	0	44	0	4
Gene3151561	21	8	10	9	6	1	4	1	1	7	19	8	18	3	1	5	5	4	10	15	5	6	1	0
Gene0542576	0	3	0	0	0	41	0	0	0	10	0	6	0	65	0	1	0	2	0	1	0	0	0	0
Gene2496944	0	22	0	23	0	36	0	3	0	4	0	31	0	5	0	9	1	6	0	5	0	7	0	2
Gene0258833	0	12	0	31	0	1	13	6	0	3	0	21	0	2	5	8	0	7	0	14	0	29	3	1
Gene2937447	0	0	0	1	0	18	0	1	0	2	0	0	0	87	0	0	0	3	0	3	0	5	0	0
Gene3795596	0	7	0	0	0	51	0	0	1	36	0	5	0	0	0	1	2	15	0	4	0	25	0	0
Gene1212595	0	18	0	9	0	6	0	4	0	12	0	6	0	39	0	7	0	14	0	14	0	17	0	6
Gene0330883	0	8	0	3	0	3	0	10	0	30	0	13	0	11	0	6	0	19	0	36	0	3	0	0
Gene1238287	12	2	5	0	42	2	1	4	0	0	8	13	34	6	1	9	1	1	8	1	13	3	8	2
Gene3723331	5	7	2	2	0	0	8	7	8	8	1	15	2	1	22	7	15	7	2	3	0	0	2	9
Gene0091978	20	0	41	1	19	0	0	0	6	0	40	1	33	1	0	0	0	0	15	0	18	0	0	0
Gene1552123	1	12	2	6	2	4	9	3	0	5	0	33	2	3	8	6	5	7	1	8	1	1	0	3
Gene4038174	51	0	18	1	3	0	0	0	17	0	23	1	26	0	0	0	25	2	3	2	15	2	0	0
Gene2149766	1	14	0	8	0	11	4	9	3	21	2	18	0	9	2	6	6	11	0	12	0	11	0	18
Gene1346525	0	38	0	19	0	6	2	8	0	5	0	28	0	8	0	18	0	4	0	20	0	10	0	0
Gene1410460	0	11	0	8	0	2	2	71	0	3	0	8	0	3	0	9	0	11	0	11	0	11	2	11
Gene2958181	10	0	33	0	21	0	0	0	3	0	44	0	34	0	0	0	0	0	17	0	7	0	1	0
Gene0438528	12	0	53	5	15	0	0	0	4	0	10	0	5	0	4	0	0	0	23	6	36	1	0	0
Gene3532509	50	2	11	2	8	0	0	2	27	2	15	3	10	1	5	6	10	1	6	1	6	3	6	0
Gene0990963	5	0	53	4	14	0	0	0	3	0	13	3	3	0	0	4	0	0	39	4	37	1	0	0
Gene4112347	0	7	0	6	0	7	10	6	0	11	0	6	1	8	2	8	2	4	0	14	0	41	0	4
Gene0404844	50	12	7	2	10	3	2	2	6	2	35	10	22	6	0	2	8	1	6	0	6	2	0	4
Gene2848972	0	26	0	86	0	15	2	2	0	0	0	16	0	8	0	2	1	7	0	6	0	2	0	2
Gene1162146	3	6	1	2	0	7	4	7	12	6	3	18	3	14	2	4	6	8	2	8	1	6	3	19
Gene2224770	0	16	0	15	0	2	0	3	0	9	0	2	0	23	0	4	0	10	0	12	0	30	0	7
Gene3700773	45	0	10	2	11	0	0	0	7	0	31	3	17	0	6	1	8	0	19	1	3	0	0	0
Gene0327121	12	0	41	2	17	0	0	0	11	0	37	0	28	0	0	0	0	0	11	0	28	0	1	0
Gene2072327	6	0	32	4	21	0	0	0	1	0	15	0	22	0	12	6	0	0	11	0	36	0	0	0
Gene3524111	0	8	0	15	0	8	0	4	0	14	0	17	0	23	0	6	7	18	0	13	0	19	0	3
Gene2546937	0	1	0	0	0	37	0	0	0	8	0	6	0	55	0	1	0	7	0	0	0	2	0	0
Gene0366984	3	5	9	4	6	15	13	4	4	7	2	9	3	8	16	8	4	1	0	4	0	6	1	1
Gene4190183	20	1	3	0	3	0	7	0	5	2	0	4	9	21	14	1	8	1	2	2	5	0	9	0
Gene3899156	2	0	16	0	16	0	0	0	17	0	51	2	0	0	0	1	0	0	74	3	26	0	1	0
Gene0815995	0	1	0	0	0	33	0	0	0	5	0	3	0	67	0	0	0	4	0	0	0	4	0	0
Gene1676063	3	0	17	0	14	1	0	0	1	0	12	0	15	3	3	6	0	0	50	11	17	0	0	0
Gene2786682	0	24	0	7	0	3	4	1	3	15	0	20	0	1	12	5	6	5	0	18	0	13	6	1
Gene0577922	5	1	13	14	2	0	2	10	3	1	25	2	41	0	0	6	0	0	4	0	5	0	3	1
Gene1447977	0	9	0	6	0	0	8	17	0	24	0	10	0	7	0	3	2	14	0	9	0	29	1	5
Gene3129997	12	3	3	5	1	4	1	9	8	3	7	5	4	1	2	5	2	4	3	0	3	2	33	3
Gene1623645	2	5	3	0	0	8	1	9	24	3	0	7	2	7	2	7	1	10	0	7	0	20	2	13
Gene4029227	0	34	0	16	0	8	0	3	0	8	0	10	0	24	0	1	1	14	0	7	0	15	0	4
Gene1427143	6	5	3	1	2	4	15	0	2	7	6	18	10	6	16	5	3	2	2	1	2	0	1	1
Gene1934551	1	0	0	0	4	1	24	0	7	0	3	0	6	0	48	14	3	0	0	0	2	0	11	0
Gene2977924	0	0	0	0	0	14	0	0	0	1	0	3	0	72	0	0	0	8	0	0	0	6	0	0
Gene2447386	7	11	0	3	0	5	0	39	0	8	1	8	0	5	0	5	6	0	0	1	0	4	2	39
Gene1691351	0	0	0	0	0	49	0	0	0	1	0	2	0	44	0	0	0	2	0	0	0	4	0	0
Gene3220382	1	18	0	8	0	0	25	0	1	2	0	2	0	0	10	0	17	15	0	4	1	4	3	3
Gene1076720	8	5	1	2	2	0	3	1	15	3	1	2	5	2	10	2	31	6	3	2	1	0	19	0
Gene2374224	6	0	8	0	9	1	0	0	2	0	40	3	27	0	6	1	2	0	33	1	3	0	0	0
Gene3485205	0	0	23	1	8	0	0	0	8	0	6	0	0	0	3	4	0	0	109	14	2	0	2	0
Gene3150762	3	7	2	6	0	1	2	20	2	8	1	7	2	4	4	8	0	8	0	9	0	10	2	12
Gene1726436	0	0	0	0	0	56	0	0	0	4	0	1	0	56	0	0	0	7	0	0	0	8	0	0
Gene0084703	8	0	1	0	6	3	2	0	8	5	6	0	5	2	12	8	13	6	5	1	2	3	26	0
Gene1245327	0	7	0	1	0	53	0	0	0	8	0	0	0	28	0	0	0	4	0	5	0	6	0	0
Gene3580641	0	1	0	0	0	11	0	21	1	4	0	18	0	17	2	10	0	15	0	1	0	5	0	13
Gene1202028	0	14	0	41	0	8	1	10	0	8	0	21	0	4	0	2	3	7	0	13	0	1	0	10
Gene2653555	5	0	15	0	15	0	1	0	1	0	18	0	34	0	18	2	1	0	6	1	20	0	2	0
Gene0149646	0	15	0	31	0	5	2	8	0	7	0	9	0	7	0	1	2	10	0	10	0	6	0	3
Gene3338715	3	0	29	1	20	3	0	0	4	0	12	3	12	0	12	7	1	0	16	1	37	1	0	0
Gene2884805	6	3	11	8	10	1	2	2	5	0	5	7	15	0	2	1	5	1	1	2	33	3	3	1
Gene1663960	3	5	0	9	3	8	13	3	4	5	7	6	1	5	2	7	5	9	2	6	0	15	0	0
Gene1262452	1	0	0	1	2	1	26	0	3	0	0	1	3	0	23	10	3	0	0	3	1	1	16	0
Gene1512091	1	7	1	8	0	5	6	9	0	6	0	20	0	7	2	4	1	14	1	6	1	5	0	5
Gene2448221	0	6	0	15	0	16	0	14	0	2	0	13	0	13	0	13	0	8	0	12	0	13	0	13
Gene1019548	0	7	0	0	0	13	0	0	1	27	0	9	0	2	0	5	3	6	0	1	0	22	1	0
Gene3301285	0	14	0	16	0	4	1	5	0	8	0	3	0	25	0	4	0	10	0	17	0	21	0	1
Gene3435239	22	0	5	1	8	0	0	0	8	0	31	0	23	0	1	1	6	0	32	1	5	0	1	0
Gene0028128	0	2	0	12	0	5	0	17	0	1	0	0	0	14	0	13	0	6	0	9	0	16	0	25
Gene3022274	0	1	0	0	0	40	0	0	0	0	0	0	0	54	0	0	0	2	0	0	0	3	0	0
Gene2917181	0	2	0	2	0	13	0	0	0	3	0	0	0	48	0	1	0	8	0	2	0	9	0	0
Gene0035066	3	3	3	0	8	3	8	1	5	2	6	1	47	0	2	3	2	0	2	3	8	2	4	8
Gene1244795	0	7	0	1	0	14	0	9	0	9	0	1	0	7	0	11	0	18	0	9	0	25	0	0
Gene1293318	4	0	20	2	15	3	1	0	6	0	8	0	39	1	6	5	0	0	14	0	13	0	3	0
Gene2365046	0	14	0	9	0	6	0	1	0	11	0	21	0	22	0	1	0	10	0	6	0	15	0	0
Gene2177937	12	0	35	5	12	0	0	0	6	0	3	1	23	0	1	1	2	0	21	1	27	1	1	0
Gene1478673	0	14	0	16	0	6	0	7	0	12	0	5	0	20	0	4	1	12	0	11	0	9	0	0
Gene1871949	9	4	11	3	7	3	3	3	4	7	12	9	14	0	4	9	1	5	4	1	11	2	2	2
Gene2022784	0	2	0	3	0	13	0	3	0	25	0	6	0	24	0	1	1	18	0	9	0	8	0	0
Gene0491834	35	1	8	1	29	1	0	1	7	0	23	0	12	0	7	1	8	1	4	5	4	2	0	0
Gene4025968	0	1	0	2	0	8	0	1	0	16	0	5	0	30	0	2	0	25	0	7	0	17	0	0
Gene0741020	0	2	0	1	0	0	34	7	0	4	0	3	0	0	10	7	0	4	0	7	0	3	0	10
Gene3588422	0	0	0	0	0	45	0	0	0	1	0	1	0	42	0	0	0	1	0	0	0	1	0	0
Gene0467510	0	0	0	0	0	22	0	0	0	0	0	0	0	83	0	0	0	0	0	0	0	1	0	0
Gene0866801	0	21	0	2	0	14	10	5	0	11	0	12	0	3	0	16	0	26	0	4	1	4	0	0
Gene3423654	3	0	30	2	13	0	0	0	2	0	8	2	12	0	3	1	0	1	21	2	34	4	0	0
Gene2429542	26	0	4	0	13	0	0	0	7	0	23	1	13	0	11	0	13	0	12	2	5	1	2	0
Gene2805119	0	8	0	10	0	8	0	4	0	7	0	5	0	32	0	4	0	5	0	13	0	20	0	0
Gene4106252	0	15	0	10	0	6	0	3	0	16	0	13	0	1	0	14	0	13	0	9	0	15	0	10
Gene1273629	0	4	0	0	0	4	0	30	0	4	0	0	0	36	0	16	0	5	0	0	0	6	0	0
Gene4120422	4	0	40	1	4	0	0	0	2	0	4	1	17	1	1	2	0	0	32	2	21	1	2	0
Gene0116431	6	2	7	4	0	6	2	1	5	10	5	2	7	8	17	5	2	8	3	4	3	8	2	5
Gene0048669	0	0	0	0	0	0	61	1	0	0	0	0	0	0	16	1	0	1	0	2	0	0	0	1
Gene3086619	6	0	42	0	8	0	0	0	3	0	12	2	18	0	5	2	1	0	19	4	17	3	1	0
Gene1236986	0	0	0	0	0	33	0	0	0	3	0	1	0	58	0	0	0	3	0	0	0	2	0	0
Gene3951593	2	1	4	5	1	3	5	4	3	2	13	8	9	0	9	3	3	4	3	5	2	3	8	3
Gene2886786	0	8	0	7	0	3	29	24	0	3	0	3	0	1	2	5	0	8	0	7	0	7	0	15
Gene2991291	38	0	13	2	10	0	0	0	21	0	29	0	17	0	1	0	9	0	2	0	14	1	0	0
Gene2186401	8	5	11	2	12	2	0	0	3	1	3	10	10	0	1	0	13	4	3	6	18	10	2	1
Gene2326168	13	0	5	1	3	2	6	0	9	1	2	0	4	2	17	4	2	1	4	1	1	1	4	1
Gene0133593	0	10	0	11	0	20	0	0	0	5	0	11	0	21	0	4	0	20	0	5	0	3	0	0
Gene1260125	0	0	0	2	0	3	0	2	0	3	0	6	0	24	0	29	0	5	0	15	0	33	0	0
Gene1170478	23	0	6	2	3	0	0	0	94	0	12	1	11	0	2	3	4	0	1	0	0	1	1	0
Gene2128893	0	0	14	0	18	0	1	0	14	0	6	0	0	1	1	1	0	0	66	6	0	0	7	0
Gene3780891	1	0	2	2	4	0	41	2	0	0	6	0	5	0	22	5	1	0	0	0	0	0	8	0
Gene3992296	0	7	0	1	0	20	0	4	0	9	0	1	0	12	0	5	0	2	0	19	0	35	0	1
Gene0278095	11	1	5	0	2	1	9	0	13	1	3	1	7	0	18	8	11	2	1	2	8	0	17	0
Gene1182557	0	10	3	14	0	4	4	8	0	4	2	7	4	5	8	2	6	14	2	6	2	8	3	2
Gene1031168	0	10	0	1	0	1	4	1	2	10	0	25	2	0	6	5	5	6	0	8	0	4	2	1
Gene4048151	0	1	0	0	1	1	4	0	10	2	2	1	0	0	4	3	32	5	1	1	1	2	29	0
Gene1915067	1	8	0	4	0	19	3	5	1	15	0	2	0	18	0	6	3	4	0	4	0	14	0	0
Gene0707026	0	0	0	0	0	20	0	0	0	0	0	1	0	58	0	1	0	6	0	0	0	3	0	0
Gene0014307	0	0	1	0	6	1	1	0	11	0	4	0	2	0	11	12	15	0	2	0	1	1	30	0
Gene2512614	0	10	0	8	0	6	0	3	0	8	0	11	0	26	0	4	0	6	0	9	0	23	0	0
Gene3009886	0	29	0	11	0	14	0	1	1	10	0	2	0	6	1	2	1	7	0	9	0	5	0	4
Gene3019768	1	8	0	12	0	5	0	4	1	9	0	5	1	19	0	10	8	10	0	5	0	3	1	6
Gene1617700	3	12	1	0	1	8	2	5	11	8	1	16	2	2	0	9	14	8	1	5	1	3	1	4
Gene1651702	0	0	0	4	0	1	44	7	0	1	1	1	1	0	2	2	0	0	0	2	0	1	2	3
Gene1636264	0	8	0	3	0	1	1	21	0	3	0	2	0	21	0	10	1	6	0	11	0	25	0	5
Gene3577418	0	0	0	0	0	1	9	0	0	0	0	1	0	0	18	4	0	0	0	0	0	0	40	7
Gene1931289	0	3	0	7	0	10	0	1	0	9	0	7	0	20	0	1	5	21	0	3	0	3	0	0
Gene3494494	8	0	35	4	11	0	0	0	6	0	11	1	12	0	2	2	0	0	30	0	32	1	2	0
Gene3929081	0	0	0	1	0	0	0	73	0	2	0	0	0	1	0	3	21	3	0	3	0	4	0	7
Gene0684708	1	10	2	15	0	8	7	1	1	5	1	17	0	2	0	3	0	9	1	8	0	3	0	0
Gene0859440	0	5	0	1	0	17	0	0	0	10	0	10	0	17	0	0	1	7	0	12	0	8	0	0
Gene2713731	0	3	0	8	0	3	35	0	0	5	0	1	0	3	3	0	0	1	0	2	0	4	0	0
Gene4064257	64	0	0	0	3	0	0	0	15	0	2	0	0	0	0	0	8	0	1	0	0	0	0	0
Gene1707428	0	7	0	19	0	9	0	1	0	12	0	2	0	2	0	11	1	20	0	20	0	2	0	1
Gene2211048	0	3	0	2	0	2	0	0	0	14	0	1	0	29	0	0	1	9	0	8	0	10	0	0
Gene1614284	0	1	0	0	0	18	0	0	0	19	0	42	0	13	0	0	0	4	0	0	0	3	0	0
Gene3297334	0	17	0	0	0	23	0	0	0	0	0	6	0	43	0	0	0	0	0	0	0	0	0	0
Gene0544785	0	1	0	0	0	23	0	0	0	3	0	2	0	49	0	0	0	2	0	1	0	3	0	0
Gene1756408	0	8	0	8	0	9	0	0	0	3	0	14	0	18	0	1	0	8	0	8	0	18	0	0
Gene4084110	0	0	0	0	0	27	0	0	0	1	0	1	0	48	0	0	0	3	0	1	0	6	0	0
Gene2960493	0	0	0	0	0	9	0	0	0	0	0	3	0	35	0	24	0	0	0	2	0	25	0	1
Gene3812846	0	0	0	0	0	11	0	0	0	2	0	1	0	57	0	0	0	5	0	1	0	6	0	0
Gene0917518	0	14	0	15	0	8	0	1	0	10	0	8	0	20	0	0	0	9	0	8	0	0	0	0
Gene1205319	3	6	4	16	3	4	1	3	5	0	6	5	8	2	1	7	1	11	7	5	13	3	1	3
Gene1376602	0	16	0	4	0	5	0	11	0	6	0	3	0	7	0	11	0	7	0	3	0	24	0	4
Gene3380303	0	7	0	0	0	9	0	5	0	20	0	1	0	2	1	0	15	21	0	7	0	7	0	0
Gene3575157	3	5	9	2	19	3	0	7	3	0	13	4	16	0	1	1	3	4	11	4	20	0	2	1
Gene0979657	22	0	11	0	2	1	0	0	4	0	24	1	27	0	0	0	7	2	3	0	5	1	0	0
Gene3004165	1	10	1	4	1	6	0	9	0	10	1	18	1	6	2	4	8	6	0	5	0	7	0	5
Gene0561272	30	0	4	0	7	0	0	0	8	0	22	5	13	0	0	0	6	1	4	1	7	1	0	0
Gene0777013	3	0	1	4	0	0	2	0	16	0	5	7	3	1	9	2	7	1	1	2	1	0	46	0
Gene2058935	10	0	0	3	0	2	2	0	13	0	5	1	2	1	10	2	20	4	2	0	1	1	23	0
Gene0562594	0	12	0	10	0	3	1	11	0	7	0	4	0	20	0	3	0	8	0	7	0	12	0	4
Gene0923605	0	0	0	2	0	1	0	0	0	4	0	5	0	22	0	29	0	5	0	10	0	27	0	0
Gene3653260	0	10	0	27	0	7	2	11	0	5	0	10	0	4	0	0	2	3	0	8	0	8	0	8
Gene2541672	8	5	2	11	0	2	12	1	1	0	1	17	8	5	5	8	0	0	0	3	1	3	0	0
Gene0668439	10	1	0	0	2	1	8	0	5	1	6	0	9	1	18	6	7	1	0	1	1	1	11	4
Gene3877904	0	0	0	0	0	25	0	0	0	1	0	1	0	55	0	0	0	9	0	0	0	2	0	0
Gene2770699	0	5	0	5	0	0	11	3	4	1	1	10	0	0	28	1	8	5	0	1	0	1	2	1
Gene3619720	6	7	4	6	3	3	2	5	10	11	9	10	1	4	4	8	9	6	4	5	5	2	0	6
Gene1535567	0	0	0	0	0	25	0	0	0	1	0	3	0	61	0	0	0	1	0	0	0	0	0	0
Gene2785249	0	0	0	0	0	28	0	0	0	0	0	0	0	50	0	0	0	2	0	0	0	1	0	0
Gene3833200	0	0	0	0	0	28	0	0	0	1	0	1	0	56	0	0	0	3	0	0	0	2	0	0
Gene3281992	4	0	27	1	10	0	0	0	7	0	5	3	21	0	0	0	0	0	18	4	25	0	0	0
Gene1079121	0	13	0	4	0	10	3	11	2	8	1	17	0	7	0	3	2	5	0	5	0	7	2	3
Gene0961174	5	1	7	1	6	1	4	0	0	6	4	7	12	5	11	1	3	4	1	2	11	2	5	1
Gene0165391	13	0	0	3	1	5	0	0	11	4	5	10	3	0	1	0	31	0	1	4	1	3	0	0
Gene1590821	0	4	0	0	0	0	37	1	0	0	0	0	0	0	21	0	0	0	0	0	0	0	0	5
Gene0181132	23	0	12	0	5	0	0	0	42	0	3	0	1	0	0	1	3	0	4	0	2	0	0	0
Gene0508736	0	82	0	4	0	13	0	0	0	16	0	2	0	1	0	0	1	2	0	0	0	0	0	0
Gene2497772	0	0	0	0	0	26	0	0	0	3	0	1	0	61	0	0	0	3	0	0	0	0	0	0
Gene2845265	0	12	0	69	0	3	2	0	0	4	0	11	0	2	0	0	0	10	0	2	0	3	0	0
Gene4154125	4	1	0	12	0	0	6	20	1	7	0	2	0	1	0	4	6	4	0	4	0	14	1	32
Gene3740268	19	0	3	0	9	1	0	0	10	0	32	0	21	0	2	0	5	0	25	0	3	0	0	0
Gene1620997	0	9	0	0	0	29	0	0	0	0	0	2	0	55	0	0	0	0	0	0	0	0	0	0
Gene3871356	18	0	10	2	4	0	0	0	19	0	20	3	15	0	0	0	12	0	5	0	5	0	0	0
Gene1495961	0	1	0	0	0	0	42	0	0	0	0	0	0	0	15	0	0	0	0	0	0	0	0	0
Gene1551910	0	14	0	12	0	7	0	1	0	6	0	5	0	18	0	6	0	12	0	13	0	12	0	0
Gene3931217	0	8	0	8	0	3	0	2	0	8	0	10	0	15	0	0	4	14	0	8	0	11	0	0
Gene1540622	0	0	0	0	0	21	0	0	0	0	0	4	0	40	0	1	0	1	0	0	0	4	0	0
Gene1629834	0	1	0	0	0	30	0	0	0	30	0	4	0	1	0	4	0	9	0	4	0	9	0	0
Gene3100045	0	0	0	0	0	0	61	0	0	0	0	0	0	0	6	0	0	1	0	0	0	0	0	0
Gene3520696	0	0	0	0	0	0	62	0	0	0	0	0	0	0	8	0	0	0	0	0	0	0	0	0
Gene0021087	4	8	0	3	1	6	1	6	4	8	0	8	0	2	0	0	16	7	0	7	0	10	0	3
Gene3372432	0	15	0	66	0	19	0	0	0	6	0	2	0	0	0	0	0	4	0	2	0	0	0	0
Gene3288900	0	15	0	7	0	23	0	2	0	5	0	4	0	17	0	2	0	11	0	8	0	9	0	1
Gene0957823	0	16	0	14	0	2	0	12	0	6	0	4	0	3	0	1	4	16	0	11	0	7	0	3
Gene3929784	0	0	23	0	15	2	0	0	7	0	12	0	0	0	3	4	0	0	41	9	1	0	3	0
Gene2638405	0	19	0	16	0	2	0	6	0	2	0	1	0	5	0	0	0	6	0	19	0	13	0	8
Gene0377604	0	0	0	1	0	0	51	1	0	0	0	1	0	0	2	1	0	0	0	1	0	0	7	0
Gene0391577	0	0	0	0	0	4	0	8	0	0	0	0	0	68	0	6	0	5	0	0	0	3	0	0
Gene0262840	0	2	0	0	0	0	2	20	0	2	0	0	0	0	0	9	0	0	0	4	0	48	0	11
Gene2368188	0	2	0	0	0	0	61	0	0	0	0	0	0	0	0	1	0	0	0	0	0	0	0	0
Gene1030492	6	0	23	3	12	0	0	0	2	0	5	0	9	0	5	0	0	0	20	2	31	1	1	0
Gene4184429	0	5	2	0	0	6	3	8	0	3	2	5	1	1	0	14	0	20	2	3	2	12	0	11
Gene0867780	0	3	0	1	0	3	10	10	0	2	0	0	0	2	4	5	3	3	0	3	0	23	0	5
Gene1440146	0	12	0	17	0	4	0	1	0	0	0	17	1	8	0	14	0	4	0	13	0	5	0	1
Gene2040451	0	1	0	0	0	28	0	0	0	0	0	1	0	50	0	0	0	1	0	0	0	1	0	0
Gene1660439	0	12	0	5	0	2	0	6	0	2	0	2	0	13	0	7	0	6	0	5	0	15	0	6
Gene3088672	0	0	0	10	0	3	3	11	0	1	0	0	0	1	0	20	1	1	0	22	0	15	0	3
Gene3370842	15	0	2	1	3	0	0	0	5	0	7	2	31	0	3	0	18	0	5	10	7	0	0	0
Gene3227224	0	5	0	0	0	11	0	0	0	1	0	7	0	43	0	1	0	4	0	0	0	0	0	0
Gene3602657	5	1	2	0	2	0	2	0	5	1	4	0	4	0	9	6	11	2	2	2	1	6	14	0
Gene1932577	26	0	16	1	5	0	0	0	25	0	7	0	5	0	1	1	10	0	6	0	0	0	0	0
Gene0774596	2	0	13	1	8	0	0	0	6	0	25	0	0	0	1	1	0	0	60	2	9	0	0	0
Gene0145628	0	25	0	0	0	31	0	0	0	0	0	7	0	24	0	1	0	2	0	0	0	0	0	0
Gene2151646	0	5	0	2	0	2	20	14	0	5	0	2	0	1	8	10	0	7	0	1	0	2	0	2
Gene2434587	0	3	0	7	0	6	0	0	0	7	0	6	0	33	0	2	0	5	0	6	0	11	0	0
Gene3848358	0	3	0	6	0	0	29	6	1	1	0	0	0	0	11	1	1	0	0	5	0	0	2	16
Gene0045234	0	0	0	0	0	24	0	0	0	1	0	3	0	47	0	0	0	1	0	0	0	1	0	0
Gene2289414	6	3	1	0	0	3	0	1	2	2	2	48	0	2	1	3	1	4	0	0	0	1	1	0
Gene1429492	0	0	0	1	0	39	0	0	0	2	0	0	0	38	0	0	0	0	0	0	0	0	0	0
Gene4154653	0	14	0	11	0	2	0	0	0	6	0	5	0	10	0	4	0	9	0	13	0	11	0	0
Gene2100276	0	5	1	10	1	11	1	4	1	4	0	9	0	16	0	6	0	11	0	7	0	3	0	2
Gene2213712	0	12	0	4	0	13	0	9	0	26	0	0	0	2	0	0	7	13	0	2	0	2	0	3
Gene0664918	21	0	12	2	12	0	0	0	16	1	31	0	2	0	1	1	10	0	5	0	1	0	3	0
Gene0211784	4	0	4	2	3	1	2	2	8	2	4	2	10	1	6	4	16	1	6	7	3	0	9	0
Gene1605561	6	0	13	0	33	1	1	0	0	0	3	1	10	0	11	1	0	0	10	1	16	1	0	0
Gene3120910	0	3	1	5	1	1	3	11	1	10	0	2	0	2	0	3	1	2	0	5	0	4	0	31
Gene0762023	6	1	4	0	2	1	7	1	6	1	1	2	1	2	19	9	9	5	1	0	4	0	15	1
Gene1098040	0	9	0	5	0	7	1	2	0	7	0	20	0	1	0	8	0	11	0	11	0	8	0	1
Gene2333079	0	1	0	0	0	25	0	0	0	1	0	2	0	52	0	0	0	0	0	0	0	0	0	0
Gene0118741	0	6	0	11	0	2	0	4	0	2	0	10	0	11	0	5	0	7	0	14	0	13	0	0
Gene0854474	8	0	10	2	16	1	4	2	6	0	9	2	8	0	3	2	3	0	7	3	8	1	2	0
Gene3387798	10	0	25	3	3	0	0	0	2	0	5	0	11	0	0	1	0	0	30	2	13	0	1	0
Gene3796321	3	4	3	8	11	1	4	4	3	1	6	4	0	2	2	5	6	4	3	4	6	3	2	0
Gene0133104	3	4	0	3	3	4	5	2	1	2	1	9	2	0	6	10	2	5	0	0	4	5	4	6
Gene2648559	0	9	0	22	0	2	25	3	0	4	0	5	0	0	0	2	0	0	0	2	0	0	0	8
Gene2979334	0	0	0	0	0	28	0	0	0	0	0	0	0	49	0	0	0	0	0	0	0	1	0	0
Gene3884534	0	0	0	0	0	21	0	0	0	0	0	0	0	49	0	0	0	0	0	0	0	0	0	0
Gene2464250	0	8	0	19	0	0	20	1	0	0	0	0	0	1	6	0	6	4	0	9	0	5	0	3
Gene2698413	3	0	4	1	1	0	5	1	7	2	9	0	2	0	15	10	14	0	2	0	4	0	9	0
Gene2263526	0	0	0	0	0	23	0	0	0	1	0	2	0	50	0	0	0	2	0	0	0	1	0	0
Gene2313780	0	22	0	8	0	6	0	0	0	6	0	5	0	17	0	5	0	8	0	6	0	17	0	4
Gene0707019	3	6	3	3	0	6	1	8	5	1	0	6	2	10	4	2	7	3	1	1	0	1	3	4
Gene1547484	0	2	0	0	0	21	0	0	0	0	0	1	0	62	0	0	0	0	0	0	0	0	0	0
Gene1862600	0	6	0	0	0	11	0	0	1	6	0	7	0	34	0	0	0	1	0	0	0	2	0	0
Gene1127802	3	0	11	1	19	1	1	0	2	0	6	0	17	1	5	3	1	0	14	2	16	1	0	0
Gene4185056	4	0	27	0	11	0	4	0	0	1	11	5	1	0	5	0	0	0	8	2	19	0	0	0
Gene2491396	0	8	0	5	0	7	0	0	0	4	0	5	0	23	0	6	0	3	0	14	0	11	0	0
Gene3724849	8	0	6	3	2	0	0	4	1	0	40	0	28	0	0	0	1	0	1	3	2	0	0	0
Gene2615535	0	3	0	0	0	24	0	0	0	10	0	10	0	0	0	7	0	18	0	19	0	5	0	0
Gene2986204	0	3	0	0	0	1	0	4	0	3	0	1	0	2	0	6	0	13	0	5	0	2	0	69
Gene2675873	0	6	0	7	0	4	0	3	0	1	0	0	0	29	0	2	0	5	0	2	0	29	0	1
Gene2712565	0	14	0	17	0	0	9	0	0	5	0	1	0	0	0	5	15	7	0	6	0	6	0	1
Gene2917153	0	2	0	0	0	38	0	0	0	4	0	1	0	29	0	1	0	8	0	1	0	3	0	0
Gene1507925	0	0	0	0	0	37	0	0	0	0	0	1	0	45	0	0	0	1	0	0	0	0	0	0
Gene0862347	0	18	0	24	0	2	1	3	0	9	0	11	0	1	0	10	0	4	0	10	0	6	0	0
Gene2184503	0	20	0	0	0	26	0	0	0	0	0	18	0	27	0	0	0	0	0	0	0	0	0	0
Gene2383230	2	5	0	12	0	9	2	23	2	4	0	6	1	4	1	11	1	2	0	6	0	6	0	2
Gene1194721	0	0	0	0	0	26	0	0	0	0	0	0	0	35	0	0	0	9	0	0	0	4	0	0
Gene0475782	0	3	0	8	1	4	0	0	0	9	1	3	0	12	0	1	12	10	0	3	0	2	3	1
Gene0462442	0	0	0	0	0	27	0	0	0	2	0	1	0	44	0	0	0	2	0	0	0	3	0	0
Gene2639440	0	16	0	0	0	26	0	0	0	0	0	11	0	26	0	0	0	0	0	0	0	0	0	0
Gene1019296	0	0	0	0	0	35	0	0	0	0	0	0	0	37	0	0	0	1	0	0	0	0	0	0
Gene3126937	0	3	0	0	0	35	0	0	0	3	0	1	0	34	0	0	0	3	0	1	0	4	0	0
Gene0697549	0	4	0	4	0	7	0	14	0	10	1	5	0	9	0	8	3	2	0	7	0	11	0	8
Gene0202020	6	8	0	10	0	9	10	4	4	8	0	1	1	1	1	5	8	6	0	8	0	8	0	3
Gene0058419	4	2	1	0	0	5	0	0	16	11	1	2	0	1	0	0	10	7	0	18	0	10	0	1
Gene3576987	0	0	0	1	0	22	0	0	0	1	0	2	0	49	0	0	0	0	0	0	0	0	0	0
Gene0210365	0	13	0	5	0	9	0	1	0	8	0	3	0	11	0	5	0	5	0	11	0	2	0	0
Gene0316702	1	2	1	3	2	2	4	4	7	9	1	8	9	3	2	3	0	5	1	4	2	3	2	1
Gene0598495	0	6	0	3	0	5	0	9	0	2	0	5	0	20	0	3	0	4	0	3	0	9	0	0
Gene2227122	0	1	0	0	0	13	0	0	0	0	0	1	0	50	0	0	0	0	0	0	0	0	0	0
Gene2275850	1	1	1	2	19	0	2	0	12	1	11	2	16	1	1	1	2	0	15	2	32	0	0	0
Gene3700200	0	11	0	13	0	0	22	3	0	6	0	4	0	3	1	3	0	1	0	6	0	2	0	0
Gene1550025	0	1	0	0	0	23	0	0	0	0	0	1	0	52	0	0	0	0	0	0	0	0	0	0
Gene0348507	0	8	0	3	0	13	0	3	0	3	0	8	0	7	0	7	0	16	0	9	0	4	0	3
Gene0718664	0	1	0	1	0	21	0	2	0	6	0	4	0	26	0	0	5	11	0	0	0	11	0	0
Gene0095907	16	0	11	1	6	0	0	0	0	0	25	1	9	0	2	0	7	0	19	3	2	1	0	0
Gene3870389	0	10	1	4	0	5	1	0	4	5	0	8	1	9	0	10	1	0	0	7	1	10	0	11
Gene2388100	0	0	0	0	0	22	0	0	0	2	0	0	0	61	0	0	0	2	0	0	0	0	0	0
Gene1742439	0	0	26	5	14	1	0	0	1	0	11	2	4	0	3	1	1	0	15	3	20	2	3	0
Gene3501059	0	2	0	0	0	34	0	0	0	0	0	0	0	39	0	0	0	0	0	0	0	3	0	0
Gene2761578	0	1	0	0	0	18	0	0	0	2	0	0	0	40	0	0	0	1	0	0	0	2	0	0
Gene0790690	0	7	0	0	0	16	0	0	0	0	0	0	0	54	0	0	0	0	0	0	0	0	0	0
Gene2065227	0	2	0	9	0	7	2	4	0	3	0	6	0	34	0	6	0	3	0	10	0	10	0	0
Gene0588909	10	0	6	0	8	0	0	0	0	0	23	0	13	0	5	0	6	0	21	0	1	0	0	0
Gene2855981	0	0	0	0	0	22	0	0	0	2	0	1	0	34	0	0	0	2	0	0	0	1	0	0
Gene1651182	0	8	0	7	0	6	0	2	0	3	0	12	0	9	0	3	0	21	0	4	0	12	0	3
Gene1085768	0	2	0	0	0	1	0	49	0	0	0	0	0	0	0	4	0	0	0	4	0	2	0	31
Gene1289430	0	1	0	0	0	22	0	0	0	4	0	2	0	30	0	0	0	0	0	0	0	1	0	0
Gene3169881	1	5	0	3	0	3	4	9	0	14	0	0	0	1	1	4	1	5	0	4	0	5	2	11
Gene3335880	0	10	2	5	0	1	6	1	0	8	0	12	1	1	2	9	0	12	0	5	0	0	0	2
Gene3572867	0	0	0	0	0	34	0	0	0	1	0	0	0	39	0	0	0	0	0	0	0	0	0	0
Gene3410782	5	0	1	0	4	2	2	0	6	0	2	0	1	0	11	1	4	0	0	0	1	0	27	0
Gene2086977	4	3	0	7	0	1	9	12	0	0	0	2	0	1	1	3	6	1	0	7	0	7	2	13
Gene0401325	4	0	5	0	2	1	4	0	8	1	6	2	4	0	12	7	7	1	1	0	3	1	8	0
Gene2561813	1	6	0	6	0	6	5	5	1	7	0	1	0	2	2	4	4	3	0	9	0	13	3	8
Gene0418424	0	1	0	0	0	20	0	0	0	2	0	2	0	41	0	0	0	2	0	0	0	0	0	0
Gene1261051	18	0	8	0	4	0	0	0	1	0	15	0	35	0	0	0	0	1	2	0	14	0	0	0
Gene3246567	0	0	0	0	0	31	0	0	0	0	0	0	0	41	0	0	0	1	0	0	0	1	0	0
Gene0595155	4	0	18	0	8	1	0	0	1	0	5	0	14	1	3	7	0	0	6	0	31	1	0	0
Gene1965744	0	0	0	0	0	21	0	0	0	0	0	0	0	49	0	0	0	5	0	0	0	1	0	0
Gene2361299	0	27	0	17	0	0	0	3	0	2	0	11	0	5	0	6	0	9	0	21	0	3	0	0
Gene0508902	30	0	4	0	1	0	0	0	5	1	20	0	29	0	1	0	0	0	3	0	9	0	0	0
Gene3746231	6	0	19	0	7	0	1	0	3	0	4	0	26	0	3	3	1	0	10	3	15	1	1	0
Gene1802081	7	0	12	0	9	0	0	0	5	0	10	0	19	0	3	1	0	0	12	0	11	1	1	0
Gene2249718	0	7	0	0	0	5	0	0	0	7	0	3	0	2	0	2	0	8	0	15	0	13	0	5
Gene3097145	0	0	0	0	0	27	0	0	0	0	0	0	0	32	0	0	0	3	0	0	0	1	0	0
Gene0128592	0	0	0	0	0	1	32	6	0	1	0	0	0	2	0	7	0	0	0	1	0	6	0	6
Gene1386964	0	28	0	3	0	8	0	3	0	5	0	21	1	4	0	3	0	7	0	5	0	2	0	1
Gene3884111	4	1	1	0	1	5	1	2	7	1	2	1	4	1	13	5	15	2	1	1	3	1	14	0
Gene2014559	0	0	0	0	0	27	0	0	0	0	0	3	0	28	0	2	0	1	0	1	0	0	0	0
Gene0724584	0	1	0	0	0	19	0	0	0	2	0	1	0	37	0	0	0	0	0	0	0	2	0	0
Gene2553822	0	7	0	10	0	7	0	4	0	2	0	4	0	15	0	6	0	9	0	9	0	14	0	1
Gene3667499	0	0	0	0	0	21	0	0	0	0	0	1	0	42	0	0	0	2	0	0	0	0	0	0
Gene3883748	0	0	0	2	0	37	0	0	0	1	0	1	0	24	0	0	0	2	0	0	0	0	0	0
Gene0562192	13	0	2	0	3	0	1	0	9	2	3	2	5	0	6	2	11	0	2	2	4	3	13	0
Gene3648047	0	0	0	0	0	30	0	0	0	1	0	0	0	43	0	0	0	1	0	0	0	0	0	0
Gene3325136	1	3	0	0	0	5	1	26	1	3	2	8	0	5	0	3	8	2	0	7	1	6	0	2
Gene2792615	0	8	0	2	0	5	13	6	0	8	0	7	0	2	0	3	0	7	0	13	0	6	1	5
Gene1666780	0	0	22	1	17	1	2	0	4	1	6	1	9	3	2	0	1	0	9	2	16	7	0	0
Gene0644152	9	0	8	6	4	0	0	2	2	0	54	0	23	0	0	2	1	0	0	1	5	0	0	0
Gene0690716	0	13	0	7	0	9	4	0	0	1	0	7	0	2	0	8	2	1	0	11	0	11	0	0
Gene1013568	0	15	0	44	0	2	0	0	0	5	0	0	0	3	0	0	0	11	0	11	0	9	0	0
Gene2063104	0	0	4	0	5	0	0	0	0	0	14	1	0	2	0	0	1	0	74	3	5	0	0	0
Gene0334539	0	5	0	3	0	5	0	1	0	5	0	8	0	14	0	1	1	13	0	4	0	13	0	0
Gene3566777	2	0	16	1	2	0	0	0	3	2	2	0	15	0	0	0	0	0	23	3	18	3	0	0
Gene0900922	0	0	0	0	0	31	0	0	0	2	0	0	0	36	0	0	0	1	0	0	0	3	0	0
Gene1945415	0	2	0	0	0	2	0	57	0	2	0	0	0	0	0	2	0	1	0	7	0	5	0	26
Gene2214083	2	2	3	2	1	0	3	0	8	1	4	2	2	0	12	6	8	2	3	2	11	1	20	0
Gene3918378	0	0	0	0	0	22	0	0	0	0	0	0	0	30	0	0	0	1	0	0	0	0	0	0
Gene3281775	14	0	17	1	4	0	0	1	4	0	1	0	14	1	0	0	0	0	11	2	11	0	0	0
Gene0041178	0	0	2	0	1	0	5	0	5	0	2	3	0	0	4	7	2	1	2	1	3	0	29	0
Gene1739529	0	2	0	1	0	25	0	0	0	1	0	2	0	33	0	0	0	2	0	0	0	1	0	0
Gene0049668	3	0	0	2	0	1	5	13	1	6	2	10	0	0	2	2	10	3	0	4	0	3	0	2
Gene2064304	7	0	10	2	12	0	0	0	2	0	1	1	9	0	3	4	0	0	10	1	17	1	2	0
Gene2644396	0	0	25	0	12	0	0	0	0	0	5	0	1	0	1	0	0	0	10	2	61	1	0	0
Gene2025352	1	2	0	1	0	20	1	0	0	4	0	1	0	29	0	1	0	3	0	4	0	3	0	3
Gene4162057	28	0	6	0	4	0	0	0	3	0	21	0	6	0	5	0	1	0	16	1	1	0	0	0
Gene3397842	0	3	0	9	0	8	0	9	0	1	0	1	0	7	1	12	1	7	0	9	0	27	0	9
Gene1063378	0	0	0	0	0	34	0	0	0	0	0	0	0	37	0	0	0	1	0	0	0	1	0	0
Gene0146221	4	0	27	0	17	0	0	0	1	0	26	0	22	0	0	0	0	1	5	0	7	0	0	0
Gene3373555	9	0	1	0	0	0	2	0	3	0	5	0	3	1	7	4	3	0	2	0	4	1	9	0
Gene1735250	0	0	0	0	0	23	0	0	0	0	0	1	0	38	0	0	0	2	0	0	0	1	0	0
Gene3028488	0	12	0	4	0	8	1	6	1	4	0	1	0	5	0	2	1	5	0	19	0	26	0	4
Gene0538647	28	0	6	0	5	0	0	0	3	0	11	0	22	0	0	2	4	0	7	1	6	0	0	0
Gene1425494	0	0	0	0	0	19	0	0	0	1	0	1	0	45	0	0	0	2	0	0	0	5	0	0
Gene1308350	0	10	0	1	0	22	0	0	0	0	0	6	0	21	0	0	0	9	0	4	0	1	0	0
Gene1768324	0	0	0	0	0	29	0	0	0	0	0	0	0	30	0	0	0	5	0	0	0	2	0	0
Gene2307680	2	0	0	0	3	2	3	1	1	0	1	1	0	0	21	7	7	0	0	0	0	0	22	0
Gene3741763	5	0	21	0	13	0	1	0	0	0	1	0	18	0	4	2	0	0	20	3	14	0	1	0
Gene0173682	0	0	0	0	0	0	35	0	0	0	0	0	0	0	8	0	0	0	0	0	0	0	0	0
Gene2960629	0	0	0	0	0	27	0	0	0	0	0	0	0	35	0	0	0	1	0	0	0	1	0	0
Gene3483641	1	17	1	0	2	6	2	0	11	4	1	7	0	1	0	6	7	1	0	4	1	3	1	0
Gene0854288	2	0	23	0	5	0	1	0	1	0	1	1	7	1	0	0	0	0	22	3	31	1	3	0
Gene3889054	0	1	0	7	0	7	14	5	0	1	0	5	0	0	4	1	0	3	0	6	0	4	1	0
Gene0435675	17	1	7	3	0	2	3	3	4	1	8	5	13	6	2	2	3	1	0	3	2	1	0	0
Gene2383837	2	0	21	0	11	1	0	0	0	0	6	3	17	0	2	1	0	0	17	3	23	0	1	0
Gene0924509	1	2	1	2	0	1	3	0	4	1	1	4	0	0	11	1	11	2	0	3	1	4	12	1
Gene0028761	18	1	5	0	5	0	0	1	14	0	0	0	0	1	1	0	22	7	0	0	0	0	3	0
Gene3216808	0	0	0	0	0	34	0	0	0	0	0	0	0	37	0	0	0	0	0	0	0	1	0	0
Gene3429530	0	16	0	13	0	3	1	4	0	4	0	13	0	3	0	2	4	0	0	8	0	2	0	6
Gene2182268	0	9	0	14	0	8	1	1	0	4	0	0	0	9	1	2	1	6	0	6	0	8	1	0
Gene2808393	0	0	0	1	0	1	13	2	0	0	0	0	0	0	8	1	1	0	0	1	0	0	42	1
Gene3236640	2	0	24	2	15	0	0	0	1	0	10	0	6	0	0	0	0	1	12	2	7	0	0	0
Gene2561819	0	2	0	0	0	1	13	11	0	2	0	0	0	6	0	11	0	8	0	1	0	0	0	10
Gene0595737	0	3	0	0	0	20	0	0	0	9	0	1	0	39	0	1	0	0	0	0	0	0	0	0
Gene1882992	0	0	0	0	0	24	0	0	0	0	0	0	0	41	0	0	0	4	0	0	0	3	0	0
Gene1425501	0	0	0	0	0	22	0	0	0	1	0	1	0	42	0	0	0	1	0	0	0	0	0	0
Gene2815375	0	1	0	0	0	24	0	0	0	0	0	1	0	38	0	0	0	0	0	0	0	0	0	0
Gene3031856	5	2	14	0	5	2	1	0	4	1	8	0	11	1	2	1	3	2	14	0	6	0	1	0
Gene3155429	1	0	20	2	6	0	0	0	4	0	6	1	12	0	0	0	0	0	17	0	19	1	0	0
Gene3309202	3	0	1	0	5	3	0	0	7	1	5	1	8	0	14	6	8	3	1	0	3	1	7	0
Gene0104220	2	3	0	3	0	5	5	7	4	1	1	3	0	6	0	9	6	16	0	3	0	2	2	1
Gene3439352	0	0	0	0	0	0	30	0	0	0	1	0	0	0	11	1	0	0	0	0	0	0	1	0
Gene2751432	0	2	0	9	0	2	0	21	0	2	0	2	0	8	0	19	0	0	0	4	0	16	0	1
Gene1067185	0	0	0	0	0	18	0	0	0	0	0	0	0	36	0	0	0	2	0	0	0	0	0	0
Gene1439247	0	0	11	0	11	0	0	0	8	0	19	0	0	1	0	0	0	0	48	0	9	0	0	0
Gene0393562	0	0	0	0	0	22	0	0	0	2	0	0	0	41	0	0	0	0	0	1	0	0	0	0
Gene3202321	0	0	0	0	0	0	4	0	0	2	0	0	1	0	15	1	0	1	0	0	0	0	30	0
Gene2383215	0	0	0	0	0	27	0	0	0	1	0	0	0	33	0	0	0	1	0	0	0	0	0	0
Gene3953864	0	8	0	3	0	0	5	5	0	4	0	7	0	0	0	2	3	0	0	25	0	11	3	1
Gene3325853	0	0	0	1	0	22	0	0	0	0	0	1	0	39	0	1	0	1	0	1	0	3	0	0
Gene2589159	29	0	3	0	6	0	0	0	6	0	18	1	8	0	0	0	8	0	7	0	2	0	1	0
Gene0704352	0	0	0	0	0	26	0	0	0	1	0	0	0	35	0	0	0	2	0	0	0	2	0	0
Gene2979691	4	1	1	3	4	0	4	1	2	0	4	1	6	2	13	5	4	1	1	1	1	0	7	3
Gene2872624	2	0	1	5	1	0	7	1	1	1	5	2	4	0	4	1	11	2	1	3	1	2	18	0
Gene4117516	0	0	0	1	0	24	0	0	0	6	0	2	0	44	0	0	0	5	0	1	0	3	0	0
Gene2345767	0	0	0	0	0	0	55	0	0	0	0	0	0	0	1	0	0	0	0	0	0	0	0	0
Gene0338264	0	4	0	5	0	12	3	2	0	10	0	5	0	6	1	3	4	10	0	2	0	5	0	0
Gene0454554	0	1	0	0	0	1	1	6	0	7	0	11	0	6	1	4	0	5	0	4	0	14	0	2
Gene1966321	0	25	0	0	0	15	0	0	0	0	0	11	0	28	0	0	0	0	0	0	0	1	0	0
Gene2920085	6	0	1	12	2	0	0	2	1	0	31	0	21	0	3	0	0	0	1	13	3	0	0	0
Gene0372146	0	7	0	0	0	6	0	13	0	3	0	5	0	9	0	8	0	17	0	8	0	6	0	0
Gene1771735	0	0	0	0	0	31	0	0	0	0	0	0	0	36	0	0	0	2	0	0	0	0	0	0
Gene1430492	13	3	4	0	4	2	0	0	8	0	8	3	0	0	7	1	15	0	2	0	1	1	4	0
Gene0090828	0	0	0	0	0	21	0	0	0	1	0	0	0	29	0	0	0	2	0	0	0	1	0	0
Gene1663213	0	6	0	12	2	0	8	15	0	4	0	3	0	0	3	5	15	3	0	5	0	3	0	2
Gene1337702	0	0	0	0	0	21	0	0	0	0	0	0	0	23	0	0	0	1	0	0	0	1	0	0
Gene3627431	2	2	4	1	0	2	4	0	3	3	7	21	4	1	1	2	3	6	1	0	2	1	1	1
Gene3981491	6	0	4	0	5	1	0	0	0	0	27	1	16	0	6	0	2	0	20	1	2	0	0	0
Gene2253401	1	8	1	3	0	6	0	1	4	0	1	4	8	0	0	1	2	15	8	3	4	0	1	1
Gene2762623	0	0	0	0	0	16	0	0	0	0	0	2	0	40	0	0	0	3	0	0	0	1	0	0
Gene0630669	0	0	0	0	0	19	0	0	0	0	0	0	0	27	0	0	0	4	0	0	0	1	0	0
Gene0343169	6	0	1	3	0	2	4	0	10	11	0	3	2	2	2	0	6	1	1	0	1	3	2	0
Gene0698690	0	0	0	0	0	14	0	0	0	1	0	1	0	40	0	0	0	1	0	0	0	4	0	0
Gene1529664	0	18	0	11	0	5	0	4	1	4	0	4	0	2	0	1	4	16	0	11	0	4	0	1
Gene2298443	0	0	0	0	0	21	0	0	0	0	0	0	0	25	0	0	0	2	0	0	0	3	0	0
Gene3760722	1	15	1	10	0	4	0	0	0	2	0	23	1	6	0	5	0	1	0	4	0	3	0	0
Gene2424150	5	0	11	0	23	1	0	0	5	1	7	3	12	1	5	7	1	0	14	6	5	1	2	0
Gene0384860	15	0	6	0	0	0	0	0	0	0	20	0	18	0	0	1	1	0	11	0	1	1	0	0
Gene2463579	0	0	3	0	5	1	19	1	0	0	3	0	7	0	11	6	2	0	0	0	0	0	3	0
Gene3792018	1	1	2	1	1	0	0	0	7	0	0	0	0	0	8	8	10	4	2	6	0	4	18	0
Gene0853217	0	10	0	4	0	11	0	0	0	6	0	3	0	10	0	6	0	6	0	13	0	6	0	2
Gene0959581	5	0	18	1	15	0	0	0	3	0	3	0	5	0	5	1	1	0	9	0	15	0	1	0
Gene1663090	0	4	0	11	0	5	0	2	0	3	0	7	0	9	0	4	0	6	0	3	0	4	0	1
Gene2542003	0	13	0	2	0	2	0	0	0	4	0	27	0	1	0	1	0	7	0	0	0	2	0	0
Gene0825715	0	0	0	0	0	30	0	0	0	1	0	0	0	25	0	0	0	1	0	0	0	0	0	0
Gene1972828	0	0	0	0	0	29	0	0	0	0	0	0	0	39	0	1	0	3	0	0	0	0	0	0
Gene0983754	1	24	0	13	0	3	0	0	1	5	1	11	2	2	0	6	0	2	0	3	1	1	0	0
Gene1672711	0	2	0	3	0	2	4	7	0	5	0	16	0	6	0	1	0	6	0	2	0	11	0	1
Gene1229130	2	0	5	0	4	0	0	0	2	0	25	0	16	0	3	1	0	0	25	1	3	0	1	0
Gene3541355	0	12	0	13	0	3	1	7	0	4	0	10	0	0	0	5	2	9	0	2	0	5	0	1
Gene2360867	0	0	0	1	0	19	0	0	0	0	0	0	0	29	0	0	0	1	0	0	0	1	0	0
Gene1938757	5	1	11	0	14	0	3	0	2	0	17	0	9	0	3	4	2	0	6	1	4	1	1	0
Gene0528273	1	0	18	0	20	0	0	0	0	0	6	2	5	0	2	0	0	0	6	2	19	1	1	0
Gene2095894	0	0	0	0	0	19	0	0	0	1	0	0	0	33	0	0	0	1	0	0	0	2	0	0
Gene2583266	0	8	0	16	0	4	1	2	0	7	0	8	0	0	0	7	0	7	0	3	0	1	0	1
Gene1841508	1	0	28	0	6	1	0	0	0	1	4	1	1	0	3	0	0	0	9	6	10	2	0	0
Gene0984483	0	0	0	1	0	0	13	0	0	0	0	0	0	0	28	1	0	2	0	0	0	0	1	0
Gene4202298	2	1	1	0	0	1	5	0	10	3	1	1	0	2	4	1	16	1	4	1	0	0	5	0
Gene3893348	0	0	0	0	0	0	36	0	0	0	0	0	0	0	11	1	0	0	0	0	0	0	0	0
Gene0583281	0	0	0	0	0	32	0	0	0	1	0	0	0	36	0	0	0	0	0	0	0	1	0	0
Gene2459824	0	11	0	16	0	3	0	2	0	5	0	1	0	5	0	5	1	1	0	17	0	9	0	2
Gene3784288	0	20	0	11	0	4	0	0	0	16	0	10	0	0	0	3	8	8	0	3	0	5	0	0
Gene1800708	17	0	8	1	1	0	0	0	11	0	8	0	5	0	0	1	9	1	3	0	4	0	1	0
Gene2622887	18	0	7	1	9	0	0	0	11	0	6	0	3	0	1	1	12	0	3	2	0	0	0	0
Gene1308369	0	2	0	2	0	2	0	5	0	8	0	6	0	1	0	5	2	14	0	5	0	4	0	6
Gene3592983	4	5	2	1	2	2	2	1	3	4	1	8	21	7	2	4	0	0	1	1	6	5	0	4
Gene3054997	24	0	7	0	2	0	1	0	1	0	11	1	9	0	1	0	1	0	26	0	2	0	0	0
Gene2830178	0	0	0	0	0	20	0	0	0	0	0	0	0	42	0	0	0	1	0	0	0	1	0	0
Gene3212890	0	0	0	0	0	13	0	0	0	0	0	1	0	29	0	0	0	1	0	1	0	0	0	0
Gene3666716	17	0	6	0	12	1	0	0	4	0	16	0	13	0	4	0	1	0	9	0	4	1	0	0
Gene0246269	1	0	9	12	1	1	0	0	9	1	0	4	0	0	1	1	0	1	4	24	1	2	0	1
Gene2412811	0	0	0	0	0	18	0	0	0	2	0	0	0	28	0	0	0	1	0	0	0	0	0	0
Gene1215364	0	23	0	8	0	6	0	1	0	3	2	4	0	8	0	7	0	1	0	4	0	3	0	0
Gene3616176	0	0	0	7	0	2	25	0	0	4	0	6	0	0	2	2	2	3	0	4	0	1	0	0
Gene3336661	0	1	0	0	0	23	0	0	0	2	0	0	0	45	0	0	0	1	0	0	0	1	0	0
Gene3848736	0	1	0	7	0	9	5	11	0	4	0	11	0	5	5	13	0	5	0	1	0	11	0	1
Gene2301846	0	0	0	0	0	22	0	0	0	1	0	1	0	35	0	0	0	2	0	0	0	1	0	0
Gene3699656	0	1	0	0	0	17	0	0	0	0	0	0	0	32	0	0	0	2	0	0	0	1	0	0
Gene4069958	0	0	0	0	0	19	0	0	0	0	0	1	0	38	0	0	0	2	0	0	0	6	0	0
Gene0031037	0	0	0	0	0	21	0	0	0	0	0	1	0	24	0	0	0	1	0	0	0	0	0	0
Gene1836417	0	0	0	0	0	23	0	0	0	0	0	0	0	34	0	0	0	1	0	0	0	0	0	0
Gene3679470	0	0	0	0	0	22	0	0	0	0	0	1	0	31	0	0	0	4	0	0	0	1	0	0
Gene0408982	0	1	0	3	0	1	0	14	0	2	0	0	0	9	0	5	0	4	0	4	0	27	0	5
Gene0941374	2	0	1	0	7	0	0	0	5	0	19	1	15	0	5	0	1	0	21	0	4	1	0	0
Gene3581852	18	0	4	0	8	0	0	0	5	0	15	3	16	0	3	0	3	0	14	0	1	0	0	0
Gene4058991	0	13	0	2	0	10	0	1	0	4	0	1	0	19	0	5	0	5	0	4	0	4	0	0
Gene1146487	0	6	0	13	0	9	6	3	0	2	0	16	0	5	0	1	3	1	0	2	0	2	0	0
Gene1253898	0	0	0	0	0	22	0	0	0	0	0	0	0	34	0	0	0	0	0	0	0	4	0	0
Gene2179448	3	0	1	0	54	0	0	0	4	0	1	0	0	0	7	1	0	0	0	0	3	0	1	0
Gene0563183	0	4	0	3	0	11	0	1	0	8	0	8	0	20	0	1	0	7	0	8	0	8	0	0
Gene0803651	3	0	15	1	10	1	0	0	0	0	1	0	13	0	2	1	0	0	8	2	30	0	0	0
Gene0521045	0	0	0	0	0	20	0	0	0	1	0	0	0	28	0	0	0	1	0	0	0	2	0	0
Gene2285155	8	2	3	0	6	3	0	1	10	0	1	1	2	1	11	2	7	1	0	1	1	1	4	1
Gene2376951	0	0	1	0	0	0	7	0	0	0	1	0	0	0	20	4	6	0	0	1	0	0	10	1
Gene2878448	0	0	4	0	0	0	1	1	3	0	2	0	1	0	5	3	4	0	0	0	1	0	20	0
Gene3967622	0	13	0	9	0	2	0	2	0	14	0	4	0	7	0	1	0	8	0	3	0	8	0	1
Gene2002084	0	15	0	0	0	22	0	0	0	0	0	12	0	12	0	0	0	0	0	0	0	1	0	0
Gene1623672	0	0	0	0	0	17	0	0	0	0	0	0	0	20	0	0	0	1	0	0	0	2	0	0
Gene2692084	0	5	0	1	0	6	5	3	0	14	0	3	0	2	2	3	8	2	0	2	0	6	0	6
Gene3531696	0	0	0	0	0	0	29	0	0	0	0	0	0	0	21	2	0	0	0	1	0	0	0	0
Gene4005167	0	6	0	5	0	2	4	19	0	3	0	2	0	1	0	7	0	5	0	6	0	3	0	7
Gene2609217	21	0	6	2	2	0	0	0	9	0	13	1	21	0	0	0	7	0	2	0	10	0	0	0
Gene2670079	5	1	1	8	0	2	0	6	3	2	0	0	0	3	0	2	14	5	0	1	0	5	0	1
Gene3335806	0	4	0	14	0	11	5	6	0	2	0	4	0	2	0	1	1	15	0	5	0	6	0	1
Gene3117181	1	0	3	1	36	2	0	0	2	0	2	0	2	0	10	2	0	0	0	1	3	1	0	0
Gene1188446	0	0	0	0	0	26	0	0	0	0	0	0	0	23	0	0	0	0	0	0	0	0	0	0
Gene1015656	0	0	0	0	0	21	0	0	0	0	0	0	0	29	0	0	0	3	0	1	0	1	0	0
Gene0714045	0	7	0	6	0	1	0	9	0	6	0	3	0	3	1	5	1	18	0	3	0	1	0	3
Gene1135370	0	0	0	0	0	0	12	0	0	0	0	0	0	0	14	3	0	0	0	1	0	0	7	7
Gene3127139	0	10	0	47	0	1	2	0	0	5	0	4	0	2	0	0	0	5	0	0	0	0	0	0
Gene0190050	1	0	23	1	10	0	0	0	0	0	8	0	2	0	0	0	0	0	12	0	47	0	0	0
Gene1078092	0	0	0	0	0	30	0	0	0	1	0	2	0	28	0	0	0	1	0	0	0	1	0	0
Gene4075000	0	0	0	6	1	0	4	10	0	0	1	6	4	1	2	13	0	4	1	3	2	0	11	1
Gene1408483	2	6	0	6	0	1	10	4	0	0	0	4	0	1	3	2	3	1	0	5	0	4	1	7
Gene0375944	0	1	0	0	0	18	0	0	0	1	0	0	0	25	0	0	0	3	0	0	0	1	0	0
Gene3052326	0	16	0	27	0	1	0	0	0	5	0	0	0	0	0	0	7	20	0	6	0	5	0	0
Gene3234754	1	12	0	4	1	6	1	5	1	2	0	8	0	6	0	1	2	3	0	0	0	6	0	4
Gene0079685	0	3	0	2	0	0	0	1	0	2	0	0	0	0	0	3	0	4	0	11	0	45	0	0
Gene0747957	0	5	0	1	0	1	0	0	0	21	0	0	0	2	0	0	2	17	0	0	0	1	0	0
Gene1791223	8	0	9	0	7	0	0	0	0	0	3	0	7	2	6	2	0	0	12	0	10	2	1	0
Gene3192415	0	1	0	0	0	0	0	8	0	0	0	0	0	2	0	4	0	2	0	1	0	0	0	32
Gene1142185	0	0	0	0	0	23	0	0	0	2	0	0	0	35	0	0	0	0	0	0	0	0	0	0
Gene3012976	24	0	11	3	2	1	0	0	25	0	3	0	4	0	0	0	6	0	0	0	5	0	1	0
Gene0635017	4	2	1	0	0	0	2	0	11	1	1	1	2	0	8	1	17	3	1	2	0	0	14	1
Gene1603676	0	0	0	0	0	20	0	0	0	1	0	0	0	40	0	0	0	0	0	0	0	1	0	0
Gene1838468	0	0	0	2	0	17	0	0	0	2	0	1	0	20	0	0	0	4	0	0	0	4	0	0
Gene2762617	0	0	0	0	0	21	0	0	0	0	0	0	0	26	0	0	0	3	0	0	0	0	0	0
Gene3443051	7	0	5	3	6	0	1	2	24	0	7	1	10	2	1	0	9	0	2	1	1	0	1	0
Gene2887785	0	0	0	0	0	30	0	0	0	1	0	2	0	24	0	0	0	2	0	0	0	1	0	0
Gene0042865	0	3	0	1	0	9	0	1	0	4	0	6	0	11	0	12	0	6	0	0	0	2	0	1
Gene0157501	0	0	0	0	0	8	0	0	0	0	0	0	0	33	0	0	0	0	0	0	0	2	0	0
Gene1640746	4	0	21	1	6	0	0	0	3	0	7	2	4	0	1	3	0	1	18	3	20	1	1	0
Gene3102522	3	0	21	1	14	0	1	1	0	0	15	0	3	0	1	1	0	0	18	0	6	0	0	0
Gene3725164	0	0	0	0	0	50	0	0	0	1	0	1	0	20	0	0	0	1	0	0	0	0	0	0
Gene0486799	0	0	0	0	0	22	0	0	0	0	0	0	0	32	0	0	0	1	0	0	0	0	0	0
Gene1786570	0	0	0	0	0	27	0	0	0	0	0	0	0	36	0	0	0	1	0	0	0	4	0	0
Gene0840445	0	0	0	0	0	21	0	0	0	0	0	0	0	26	0	0	0	2	0	0	0	1	0	0
Gene3323697	0	0	0	0	0	0	20	6	0	0	0	1	1	1	3	1	0	1	0	0	0	0	5	10
Gene2586091	13	0	13	1	2	0	0	0	8	0	8	0	8	0	0	0	11	0	6	1	1	1	1	0
Gene0560813	2	0	30	0	8	0	0	3	3	0	18	0	1	0	0	2	0	0	12	0	6	0	0	0
Gene0850259	4	0	11	0	0	0	0	0	0	0	6	0	30	1	0	1	0	0	1	1	5	1	0	0
Gene2991077	0	6	0	4	0	6	5	2	0	4	0	10	0	13	0	2	0	7	0	6	0	13	0	0
Gene1730650	1	0	21	1	18	0	0	1	0	0	17	0	1	0	1	0	0	0	12	0	10	0	0	0
Gene1637980	6	0	6	0	4	0	6	2	0	0	4	0	7	0	6	3	3	1	2	1	3	0	4	1
Gene2174818	0	7	0	2	0	4	2	6	0	6	0	9	0	1	0	3	2	8	0	2	0	7	0	0
Gene2590620	0	9	0	2	0	2	4	2	1	13	0	8	0	11	1	2	0	3	0	1	0	5	1	1
Gene2922947	0	1	0	2	0	1	9	2	0	6	0	12	0	3	0	1	0	1	0	1	0	11	0	0
Gene3525924	0	19	0	16	0	0	0	1	0	1	0	13	0	1	0	4	0	4	0	8	0	1	0	0
Gene3690093	0	0	0	0	0	0	22	0	0	0	0	0	0	0	2	0	0	0	0	0	0	0	0	0
Gene0557858	10	0	11	2	16	1	0	0	2	0	7	0	6	0	2	2	1	0	2	0	7	0	0	0
Gene2649501	0	0	0	0	0	0	45	0	0	0	0	1	0	0	0	0	0	0	0	0	0	0	0	0
Gene1194294	0	0	0	0	0	30	0	0	0	1	0	0	0	28	0	0	0	0	0	0	0	1	0	0
Gene3234360	0	0	0	0	0	21	0	0	0	0	0	0	0	22	0	0	0	1	0	0	0	0	0	0
Gene0018832	0	0	0	0	0	21	0	0	0	2	0	0	0	29	0	0	0	3	0	0	0	0	0	0
Gene0128350	0	0	0	0	0	14	0	0	0	0	0	1	0	23	0	0	0	0	0	0	0	0	0	0
Gene1320811	1	0	0	1	2	0	12	0	5	0	0	0	1	0	5	4	5	0	0	0	0	0	13	0
Gene3457360	0	5	0	1	0	14	0	1	0	1	0	3	0	23	0	1	0	1	0	1	0	4	0	1
Gene0300907	0	0	0	0	0	29	0	0	0	0	0	0	0	26	0	0	0	0	0	0	0	2	0	0
Gene0787898	0	0	2	0	0	0	4	0	3	1	1	0	0	0	8	9	12	1	2	2	2	0	14	0
Gene1372039	0	0	0	0	0	21	0	0	0	0	0	0	0	28	0	1	0	0	0	0	0	2	0	0
Gene0794320	0	0	0	0	0	25	0	0	0	3	0	0	0	25	0	0	0	2	0	0	0	4	0	0
Gene0900291	24	0	10	1	7	0	0	0	6	0	13	0	12	0	0	0	2	0	9	0	1	3	0	0
Gene3946669	0	0	6	0	6	0	0	0	9	0	8	0	0	0	0	0	0	0	60	2	2	0	0	0
Gene1020224	0	0	19	0	11	0	0	0	0	0	3	0	0	0	0	0	0	0	15	0	40	0	0	0
Gene3043085	0	11	0	3	0	4	0	1	0	16	0	0	0	6	0	9	0	14	0	0	0	10	0	0
Gene1049856	0	0	0	1	0	2	42	0	0	1	0	1	0	0	0	0	0	0	0	1	0	1	0	0
Gene1834414	0	3	0	0	0	1	0	2	0	5	0	1	0	0	0	1	0	4	0	2	0	0	0	36
Gene2092072	0	0	0	0	0	20	0	0	0	1	0	0	0	24	0	0	0	7	0	0	0	2	0	0
Gene4052882	0	3	0	2	0	3	0	2	0	14	0	9	0	3	0	6	0	5	0	3	0	1	0	0
Gene0464673	0	4	0	1	0	3	7	13	0	5	0	0	0	2	0	21	0	8	0	5	0	8	0	0
Gene2739905	0	0	0	0	0	25	0	0	0	0	0	0	0	31	0	0	0	2	0	0	0	0	0	0
Gene1230976	0	0	0	0	0	9	0	0	0	1	0	1	0	36	0	0	0	1	0	0	0	1	0	0
Gene2339993	4	0	6	0	8	1	2	0	0	0	0	0	14	0	20	1	0	0	2	0	6	2	1	0
Gene4055078	0	1	0	0	0	1	0	0	0	12	0	5	0	18	0	0	0	6	0	5	0	7	0	0
Gene0515857	0	0	0	0	0	0	28	0	0	0	0	0	0	0	12	0	0	0	0	0	0	0	0	0
Gene1987291	0	1	0	0	0	0	3	0	0	0	1	0	1	0	13	0	0	1	0	0	3	0	24	2
Gene2380187	0	0	0	0	0	14	0	0	0	0	0	0	0	35	0	0	0	0	0	0	0	1	0	0
Gene1961600	0	0	0	0	0	19	0	0	0	2	0	1	0	32	0	0	0	1	0	0	0	2	0	0
Gene0585075	23	0	6	2	1	0	1	1	1	0	5	0	19	0	0	2	3	0	1	2	2	0	0	1
Gene1242131	0	18	0	0	0	4	0	0	0	2	0	13	0	11	0	7	0	0	0	0	0	5	0	0
Gene3297409	1	8	1	4	2	1	6	4	2	4	1	3	0	1	1	3	5	5	0	2	1	2	0	3
Gene2794724	0	0	13	0	6	0	0	0	7	0	12	1	0	0	0	0	0	0	45	4	1	0	0	0
Gene3162243	11	2	4	0	1	12	0	0	6	0	1	0	8	2	0	0	1	0	2	5	7	4	0	0
Gene1981172	0	0	0	0	0	18	0	0	0	0	0	0	0	30	0	0	0	1	0	0	0	0	0	0
Gene1199190	0	0	0	0	0	0	8	1	0	0	0	0	0	0	18	1	0	0	0	0	0	0	21	1
Gene2379656	0	0	0	0	0	13	0	0	0	0	0	0	0	34	0	0	0	1	0	0	0	0	0	0
Gene3178056	0	3	0	0	0	2	14	4	0	11	0	7	0	2	0	2	0	5	0	3	0	5	1	0
Gene1440589	4	4	0	1	1	1	3	5	5	3	0	3	1	1	2	6	1	1	0	5	0	11	0	1
Gene2576443	1	0	12	1	6	0	0	0	0	0	2	0	5	0	6	3	0	0	12	2	13	1	0	0
Gene1522495	0	0	0	0	0	21	0	0	0	1	0	0	0	24	0	0	0	1	0	0	0	0	0	0
Gene1816416	0	0	0	0	0	4	0	3	0	0	0	0	0	23	0	16	0	0	0	0	0	12	0	1
Gene2296582	0	11	0	4	0	4	0	1	0	6	0	3	0	22	0	3	0	5	0	5	0	9	0	0
Gene2303087	11	0	20	1	8	0	0	0	3	0	1	0	7	0	0	0	1	0	9	0	19	0	0	0
Gene1004063	0	0	0	0	0	24	0	0	0	0	0	0	0	25	0	0	0	0	0	0	0	0	0	0
Gene2279825	0	0	0	0	0	21	0	0	0	0	0	0	0	23	0	0	0	0	0	0	0	1	0	0
Gene2543642	0	0	0	0	0	32	0	0	0	2	0	0	0	35	0	0	0	1	0	0	0	1	0	0
Gene3986619	0	5	0	43	0	5	3	0	0	0	1	6	0	8	0	0	0	1	0	1	0	2	0	0
Gene4041243	0	0	0	0	0	17	0	0	0	0	0	3	0	26	0	0	0	6	0	0	0	3	0	0
Gene0047832	0	7	0	3	0	1	0	1	0	1	0	1	0	7	0	0	0	3	0	7	0	9	0	1
Gene3926085	0	0	0	0	0	17	0	0	0	0	0	0	0	30	0	0	0	0	0	0	0	2	0	0
Gene1896661	4	0	25	0	7	0	0	0	0	0	15	0	12	0	1	0	1	0	3	0	4	0	0	0
Gene3691341	0	5	0	8	0	6	0	6	0	4	0	9	0	8	0	2	0	7	0	4	0	5	0	8
Gene1735298	0	1	0	0	0	19	0	0	0	0	0	0	0	26	0	0	0	1	0	0	0	2	0	0
Gene4032929	0	4	0	2	0	1	10	0	0	4	0	6	0	0	1	2	0	0	0	3	0	4	0	0
Gene1013670	1	3	0	4	0	1	5	3	0	0	1	3	0	1	0	13	6	3	0	12	1	11	0	0
Gene1565302	0	0	0	0	1	2	2	1	5	0	0	0	2	0	8	2	3	0	2	0	2	0	20	0
Gene3524487	0	0	0	0	0	16	0	0	0	1	0	0	0	42	0	0	0	0	0	1	0	1	0	0
Gene3328543	0	0	0	0	0	11	0	0	0	0	0	1	0	24	0	0	0	0	0	0	0	1	0	0
Gene2982480	2	0	3	1	2	3	6	0	4	1	4	0	3	2	6	4	3	2	0	0	5	2	10	0
Gene1084577	0	0	0	0	0	19	0	0	0	0	0	0	0	29	0	0	0	4	0	0	0	0	0	0
Gene1741410	0	0	2	2	0	0	0	32	0	2	0	0	0	0	0	1	18	1	0	5	0	0	0	1
Gene3044335	3	0	20	1	22	0	1	0	0	0	5	1	6	0	0	1	0	0	13	1	15	1	0	0
Gene0234030	0	13	0	6	0	0	0	4	0	8	0	4	0	14	0	1	0	6	0	7	0	6	0	3
Gene0514551	2	0	1	1	3	0	3	0	4	1	4	0	6	0	10	3	6	2	0	2	1	0	7	0
Gene2296145	0	4	0	3	0	11	0	2	0	3	0	13	0	4	0	3	1	7	0	4	0	6	0	2
Gene1128094	0	1	0	2	0	0	0	40	0	1	0	0	0	0	0	2	16	2	0	4	0	0	0	2
Gene1188387	0	2	0	1	0	4	14	0	0	7	0	4	0	2	1	2	0	0	0	7	0	5	0	0
Gene3686807	0	0	0	0	0	22	0	0	0	1	0	0	0	30	0	0	0	1	0	0	0	0	0	0
Gene2734643	0	0	0	0	0	17	0	0	0	1	0	0	0	33	0	0	0	2	0	0	0	1	0	0
Gene3614629	0	0	0	0	0	26	0	0	0	0	0	0	0	26	0	0	0	1	0	0	0	0	0	0
Gene0864901	0	0	0	0	0	20	0	0	0	0	0	0	0	30	0	0	0	2	0	2	0	1	0	0
Gene1295767	0	0	0	0	0	23	0	0	0	0	0	0	0	33	0	0	0	3	0	1	0	1	0	0
Gene1444507	0	0	0	0	0	25	0	0	0	0	0	0	0	36	0	0	0	0	0	0	0	2	0	0
Gene0119717	0	11	0	49	0	1	0	0	0	2	0	1	0	1	0	0	0	4	0	5	0	6	0	0
Gene4097638	0	5	0	9	1	3	4	2	2	1	1	3	0	2	1	7	7	2	0	9	0	5	0	0
Gene0362299	0	0	0	0	0	19	0	0	0	0	0	1	0	24	0	0	0	1	0	0	0	0	0	0
Gene1883809	0	2	0	0	0	21	0	0	0	0	0	0	0	34	0	0	0	2	0	0	0	0	0	0
Gene0894080	1	0	25	0	24	0	0	0	2	0	7	0	4	0	0	0	0	0	1	1	13	0	0	0
Gene3585376	0	3	0	0	0	13	0	0	0	0	0	2	0	34	0	0	0	0	0	0	0	0	0	0
Gene3951765	0	1	0	0	0	8	0	0	0	5	0	0	0	24	0	0	0	5	0	1	0	4	0	0
Gene3924327	0	0	0	0	0	16	0	0	0	0	0	0	0	28	0	0	0	1	0	0	0	2	0	0
Gene2803870	0	1	0	0	0	16	0	0	0	1	0	0	0	37	0	0	0	2	0	1	0	3	0	0
Gene2323591	0	7	0	4	0	8	0	0	0	7	0	0	0	13	0	0	1	6	0	1	0	2	0	0
Gene2805018	1	0	2	1	1	0	3	2	4	0	3	0	0	0	2	1	8	2	1	1	3	2	28	0
Gene4047733	7	0	8	0	6	0	0	0	4	0	1	1	14	0	0	0	2	0	13	2	18	5	0	0
Gene2752574	0	11	0	7	0	3	0	4	0	12	0	3	0	11	0	0	0	6	0	7	0	4	0	1
Gene3767611	0	0	0	0	0	20	0	0	0	2	0	0	0	20	0	0	0	1	0	0	0	1	0	0
Gene1914417	0	2	0	0	0	13	0	0	0	0	0	2	0	40	0	0	0	0	0	0	0	0	0	0
Gene1593047	0	1	0	0	0	18	0	0	0	3	0	0	0	31	0	0	0	1	0	0	0	2	0	0
Gene2536256	2	0	0	0	2	1	4	0	9	2	3	0	4	0	7	6	8	1	0	0	2	0	10	0
Gene0755364	0	0	0	1	0	24	0	0	0	1	0	0	0	31	0	0	0	1	0	0	0	1	0	0
Gene1013047	29	0	4	0	5	0	0	0	20	0	4	0	0	0	0	0	10	2	0	0	1	0	0	0
Gene0096335	3	0	0	0	1	2	1	0	6	0	2	0	0	0	11	2	3	0	0	1	1	0	19	0
Gene2290452	0	11	0	4	0	0	1	0	0	6	0	17	0	1	0	0	1	4	0	3	0	2	0	0
Gene3502146	0	0	0	0	0	4	5	0	2	0	5	1	1	0	3	0	10	5	1	3	0	0	9	0
Gene3627081	0	0	0	0	0	20	0	0	0	0	0	0	0	29	0	0	0	0	0	0	0	1	0	0
Gene4158282	0	0	0	0	0	23	0	0	0	3	0	0	0	29	0	0	0	6	0	1	0	0	0	0
Gene1052516	4	0	15	1	6	2	0	0	2	0	2	0	10	0	1	1	0	0	15	4	23	0	0	0
Gene3376395	1	0	1	0	0	0	1	1	10	3	5	0	2	0	3	1	23	2	0	0	3	1	4	0
Gene0546569	0	1	0	0	0	22	0	0	0	0	0	0	0	27	0	0	0	3	0	1	0	2	0	0
Gene0429797	0	0	0	0	0	28	0	0	0	0	0	0	0	25	0	0	0	2	0	0	0	0	0	0
Gene1372982	0	0	0	0	0	24	0	0	0	0	0	0	0	25	0	0	0	3	0	0	0	1	0	0
Gene1697593	0	0	0	0	0	11	0	0	0	1	0	1	0	19	0	0	0	2	0	0	0	0	0	0
Gene3917495	0	0	0	0	0	4	0	3	0	1	0	2	0	5	0	9	0	16	0	8	0	9	0	0
Gene1260263	0	0	0	0	0	14	0	0	0	1	0	0	0	37	0	0	0	0	0	0	0	0	0	0
Gene0169454	37	0	4	0	3	0	0	0	3	0	10	0	4	0	0	0	1	0	2	0	1	0	0	0
Gene1032358	0	0	0	0	0	23	0	0	0	0	0	0	0	27	0	0	0	1	0	0	0	0	0	0
Gene1972903	0	0	0	0	0	24	0	0	0	0	0	2	0	35	0	0	0	2	0	1	0	2	0	0
Gene0494814	0	0	0	10	0	5	1	0	0	11	0	6	0	4	0	0	1	2	0	5	0	1	0	0
Gene0325602	0	4	0	1	0	3	5	5	0	3	0	1	0	5	2	1	1	3	0	4	0	14	0	2
Gene0311474	0	0	0	0	0	10	0	0	0	1	0	1	0	36	0	0	0	3	0	0	0	2	0	0
Gene1979366	0	0	0	0	0	0	31	0	0	0	0	0	0	0	4	1	0	0	0	0	0	0	0	0
Gene1925573	0	3	0	0	0	10	0	0	0	0	0	2	0	36	0	0	0	0	0	0	0	0	0	0
Gene2614950	0	3	0	9	0	14	2	0	0	11	0	6	0	5	0	2	1	4	0	5	0	5	0	0
Gene2839657	0	0	0	0	0	23	0	0	0	0	0	0	0	31	0	0	0	0	0	0	0	1	0	0
Gene0568488	0	4	0	6	0	2	0	2	0	0	0	8	0	1	0	4	0	4	0	10	0	10	0	0
Gene2323422	0	3	0	1	0	0	0	25	0	1	0	1	0	0	0	1	0	1	0	11	0	2	0	7
Gene2326525	0	2	0	0	0	0	1	7	0	0	0	0	0	5	0	7	0	1	0	1	0	19	0	20
Gene2851719	0	0	5	0	2	0	0	0	3	0	11	0	0	0	0	0	0	0	42	3	6	0	0	0
Gene1607131	0	0	3	0	2	0	0	0	4	0	22	1	0	0	0	2	0	0	28	1	10	0	0	0
Gene1955897	0	0	0	0	0	29	0	0	0	0	0	0	0	21	0	0	0	1	0	0	0	1	0	0
Gene2069265	0	0	0	0	0	20	0	0	0	1	0	1	0	24	0	0	0	3	0	0	0	0	0	0
Gene4117093	0	0	0	0	0	21	0	0	0	0	0	0	0	31	0	0	0	0	0	0	0	2	0	0
Gene1774393	0	6	0	10	0	1	0	0	0	2	0	6	0	1	0	1	17	10	0	9	0	0	0	0
Gene1807476	0	0	0	0	0	22	0	0	0	0	0	0	0	30	0	0	0	0	0	0	0	0	0	0
Gene1970016	1	11	0	7	0	3	0	0	0	0	2	8	3	6	1	4	0	2	0	4	0	4	0	0
Gene3453407	0	0	0	1	0	0	4	1	0	0	0	2	2	0	14	2	2	1	0	1	0	0	10	0
Gene2570172	0	0	0	0	0	16	0	0	0	0	0	0	0	26	0	0	0	1	0	0	0	1	0	0
Gene3065766	3	0	4	0	3	0	4	1	0	3	2	3	6	1	11	2	3	1	0	2	4	1	6	0
Gene4159628	0	0	0	0	0	16	0	0	0	1	0	0	0	30	0	0	0	0	0	0	0	0	0	0
Gene2139283	0	0	0	1	0	16	0	0	0	2	0	0	0	33	0	0	0	0	0	0	0	1	0	0
Gene2919796	2	0	5	6	2	0	0	8	1	0	35	0	15	0	0	0	0	0	2	0	2	1	0	0
Gene0420081	0	1	0	0	0	14	0	0	0	0	0	0	0	26	0	0	0	0	0	0	0	0	0	0
Gene2602535	0	1	0	0	0	23	0	0	0	0	0	0	0	33	0	0	0	0	0	0	0	0	0	0
Gene2748891	0	9	0	10	0	5	0	3	0	2	0	2	0	1	0	3	9	6	0	9	0	2	0	4
Gene1024828	0	0	0	0	0	7	0	1	0	0	0	0	0	38	0	6	0	0	0	0	0	1	0	0
Gene0729585	0	0	0	0	0	24	0	0	0	0	0	1	0	34	0	0	0	0	0	0	0	0	0	0
Gene1192830	0	0	0	0	0	20	0	0	0	1	0	0	0	28	0	0	0	2	0	0	0	1	0	0
Gene2459681	0	0	0	0	0	20	0	0	0	0	0	0	0	31	0	0	0	2	0	0	0	0	0	0
Gene2012344	0	8	0	1	0	3	0	6	0	3	0	4	0	9	0	11	0	2	0	7	0	10	0	0
Gene2429756	0	0	0	0	0	16	0	0	0	0	0	0	0	38	0	0	0	1	0	1	0	0	0	0
Gene3164943	0	4	0	2	0	2	31	1	0	1	0	2	0	2	0	1	0	2	0	0	0	1	1	0
Gene3997402	0	0	0	0	0	18	0	1	0	0	0	0	0	20	0	0	0	1	0	0	0	0	0	0
Gene0103522	3	1	9	1	4	0	0	0	0	0	21	1	21	0	0	0	3	0	4	0	14	0	0	0
Gene2361022	0	2	0	1	0	0	1	14	0	4	0	1	0	2	0	10	0	11	0	1	0	1	0	0
Gene0373412	0	0	0	0	0	22	0	0	0	0	0	0	0	18	0	0	0	0	0	0	0	1	0	0
Gene0753328	0	2	0	0	0	0	15	7	0	1	0	0	0	0	4	1	0	0	0	1	0	2	0	7
Gene1147947	0	10	0	0	0	3	0	1	0	4	0	4	0	20	0	0	0	4	0	3	0	4	0	0
Gene2145050	0	0	0	0	0	20	0	0	0	0	0	0	0	31	0	0	0	0	0	0	0	2	0	0
Gene1865084	5	0	12	1	10	0	0	0	3	0	6	0	4	0	6	5	2	0	2	2	7	0	0	0
Gene1886841	0	3	0	3	0	7	6	1	0	3	0	3	0	4	0	1	1	4	0	4	0	3	0	2
Gene3308257	0	0	0	0	0	20	0	0	0	1	0	0	0	24	0	0	0	1	0	0	0	1	0	0
Gene2470051	0	0	0	0	0	25	0	0	0	0	0	1	0	35	0	0	0	1	0	0	0	0	0	0
Gene3081516	0	3	0	1	1	2	3	0	1	5	2	0	0	0	15	2	0	2	0	1	0	0	3	0
Gene3348472	0	0	0	0	0	24	0	0	0	0	0	0	0	26	0	1	0	0	0	0	0	0	0	0
Gene1264105	0	2	0	0	0	0	0	44	0	1	0	0	0	1	0	1	14	3	0	5	0	1	0	2
Gene1494780	0	0	0	0	0	24	0	0	0	0	0	0	0	26	0	0	0	1	0	0	0	3	0	0
Gene3036803	2	7	0	9	0	2	0	0	0	1	1	15	7	5	0	5	0	3	0	3	1	1	0	0
Gene1406117	0	3	0	1	0	16	0	4	0	6	0	6	0	6	0	0	0	4	0	7	0	5	0	0
Gene2222107	0	0	0	0	0	15	0	0	0	0	0	0	0	26	0	0	0	1	0	1	0	0	0	0
Gene1540358	1	4	1	3	0	2	4	3	1	8	0	0	0	4	0	1	5	5	0	6	0	12	2	2
Gene3805870	0	0	0	0	0	1	0	0	0	0	0	1	0	21	0	8	0	1	0	2	0	22	0	0
Gene3629719	0	9	0	4	0	3	0	8	0	3	0	2	0	6	0	2	0	8	0	3	0	11	0	0
Gene3932595	0	0	0	0	0	11	0	0	0	0	0	0	0	34	0	0	0	2	0	0	0	1	0	0
Gene0810985	0	0	0	0	0	25	0	0	0	0	0	0	0	25	0	0	0	0	0	0	0	1	0	0
Gene1785357	0	0	0	0	0	16	0	0	0	0	0	0	0	26	0	0	0	0	0	0	0	0	0	0
Gene2700887	0	0	0	0	0	15	0	0	0	0	0	0	0	19	0	0	0	4	0	0	0	1	0	0
Gene3861271	0	0	3	0	5	0	0	0	12	0	21	0	2	0	0	1	0	0	21	3	4	0	1	0
Gene1002896	0	0	0	0	0	0	0	1	0	0	0	1	0	0	9	2	0	0	0	0	1	0	33	0
Gene2765396	6	0	14	0	4	0	0	0	0	0	1	1	15	0	1	0	0	0	6	0	16	0	1	0
Gene2681430	0	0	0	0	0	16	0	0	0	1	0	0	0	20	0	0	0	1	0	0	0	1	0	0
Gene3519088	0	0	0	0	0	13	0	0	0	1	0	0	0	36	0	0	0	2	0	0	0	1	0	0
Gene2831692	0	0	0	0	0	19	0	0	0	1	0	0	0	24	0	0	0	0	0	0	0	0	0	0
Gene0080922	0	0	0	0	0	16	0	0	0	1	0	0	0	30	0	0	0	3	0	0	0	1	0	0
Gene2978844	0	10	0	0	0	6	0	3	0	2	0	6	0	1	0	4	0	3	0	4	0	10	0	5
Gene1137700	0	0	0	0	0	23	0	0	0	0	0	0	0	37	0	0	0	1	0	0	0	0	0	0
Gene1567925	0	0	0	0	0	24	0	0	0	0	0	0	0	29	0	0	0	1	0	0	0	1	0	0
Gene2294375	14	0	5	0	2	0	0	0	21	0	11	0	3	0	0	0	5	0	3	0	0	0	3	0
Gene0585384	0	10	0	11	0	2	0	0	0	6	0	4	0	11	0	2	0	10	0	11	0	0	0	0
Gene3332156	0	0	0	0	0	18	0	0	0	1	0	0	0	34	0	0	0	1	0	0	0	1	0	0
Gene3479944	1	2	0	11	0	1	2	2	0	2	0	5	1	2	1	13	2	0	0	8	0	7	0	1
Gene1360194	10	0	3	1	2	0	0	0	3	0	16	0	6	0	1	0	2	0	14	0	6	0	0	0
Gene0221866	0	0	0	0	0	21	0	0	0	0	0	0	0	30	0	0	0	2	0	0	0	0	0	0
Gene2639179	0	7	0	8	0	5	0	1	0	7	0	3	0	10	0	2	1	9	0	1	0	4	0	2
Gene1674639	0	0	9	0	5	0	0	0	10	0	8	0	0	0	1	0	0	0	47	6	0	0	2	0
Gene0905196	0	0	0	0	0	19	0	0	0	0	0	0	0	17	0	0	0	3	0	0	0	3	0	0
Gene2720209	0	10	0	3	0	6	0	3	0	2	0	5	0	10	0	7	0	2	0	2	0	14	0	0
Gene2135745	19	0	6	1	4	0	0	0	2	0	12	0	9	0	1	0	1	0	9	0	0	0	0	0
Gene2350784	0	0	0	0	0	17	0	0	0	0	0	0	0	27	0	0	0	0	0	0	0	2	0	0
Gene2954067	1	2	0	3	0	0	12	0	0	0	0	0	0	0	17	0	1	0	0	1	0	1	12	3
Gene0648600	6	0	1	0	0	0	0	0	5	0	8	0	11	0	2	0	4	0	7	1	0	0	0	0
Gene2180607	2	0	0	0	0	0	16	1	7	0	0	0	3	0	10	2	6	0	0	1	3	0	5	1
Gene3060307	0	0	0	0	0	26	0	0	0	0	0	1	0	22	0	0	0	0	0	0	0	1	0	0
Gene3203970	2	3	1	2	0	2	1	0	0	2	0	2	0	2	9	2	5	7	0	1	0	1	0	0
Gene3457874	0	0	0	0	0	14	0	0	0	0	0	0	0	33	0	0	0	1	0	0	0	1	0	0
Gene0568948	18	0	7	1	5	0	0	0	9	0	13	1	16	0	0	0	5	1	4	1	5	0	0	0
Gene2250116	0	4	0	3	0	0	10	4	0	1	0	0	0	2	0	7	0	2	0	8	0	14	0	9
Gene0469425	1	0	3	0	0	3	3	0	7	1	4	1	3	0	5	6	11	1	4	3	8	2	11	0
Gene1410819	0	0	0	0	0	12	0	0	0	0	0	0	0	31	0	0	0	1	0	0	0	0	0	0
Gene1552289	0	1	0	6	0	3	24	0	0	4	0	2	0	1	3	0	0	2	0	1	0	2	0	0
Gene2261944	0	2	0	0	0	17	0	0	0	0	0	0	0	29	0	0	0	0	0	0	0	0	0	0
Gene2265647	0	0	0	0	0	17	0	0	0	0	0	0	0	28	0	0	0	0	0	0	0	2	0	0
Gene0638157	0	0	0	1	1	0	4	0	0	1	0	0	0	0	4	1	4	0	2	1	3	0	15	1
Gene2744197	0	0	0	1	0	23	0	0	0	0	0	0	0	21	0	0	0	4	0	1	0	3	0	0
Gene4055063	0	0	0	0	0	9	0	0	0	1	0	0	0	15	0	0	0	0	0	0	0	0	0	0
Gene1042395	0	4	0	0	0	10	0	30	0	2	0	1	0	1	0	15	0	3	0	1	0	2	0	0
Gene1972158	0	2	0	0	0	0	25	6	0	0	0	0	0	0	7	1	0	1	0	0	0	1	1	2
Gene0790159	0	1	0	0	0	7	0	0	0	6	0	7	0	8	0	0	0	7	0	1	0	3	0	0
Gene3256642	0	1	0	0	0	18	0	0	0	1	0	0	0	26	0	1	0	0	0	0	0	0	0	0
Gene3713414	0	11	0	0	0	20	0	0	0	0	0	9	0	14	0	0	0	0	0	0	0	0	0	0
Gene1383645	0	0	0	1	0	20	0	0	0	1	0	0	0	20	0	0	0	1	0	0	0	0	0	0
Gene2254824	0	0	0	0	0	24	0	0	0	0	0	0	0	19	0	0	0	0	0	0	0	2	0	0
Gene3503458	0	0	0	0	0	20	0	0	0	0	0	0	0	27	0	0	0	0	0	0	0	1	0	0
Gene1199211	1	0	2	0	50	1	0	0	1	0	1	0	2	0	2	0	0	0	0	0	2	0	1	0
Gene2811122	0	3	1	1	0	1	7	9	0	2	0	0	0	12	0	1	1	2	0	2	0	15	0	1
Gene2815278	0	0	0	0	0	17	0	0	0	1	0	1	0	19	0	0	0	1	0	0	0	0	0	0
Gene4043582	1	0	27	4	4	1	0	0	1	0	7	1	4	0	0	0	0	0	9	0	11	2	0	0
Gene1178541	0	0	0	0	0	21	0	0	0	2	0	1	0	27	0	0	0	0	0	0	0	1	0	0
Gene2272621	0	5	0	3	0	2	0	3	0	3	0	3	0	7	0	5	1	9	0	3	0	9	0	0
Gene2695132	0	0	0	0	0	24	0	0	0	1	0	3	0	23	0	0	0	1	0	0	0	0	0	0
Gene0872449	0	7	0	0	0	17	0	0	0	0	0	9	0	20	0	0	0	0	0	0	0	0	0	0
Gene2219743	3	1	0	0	2	0	4	2	0	2	2	0	3	0	15	6	6	0	0	0	6	0	6	0
Gene0026215	0	0	0	0	0	13	0	0	0	1	0	0	0	18	0	0	0	0	0	1	0	1	0	0
Gene0967647	6	0	0	1	1	1	5	0	4	0	3	1	2	0	12	0	6	1	1	2	3	1	5	0
Gene2065016	0	2	0	0	0	0	0	15	0	3	0	0	0	0	1	1	3	1	0	3	0	22	0	6
Gene2226778	6	0	1	3	3	0	0	0	8	0	26	0	21	0	0	2	0	0	1	3	1	1	0	0
Gene1925364	23	0	4	0	4	0	0	0	4	0	12	0	6	0	0	0	6	0	2	0	4	1	0	0
Gene0125489	0	0	0	0	0	0	0	24	0	0	0	0	0	0	0	4	0	1	0	4	0	3	0	11
Gene2365667	2	0	3	0	12	0	0	0	1	0	19	0	2	0	13	2	2	0	2	0	1	0	0	0
Gene1494732	0	0	0	0	0	20	0	0	0	0	0	0	0	24	0	0	0	0	0	0	0	0	0	0
Gene3462520	0	0	0	0	0	16	0	0	0	0	0	0	0	27	0	0	0	0	0	0	0	0	0	0
Gene0453651	0	0	0	0	0	17	0	0	0	1	0	0	0	30	0	0	0	1	0	0	0	0	0	0
Gene1395379	5	0	17	2	11	0	0	0	3	0	7	1	5	0	0	0	0	0	9	1	11	0	0	0
Gene0187718	0	1	0	0	0	12	0	0	0	2	0	0	0	29	0	0	0	1	0	0	0	2	0	0
Gene0126007	0	0	0	0	0	21	0	0	0	0	0	0	0	29	0	0	0	0	0	0	0	1	0	0
Gene2609000	0	0	0	0	0	16	0	0	0	0	0	0	0	26	0	0	0	2	0	0	0	0	0	0
Gene1744285	0	1	0	3	0	7	0	15	0	3	0	1	0	3	0	15	0	3	0	2	0	4	0	0
Gene0147424	0	1	0	1	0	4	0	0	0	3	0	2	0	12	0	0	0	15	0	2	0	1	0	0
Gene3072988	0	1	0	0	0	16	0	0	0	0	0	1	0	28	0	0	0	1	0	0	0	3	0	0
Gene0035799	0	0	0	0	0	8	0	0	0	0	0	1	0	31	0	0	0	2	0	0	0	1	0	0
Gene0412135	0	0	0	0	0	17	0	0	0	0	0	2	0	23	0	0	0	0	0	0	0	0	0	0
Gene2344188	0	1	0	0	0	6	0	0	0	7	0	0	0	22	0	0	0	3	0	5	0	2	0	0
Gene2489411	0	0	0	0	0	12	0	0	0	0	0	0	0	27	0	0	0	2	0	0	0	1	0	0
Gene2753566	12	0	2	0	0	0	0	0	18	0	12	0	2	0	0	0	10	0	0	1	1	0	0	0
Gene2955843	0	1	0	0	0	14	0	0	0	0	0	0	0	30	0	2	0	1	0	0	0	3	0	0
Gene3243840	3	1	1	0	2	0	2	0	3	0	2	0	1	0	9	5	3	1	1	1	2	0	7	0
Gene2489579	0	0	0	0	0	16	0	0	0	1	0	0	0	24	0	0	0	0	0	0	0	1	0	0
Gene0132366	0	0	0	0	0	12	0	0	0	0	0	0	0	20	0	0	0	2	0	0	0	2	0	0
Gene0326014	0	1	0	0	0	5	0	0	0	3	0	1	0	22	0	0	0	4	0	1	0	3	0	0
[truncated: 606,786+ more rows]

## Sheet: S6
Dataset	Variable	Df	SumOfSqs	R2	F	Pr(>F)
[truncated: 4 more rows]

[truncated: 10 more sheets: S7, S8, S9, S10, S11, S12, S13, S14, S15, S16]
